# Supplementary material for: Schistosome esophageal gland factor MEG-8.2 drives host cell lysis and interacts with host immune proteins
Source: bioRxiv. 2024 Nov 15:2024.11.15.623777. Preprint. [Version 1] doi: 10.1101/2024.11.15.623777 (PMC11601278; doi:10.1101/2024.11.15.623777)
Supplement: Supplement 1 — Table S1. (separate file) Differential expression analysis of foxA RNAi RNA-seq. [file media-1.xlsx]

## Sheet: Expression Browser-1
			Differential Expression (Females)				Differential Expression (Males)				CTRL F1				CTRL F2				CTRL F3				CTRL M1				CTRL M2				CTRL M3				FOXA F1				FOXA F2				FOXA F3				FOXA M1
Name	Chromosome	Region	Fold change	Log2 Fold change	p-value	FDR p-value	Fold change	Log2 Fold change	p-value	FDR p-value	Total Counts	RPKM	TPM	CPM	Total Counts	RPKM	TPM	CPM	Total Counts	RPKM	TPM	CPM	Total Counts	RPKM	TPM	CPM	Total Counts	RPKM	TPM	CPM	Total Counts	RPKM	TPM	CPM	Total Counts	RPKM	TPM	CPM	Total Counts	RPKM	TPM	CPM	Total Counts	RPKM	TPM	CPM	Total Counts	RPKM	TPM
Smp_329140	SM_V10_1	complement(68427..68783)	#N/A	#N/A	#N/A	#N/A	#N/A	#N/A	#N/A	#N/A	0	0	0	0	0	0	0	0	0	0	0	0	0	0	0	0	0	0	0	0	0	0	0	0	0	0	0	0	0	0	0	0	0	0	0	0	0	0	0
Smp_315690	SM_V10_1	complement(83503..131262)	22.8507	4.51417	0.071125	0.666317	1.42455	0.510502	0.707214	0.999823	0	0	0	0	0	0	0	0	0	0	0	0	0	0	0	0	6	0.0823932	0.159163	0.162062	0	0	0	0	5	0.0782041	0.139534	0.150959	0	0	0	0	3	0.0521143	0.0925601	0.0995865	0	0	0
Smp_317470	SM_V10_1	216287..251096	-2.0231	-1.01657	0.287303	0.8449	-1.11412	-0.155911	0.820982	0.999823	6	0.0844814	0.15174	0.19108	9	0.104135	0.200456	0.230432	1	0.0149893	0.0267737	0.0333374	11	0.147338	0.284123	0.331879	7	0.083851	0.161979	0.189073	9	0.114843	0.225908	0.25608	0	0	0	0	2	0.0277822	0.0508119	0.0616176	5	0.0757662	0.134568	0.165977	15	0.201582	0.391457
Smp_318880	SM_V10_1	261046..277059	1.59433	0.672948	0.284244	0.842292	1.4127	0.498458	0.335508	0.999823	11	0.0193144	0.0346912	0.350313	6	0.00865736	0.016665	0.153621	4	0.00747685	0.0133551	0.133349	12	0.0200438	0.0386522	0.36205	22	0.0328633	0.0634836	0.594229	7	0.0111388	0.0219112	0.199173	10	0.0170141	0.030357	0.301918	11	0.019055	0.0348503	0.338897	11	0.0207863	0.0369185	0.36515	30	0.0502759	0.097632
Smp_319020	SM_V10_1	complement(284128..285188)	1.2061	0.270345	0.504393	0.903261	1.06045	0.0846785	0.825518	0.999823	56	2.74803	4.93583	1.78341	24	0.967811	1.86299	0.614486	28	1.46272	2.61271	0.933446	24	1.12035	2.16047	0.7241	31	1.29418	2.50003	0.837323	22	0.97838	1.92458	0.625974	50	2.37751	4.24203	1.50959	46	2.22699	4.07302	1.4172	32	1.68997	3.00155	1.06226	20	0.936729	1.81906
Smp_349630	SM_V10_1	complement(404133..411056)	-14.8276	-3.89021	0.142284	0.755486	#N/A	#N/A	#N/A	#N/A	5	0.115999	0.20835	0.159233	0	0	0	0	0	0	0	0	0	0	0	0	0	0	0	0	0	0	0	0	0	0	0	0	0	0	0	0	0	0	0	0	0	0	0
Smp_349560	SM_V10_1	462919..472249	2.63703	1.39891	0.347191	0.866885	6.41786	2.68209	0.285294	0.999823	2	0.0437638	0.0786056	0.0636933	0	0	0	0	0	0	0	0	0	0	0	0	0	0	0	0	0	0	0	0	6	0.12722	0.22699	0.181151	0	0	0	0	0	0	0	0	1	0.020885	0.0405572
Smp_179970	SM_V10_1	617998..625946	6.58721	2.71967	0.000153347	0.0192148	-1.21074	-0.275883	0.691147	0.999823	4	0.0890522	0.15995	0.127387	3	0.0548848	0.105651	0.0768107	4	0.0948015	0.169334	0.133349	18	0.381213	0.735126	0.543075	3	0.0568207	0.109763	0.0810312	4	0.0807042	0.158754	0.113813	14	0.302018	0.538869	0.422685	9	0.197676	0.361537	0.277279	47	1.1261	2.00007	1.56019	8	0.169991	0.330109
Smp_173350	SM_V10_1	705699..713638	-2.76812	-1.46891	0.17564	0.789665	-1.13782	-0.186273	0.839903	0.999823	14	0.31193	0.560267	0.445853	2	0.0366188	0.0704896	0.0512071	1	0.0237192	0.042367	0.0333374	1	0.0211953	0.0408727	0.0301708	1	0.0189552	0.0366167	0.0270104	11	0.222112	0.436919	0.312987	5	0.107949	0.192606	0.150959	1	0.0219814	0.0402026	0.0308088	0	0	0	0	3	0.063797	0.123889
Smp_317840	SM_V10_1	738870..742215	-3.05144	-1.60949	0.294635	0.849124	1.78142	0.833029	0.603208	0.999823	2	0.0168071	0.0301877	0.0636933	2	0.0138114	0.0265863	0.0512071	0	0	0	0	0	0	0	0	0	0	0	0	1	0.00761576	0.014981	0.0284533	0	0	0	0	0	0	0	0	1	0.00904394	0.0160629	0.0331955	0	0	0
Smp_165590	SM_V10_1	complement(1046763..1049597)	#N/A	#N/A	#N/A	#N/A	#N/A	#N/A	#N/A	#N/A	0	0	0	0	0	0	0	0	0	0	0	0	0	0	0	0	0	0	0	0	0	0	0	0	0	0	0	0	0	0	0	0	0	0	0	0	0	0	0
Smp_165600	SM_V10_1	complement(1095654..1099463)	#N/A	#N/A	#N/A	#N/A	#N/A	#N/A	#N/A	#N/A	0	0	0	0	0	0	0	0	0	0	0	0	0	0	0	0	0	0	0	0	0	0	0	0	0	0	0	0	0	0	0	0	0	0	0	0	0	0	0
Smp_319240	SM_V10_1	complement(1210372..1214751)	1.17589	0.233754	0.789294	0.97787	1.24459	0.315669	0.721734	0.999823	5	0.0923726	0.165914	0.159233	1	0.0151817	0.029224	0.0256036	6	0.118004	0.210777	0.200024	7	0.123022	0.237233	0.211196	1	0.0157171	0.0303615	0.0270104	2	0.0334853	0.0658693	0.0569067	8	0.143213	0.255525	0.241534	1	0.0182264	0.0333349	0.0308088	5	0.0994121	0.176566	0.165977	4	0.0705316	0.136967
Smp_319340	SM_V10_1	1237156..1270054	-1.109	-0.149256	0.205278	0.808269	1.08823	0.121984	0.188518	0.999823	982	1.76819	3.17591	31.2734	1464	2.16623	4.1699	37.4836	1084	2.07787	3.71147	36.1377	1192	2.04176	3.9373	35.9636	1404	2.15073	4.15466	37.9226	1404	2.29106	4.50677	39.9485	1080	1.88435	3.36211	32.6071	1017	1.80662	3.30419	31.3325	916	1.77505	3.15266	30.4071	1206	2.0726	4.02484
Smp_350240	SM_V10_1	1348402..1355721	1.85627	0.892409	0.19155	0.801166	1.65285	0.724957	0.512286	0.999823	10	0.234514	0.421218	0.318466	6	0.115629	0.22258	0.153621	4	0.0998618	0.178372	0.133349	1	0.022309	0.0430203	0.0301708	1	0.0199512	0.0385407	0.0270104	1	0.021253	0.041807	0.0284533	21	0.477208	0.851448	0.634027	4	0.0925456	0.16926	0.123235	11	0.277624	0.493088	0.36515	1	0.0223831	0.0434662
Smp_243170	SM_V10_1	complement(1437906..1467383)	-1.09958	-0.136952	0.273914	0.837346	1.16004	0.214175	0.0110604	0.444667	1349	14.4556	25.9642	42.9611	1824	16.0618	30.9183	46.7009	1268	14.4649	25.837	42.2718	1424	14.5159	27.9923	42.9632	1362	12.4166	23.9857	36.7882	1477	14.3435	28.2153	42.0256	1362	14.1423	25.2331	41.1212	1392	14.716	26.9147	42.8858	1074	12.3858	21.9984	35.652	1412	14.4414	28.0441
Smp_199340	SM_V10_1	1476492..1488843	-1.0191	-0.0272887	0.942342	0.994718	-1.27539	-0.350944	0.387918	0.999823	34	0.537392	0.965227	1.08279	32	0.415631	0.800071	0.819314	37	0.622564	1.11202	1.23348	27	0.405963	0.782853	0.814612	46	0.618544	1.19487	1.24248	17	0.243507	0.479006	0.483707	34	0.520727	0.929097	1.02652	35	0.545767	0.998173	1.07831	27	0.459274	0.815716	0.896278	22	0.331883	0.644492
Smp_180260	SM_V10_1	complement(1770887..1791588)	-1.59292	-0.671673	0.115157	0.728822	1.10942	0.149803	0.691927	0.999823	29	0.284717	0.511389	0.923553	44	0.354988	0.683336	1.12656	20	0.209033	0.373374	0.666747	33	0.308205	0.594338	0.995637	22	0.183755	0.354967	0.594229	36	0.320309	0.630082	1.02432	25	0.237834	0.424351	0.754794	20	0.193719	0.3543	0.616176	10	0.10566	0.187663	0.331955	17	0.1593	0.309348
Smp_311250	SM_V10_1	1806072..1815504	-3.61335	-1.85334	0.490462	0.899403	12.0561	3.59169	0.160935	0.999823	1	0.0479833	0.0861844	0.0318466	0	0	0	0	0	0	0	0	0	0	0	0	0	0	0	0	0	0	0	0	0	0	0	0	0	0	0	0	0	0	0	0	4	0.18319	0.35574
Smp_349570	SM_V10_1	1919469..1927421	1.0494	0.0695612	0.945819	0.995133	-3.63061	-1.86021	0.488109	0.999823	2	0.0422831	0.075946	0.0636933	2	0.0347466	0.0668856	0.0512071	1	0.0225064	0.0402009	0.0333374	0	0	0	0	0	0	0	0	1	0.0191597	0.0376891	0.0284533	2	0.0409719	0.0731032	0.0603835	1	0.0208576	0.0381471	0.0308088	2	0.0455053	0.0808219	0.066391	0	0	0
Smp_242000	SM_V10_1	2036589..2036723	#N/A	#N/A	#N/A	#N/A	#N/A	#N/A	#N/A	#N/A	0	0	0	0	0	0	0	0	0	0	0	0	0	0	0	0	0	0	0	0	0	0	0	0	0	0	0	0	0	0	0	0	0	0	0	0	0	0	0
Smp_078490	SM_V10_1	2040271..2042090	-2.25858	-1.17542	0.256083	0.824156	-1.27942	-0.355494	0.565798	0.999823	2	0.0582158	0.104563	0.0636933	4	0.095679	0.184178	0.102414	4	0.123949	0.221396	0.133349	14	0.387659	0.747555	0.422391	9	0.222871	0.43053	0.243094	8	0.211034	0.415127	0.227627	1	0.0282053	0.0503247	0.0301918	0	0	0	0	3	0.0939784	0.166915	0.0995865	2	0.0555637	0.107901
Smp_164480	SM_V10_1	complement(2060458..2061423)	#N/A	#N/A	#N/A	#N/A	17.2708	4.11026	0.0961849	0.999823	0	0	0	0	0	0	0	0	0	0	0	0	0	0	0	0	0	0	0	0	0	0	0	0	0	0	0	0	0	0	0	0	0	0	0	0	4	0.111127	0.215801
Smp_350510	SM_V10_1	2096696..2105037	-1.42478	-0.510736	0.732	0.967879	1.0368	0.052132	0.966844	0.999823	3	0.0513106	0.0921607	0.0955399	0	0	0	0	0	0	0	0	1	0.0162704	0.0313755	0.0301708	0	0	0	0	2	0.0310004	0.0609812	0.0569067	2	0.0331464	0.0591407	0.0603835	0	0	0	0	0	0	0	0	0	0	0
Smp_201260	SM_V10_1	2099947..2100222	#N/A	#N/A	#N/A	#N/A	#N/A	#N/A	#N/A	#N/A	0	0	0	0	0	0	0	0	0	0	0	0	0	0	0	0	0	0	0	0	0	0	0	0	0	0	0	0	0	0	0	0	0	0	0	0	0	0	0
Smp_099150	SM_V10_1	complement(2169363..2175657)	1.01647	0.023562	0.815192	0.980619	-1.14441	-0.194604	0.00390009	0.213079	5050	136.404	245.001	160.826	5511	122.325	235.469	141.101	5001	143.802	256.858	166.72	6785	174.34	336.195	204.709	8069	185.42	358.185	217.947	7077	173.236	340.774	201.364	5377	140.733	251.1	162.341	4749	126.551	231.454	146.311	5013	145.724	258.82	166.409	6103	157.337	305.537
Smp_099160	SM_V10_1	2193641..2196693	1.03098	0.0440147	0.722246	0.964478	1.02366	0.0337362	0.611457	0.999823	14889	343.158	616.357	474.165	18766	355.423	684.174	480.477	15174	372.305	665.009	505.861	17754	389.256	750.635	535.653	20773	407.313	786.824	561.087	18679	390.151	767.47	531.48	16996	379.572	677.244	513.139	15568	353.988	647.421	479.631	15315	379.875	674.696	508.389	18369	404.077	784.687
Smp_099210	SM_V10_1	complement(2207872..2223287)	1.1621	0.216735	0.226527	0.812098	-1.07347	-0.102277	0.515291	0.999823	196	0.357497	0.642112	6.24194	277	0.415185	0.799213	7.09219	296	0.574749	1.02661	9.86786	279	0.484096	0.933523	8.41766	420	0.651727	1.25897	11.3444	268	0.442999	0.871427	7.6255	289	0.51078	0.911348	8.72542	316	0.568631	1.03999	9.73558	252	0.494667	0.878577	8.36526	247	0.429995	0.835019
Smp_176600	SM_V10_1	2223386..2268742	-1.07802	-0.108387	0.22024	0.810658	-1.02358	-0.0336265	0.63423	0.999823	2202	18.3892	33.0294	70.1263	2786	19.1193	36.8038	71.3316	2036	18.1006	32.3312	67.8749	2329	18.5023	35.6795	70.2678	2277	16.1774	31.2506	61.5027	2406	18.2092	35.8196	68.4587	2007	16.241	28.9776	60.5949	2227	18.3481	33.5576	68.6112	1944	17.4718	31.0316	64.532	2219	17.6869	34.3467
Smp_099170	SM_V10_1	complement(2275135..2281557)	1.0774	0.107553	0.366571	0.870342	-1.00503	-0.00724313	0.948753	0.999823	919	9.13097	16.4004	29.2671	1081	8.82619	16.99	27.6775	905	9.5724	17.0982	30.1703	759	7.17388	13.834	22.8997	956	8.0809	15.6102	25.8219	876	7.88782	15.5162	24.9251	996	9.58916	17.1093	30.071	1032	10.116	18.5015	31.7947	950	10.1583	18.0421	31.5357	818	7.75721	15.0639
Smp_346460	SM_V10_1	2294481..2349075	-1.00213	-0.00307532	0.978262	0.995723	-1.02945	-0.0418682	0.528998	0.999823	9424	14.993	26.9294	300.123	13275	17.3554	33.4083	339.887	9557	16.1862	28.9117	318.605	14991	22.6879	43.751	452.291	17357	23.4924	45.3814	468.82	17779	25.6337	50.4243	505.872	10287	15.8585	28.2952	310.583	11363	17.835	32.6191	350.08	8830	15.1185	26.852	293.116	15060	22.868	44.408
Smp_099240	SM_V10_1	complement(2352717..2361070)	-1.05156	-0.0725301	0.430806	0.892608	-1.01142	-0.0163818	0.822642	0.999823	2568	29.4725	52.9365	81.7822	3205	30.2271	58.1857	82.0595	2208	26.9769	48.1859	73.6089	2577	28.135	54.2551	77.7502	3046	29.7408	57.4516	82.2737	3081	32.0453	63.0367	87.6648	2383	26.5012	47.2842	71.947	2732	30.9335	56.5755	84.1696	2083	25.7281	45.6956	69.1462	2665	29.1924	56.6894
Smp_176620	SM_V10_1	complement(2362102..2381272)	-1.09069	-0.125237	0.198083	0.805234	-1.03445	-0.048865	0.487474	0.999823	2055	16.1948	29.088	65.4448	2752	17.822	34.3066	70.461	1842	15.4534	27.6027	61.4074	2210	16.5679	31.9492	66.6775	2512	16.8416	32.5337	67.8501	2351	16.7906	33.029	66.8938	1828	13.9591	24.9063	55.1905	2224	17.2912	31.6245	68.5187	1710	14.5029	25.7586	56.7643	2108	15.8557	30.7905
Smp_176630	SM_V10_1	2395971..2419785	1.06435	0.0899708	0.441096	0.897555	-1.07225	-0.100637	0.355766	0.999823	945	15.0719	27.0711	30.0951	1171	15.3475	29.5433	29.9818	895	15.196	27.143	29.8369	962	14.5956	28.1459	29.0243	938	12.7274	24.5861	25.3358	937	13.5434	26.6413	26.6608	1030	15.9181	28.4016	31.0975	1055	16.6003	30.3608	32.5033	958	16.4436	29.2055	31.8013	822	12.5129	24.2991
Smp_176640	SM_V10_1	2428451..2436071	1.00327	0.00470482	0.95707	0.995133	-1.04346	-0.0613753	0.379403	0.999823	2386	18.4263	33.0961	75.9861	3380	21.4501	41.2905	86.5401	2410	19.8132	35.3902	80.343	2592	19.042	36.7204	78.2028	2855	18.7575	36.2346	77.1147	2677	18.7356	36.8549	76.1696	2683	20.0774	35.8227	81.0045	2652	20.2054	36.9544	81.7049	2423	20.138	35.7671	80.4327	2502	18.4419	35.8127
Smp_176650	SM_V10_1	2458078..2499672	1.05718	0.0802169	0.523427	0.908603	1.09065	0.125182	0.200179	0.999823	910	11.7213	21.053	28.9804	1234	13.0616	25.1429	31.5948	884	12.1215	21.6514	29.4702	1320	16.1741	31.1898	39.8255	1192	13.062	25.2325	32.1964	1475	17.2178	33.8693	41.9687	906	11.3079	20.1759	27.3537	1109	14.0927	25.7746	34.1669	1009	13.9869	24.8421	33.4943	1385	17.0269	33.0649
Smp_346470	SM_V10_1	complement(2503018..2512154)	1.08892	0.122897	0.291608	0.847416	-1.00556	-0.00800405	0.948524	0.999823	944	22.5711	40.5407	30.0632	1206	23.6959	45.6136	30.8779	913	23.2392	41.5098	30.437	615	13.9884	26.9749	18.5551	750	15.2561	29.4708	20.2578	731	15.8398	31.1586	20.7994	1053	24.3966	43.5291	31.7919	1161	27.3867	50.0886	35.769	953	24.5228	43.5548	31.6353	598	13.6469	26.5012
Smp_099300	SM_V10_1	2538098..2540123	1.11302	0.154477	0.191852	0.801166	-1.00535	-0.00770471	0.944543	0.999823	911	40.3397	72.4555	29.0123	1145	41.6644	80.2022	29.3161	969	45.6782	81.59	32.3039	857	36.0999	69.6145	25.8564	1025	38.6134	74.5914	27.6857	919	36.8792	72.5453	26.1486	1114	47.799	85.2844	33.6336	1024	44.7344	81.8163	31.5482	1063	50.6574	89.9726	35.2868	963	40.6997	79.0357
Smp_099310	SM_V10_1	complement(2541673..2578474)	1.03314	0.0470317	0.596717	0.93248	-1.01425	-0.0204197	0.761298	0.999823	7474	40.368	72.5062	238.022	9764	43.3369	83.4215	249.993	7059	40.588	72.498	235.328	7175	36.8652	71.0903	216.476	8388	38.5427	74.4548	226.563	8156	39.922	78.5309	232.065	8024	41.9947	74.9281	242.259	8313	44.2964	81.0153	256.113	7439	43.2408	76.8	246.941	7326	37.766	73.3388
Smp_099320	SM_V10_1	2584928..2589579	1.14328	0.19318	0.111831	0.723062	-1.00953	-0.0136856	0.845472	0.999823	3217	111.126	199.597	102.451	3793	107.669	207.259	97.1144	3151	115.873	206.972	105.046	2248	73.8704	142.451	67.824	2593	76.202	147.203	70.038	2406	75.32	148.163	68.4587	3734	124.985	223.002	112.736	3975	135.465	247.757	122.465	3370	125.282	222.514	111.869	2211	72.8959	141.558
Smp_305350	SM_V10_1	complement(2589775..2661626)	-1.04539	-0.064041	0.653057	0.946014	1.03966	0.056107	0.527008	0.999823	1073	6.61062	11.8735	34.1714	1272	6.43984	12.3964	32.5677	821	5.38463	9.618	27.37	974	5.70837	11.0079	29.3864	1084	5.68162	10.9754	29.2793	1159	6.47109	12.7293	32.9774	958	5.7191	10.2042	28.9237	1169	7.10532	12.9952	36.0155	750	4.97278	8.83215	24.8966	1075	6.32123	12.2753
Smp_176700	SM_V10_1	2733118..2733734	-6.24778	-2.64334	0.309452	0.851501	#N/A	#N/A	#N/A	#N/A	2	0.160218	0.287772	0.0636933	0	0	0	0	0	0	0	0	0	0	0	0	0	0	0	0	0	0	0	0	0	0	0	0	0	0	0	0	0	0	0	0	0	0	0
Smp_323110	SM_V10_1	2742388..2743153	#N/A	#N/A	#N/A	#N/A	#N/A	#N/A	#N/A	#N/A	0	0	0	0	0	0	0	0	0	0	0	0	0	0	0	0	0	0	0	0	0	0	0	0	0	0	0	0	0	0	0	0	0	0	0	0	0	0	0
Smp_336800	SM_V10_1	2766745..2834261	1.00861	0.0123676	0.940745	0.994718	-1.07765	-0.107889	0.652757	0.999823	266	3.65564	6.56602	8.47121	305	3.44451	6.63054	7.80909	220	3.21866	5.74916	7.33422	110	1.43809	2.77319	3.31879	120	1.40302	2.71028	3.24125	87	1.08356	2.13148	2.47544	235	3.12946	5.58368	7.09506	297	4.02685	7.36486	9.15021	226	3.34262	5.93682	7.50218	96	1.25923	2.44532
SCM-1	SM_V10_1	complement(2838392..2839954)	1.04931	0.0694411	0.549383	0.920547	1.00905	0.013001	0.849743	0.999823	10955	443.216	796.075	348.88	10410	346.099	666.224	266.533	9049	389.739	696.15	301.67	3524	135.628	261.543	106.322	4282	147.384	284.708	115.659	3638	133.388	262.389	103.513	10475	410.655	732.702	316.259	10957	437.343	799.872	337.572	9246	402.581	715.023	306.926	3592	138.704	269.353
Smp_306370	SM_V10_1	complement(2859388..2951117)	-1.07257	-0.101076	0.226192	0.812054	-1.03787	-0.0536195	0.431627	0.999823	3153	14.6419	26.2988	100.412	4114	15.6994	30.2207	105.333	2966	14.6628	26.1905	98.8786	4391	19.3976	37.406	132.48	4669	18.4458	35.6326	126.112	4910	20.6636	40.6476	139.706	2945	13.2519	23.6445	88.9147	3339	15.2974	27.9779	102.871	2757	13.7786	24.4722	91.52	4227	18.7351	36.3822
Smp_337450	SM_V10_1	3087513..3093760	#N/A	#N/A	#N/A	#N/A	#N/A	#N/A	#N/A	#N/A	0	0	0	0	0	0	0	0	0	0	0	0	0	0	0	0	0	0	0	0	0	0	0	0	0	0	0	0	0	0	0	0	0	0	0	0	0	0	0
Smp_176760	SM_V10_1	complement(3155466..3167640)	1.08774	0.12133	0.306731	0.851501	-1.05897	-0.0826639	0.47947	0.999823	1004	17.4695	31.3775	31.974	1302	18.6167	35.8364	33.3359	996	18.4492	32.9538	33.204	726	12.0169	23.1733	21.904	760	11.2502	21.7325	20.5279	839	13.23	26.0249	23.8724	1115	18.7993	33.5422	33.6638	1216	20.8741	38.1774	37.4635	1077	20.1678	35.82	35.7515	689	11.4424	22.2202
Smp_241980	SM_V10_1	3177719..3308862	-1.08384	-0.116158	0.392535	0.880954	-1.02573	-0.0366517	0.636166	0.999823	3621	8.96347	16.0996	115.317	4761	9.68483	18.6429	121.899	3226	8.50125	15.1849	107.546	2734	6.43809	12.4151	82.487	2835	5.97037	11.5332	76.5745	3057	6.85796	13.4903	86.9819	3226	7.73805	13.8065	97.3986	4127	10.0788	18.4335	127.148	2795	7.44604	13.2249	92.7814	2684	6.34134	12.3144
Smp_176780	SM_V10_1	complement(3311286..3359141)	-1.13279	-0.17988	0.175811	0.789665	-1.21244	-0.277912	0.0243997	0.721702	705	5.07121	9.10856	22.4519	977	5.77514	11.1169	25.0147	646	4.94681	8.83596	21.5359	481	3.29138	6.34705	14.5122	525	3.21279	6.20629	14.1805	524	3.4159	6.71944	14.9096	639	4.45392	7.94682	19.2925	747	5.30115	9.69546	23.0142	557	4.31195	7.65844	18.4899	405	2.78053	5.39958
Smp_341680	SM_V10_1	3371808..3380218	1.08019	0.11129	0.288491	0.846259	1.02191	0.0312722	0.713866	0.999823	1384	11.6166	20.865	44.0757	1866	12.8707	24.7754	47.7763	1332	11.9019	21.2592	44.4054	1172	9.35797	18.0458	35.3602	1269	9.06161	17.5047	34.2762	1218	9.26492	18.2251	34.6562	1648	13.4036	23.915	49.756	1619	13.4066	24.5197	49.8794	1423	12.8542	22.8303	47.2372	1180	9.45313	18.3573
Smp_099570	SM_V10_1	complement(3380279..3384824)	1.1088	0.148997	0.0696067	0.66626	-1.02517	-0.0358616	0.604605	0.999823	2376	53.7049	96.4612	75.6676	3024	56.1688	108.122	77.4252	2502	60.204	107.536	83.4101	2970	63.8609	123.148	89.6073	3462	66.5725	128.601	93.51	3000	61.4526	120.884	85.36	2787	61.0413	108.912	84.1444	2922	65.1591	119.172	90.0233	2625	63.8547	113.412	87.1382	2772	59.8014	116.13
Smp_346480	SM_V10_1	3402468..3456395	-1.02492	-0.0355053	0.790738	0.977873	1.04207	0.059451	0.389211	0.999823	3652	11.9183	21.4068	116.304	4534	12.1593	23.4062	116.087	3054	10.6102	18.9518	101.812	3183	9.88166	19.0556	96.0337	3070	8.52356	16.4654	82.9219	3465	10.2479	20.1588	98.5908	3226	10.2016	18.2019	97.3986	4146	13.3487	24.4139	127.733	3019	10.6033	18.8325	100.217	3215	10.0141	19.4467
Smp_241990	SM_V10_1	complement(3460003..3465963)	1.00116	0.00167282	0.991058	0.998209	-1.02502	-0.0356545	0.787362	0.999823	295	7.32116	13.1498	9.39476	324	6.60768	12.7195	8.29556	300	7.92592	14.1572	10.0012	372	8.78237	16.9358	11.2235	495	10.4511	20.1889	13.3702	402	9.0414	17.7854	11.4382	307	7.38271	13.1725	9.26887	272	6.65969	12.1801	8.37999	298	7.95921	14.1363	9.89226	349	8.26674	16.0534
Smp_345330	SM_V10_1	3474618..3517486	-1.11826	-0.161256	0.215574	0.808502	1.01484	0.0212506	0.847583	0.999823	956	5.88464	10.5696	30.4454	1035	5.23538	10.0779	26.4997	791	5.18333	9.25843	26.3699	1177	6.89206	13.2905	35.5111	987	5.16868	9.98457	26.6593	1362	7.59784	14.9458	38.7535	817	4.87308	8.69469	24.6667	848	5.14973	9.41853	26.1258	706	4.67695	8.30672	23.436	1159	6.8092	13.2229
Smp_085010	SM_V10_1	3593248..3601272	-1.08771	-0.121297	0.324398	0.857904	1.214	0.279765	3.18477e-05	0.00351361	12387	251.299	451.366	394.484	14038	234.032	450.502	359.423	10932	236.099	421.719	364.444	7064	136.328	262.894	213.127	7152	123.439	238.453	193.178	6618	121.675	239.349	188.304	10714	210.618	375.791	323.475	12624	252.667	462.112	388.93	9449	206.303	366.415	313.664	8283	160.385	311.455
Smp_168290	SM_V10_1	3609310..3609645	#N/A	#N/A	#N/A	#N/A	3.70522	1.88956	0.473367	0.999823	0	0	0	0	0	0	0	0	0	0	0	0	0	0	0	0	0	0	0	0	0	0	0	0	0	0	0	0	0	0	0	0	0	0	0	0	1	0.0798729	0.155107
Smp_345790	SM_V10_1	3632838..3639272	-1.20872	-0.273482	0.68637	0.953788	-2.3772	-1.24926	0.411791	0.999823	6	0.179478	0.322366	0.19108	8	0.196651	0.378544	0.204829	9	0.286598	0.51192	0.300036	2	0.0569116	0.109748	0.0603416	1	0.0254484	0.0491598	0.0270104	0	0	0	0	5	0.144927	0.258583	0.150959	7	0.206579	0.377819	0.215661	6	0.193156	0.343063	0.199173	0	0	0
cb1.1	SM_V10_1	complement(3735826..3738545)	-1.39148	-0.476616	0.00281676	0.156092	1.1985	0.26123	0.0319858	0.843694	389408	9334.58	16766.1	12401.3	486814	9589.57	18459.5	12464.2	316374	8073.49	14420.8	10547.1	189638	4324.4	8339.11	5721.53	156907	3199.87	6181.34	4238.12	134660	2925.36	5754.51	3831.53	230899	5363.29	9569.35	6971.25	345844	8178.95	14958.8	10655	234072	6038.59	10725.1	7770.14	200941	4597.37	8927.74
Smp_179960	SM_V10_1	3755434..3755719	#N/A	#N/A	#N/A	#N/A	#N/A	#N/A	#N/A	#N/A	0	0	0	0	0	0	0	0	0	0	0	0	0	0	0	0	0	0	0	0	0	0	0	0	0	0	0	0	0	0	0	0	0	0	0	0	0	0	0
Smp_333870	SM_V10_1	3756269..3758636	#N/A	#N/A	#N/A	#N/A	#N/A	#N/A	#N/A	#N/A	0	0	0	0	0	0	0	0	0	0	0	0	0	0	0	0	0	0	0	0	0	0	0	0	0	0	0	0	0	0	0	0	0	0	0	0	0	0	0
Smp_333930	SM_V10_1	complement(3777641..3779938)	-65.626	-6.0362	0.0222476	0.471858	14.8507	3.89246	0.130049	0.999823	23	1.68416	3.02498	0.732473	0	0	0	0	0	0	0	0	0	0	0	0	0	0	0	0	0	0	0	0	0	0	0	0	0	0	0	0	0	0	0	0	5	0.349444	0.678594
Smp_333220	SM_V10_1	complement(3794812..3796404)	#N/A	#N/A	#N/A	#N/A	#N/A	#N/A	#N/A	#N/A	0	0	0	0	0	0	0	0	0	0	0	0	0	0	0	0	0	0	0	0	0	0	0	0	0	0	0	0	0	0	0	0	0	0	0	0	0	0	0
Smp_334070	SM_V10_1	complement(3807234..3807464)	#N/A	#N/A	#N/A	#N/A	#N/A	#N/A	#N/A	#N/A	0	0	0	0	0	0	0	0	0	0	0	0	0	0	0	0	0	0	0	0	0	0	0	0	0	0	0	0	0	0	0	0	0	0	0	0	0	0	0
Smp_334240	SM_V10_1	complement(3831754..3834036)	-198.051	-7.62973	0.00360836	0.185743	36.7143	5.19827	0.0421471	0.953993	70	5.12572	9.20647	2.22926	0	0	0	0	0	0	0	0	0	0	0	0	0	0	0	0	0	0	0	0	0	0	0	0	0	0	0	0	0	0	0	0	12	0.838665	1.62862
cb1.2	SM_V10_1	complement(3896819..3899577)	-1.57916	-0.659157	0.00129565	0.0971625	1.16573	0.22123	0.0205774	0.673235	103076	2401.25	4312.97	3282.62	79567	1523.21	2932.11	2037.2	76933	1907.94	3407.94	2564.74	37874	839.33	1618.55	1142.69	49557	982.169	1897.3	1338.55	40694	859.137	1690.02	1157.88	72428	1634.96	2917.14	2186.73	53649	1233.02	2255.11	1652.86	34647	868.645	1542.8	1150.12	43655	970.656	1884.94
Smp_344940	SM_V10_1	3951341..3954669	6.46425	2.69248	0.289615	0.847054	2.53451	1.34171	0.369396	0.999823	0	0	0	0	0	0	0	0	0	0	0	0	0	0	0	0	1	0.0173219	0.0334614	0.0270104	0	0	0	0	0	0	0	0	0	0	0	0	2	0.0438248	0.0778372	0.066391	1	0.0194332	0.0377379
Smp_067090	SM_V10_1	complement(3957512..3964977)	1.20401	0.267853	0.00937149	0.324526	-1.03148	-0.0447125	0.540384	0.999823	1540	7.61021	13.6689	49.0438	1736	7.04971	13.5704	44.4478	1574	8.28039	14.7904	52.473	1586	7.45572	14.3775	47.8509	1727	7.26053	14.0255	46.647	1650	7.38943	14.5358	46.948	2035	9.7445	17.3864	61.4402	1939	9.45324	17.2894	59.7382	1624	8.63689	15.34	53.9095	1517	7.15504	13.8945
Smp_158430	SM_V10_1	complement(3973642..3998267)	1.02127	0.0303624	0.844597	0.981639	1.02132	0.0304381	0.813541	0.999823	448	8.74182	15.7015	14.2673	479	7.68078	14.7852	12.2641	419	8.70379	15.5467	13.9684	386	7.1651	13.8171	11.6459	413	6.85606	13.2442	11.1553	456	8.06381	15.8624	12.9747	396	7.48753	13.3595	11.9559	489	9.41369	17.217	15.0655	427	8.96701	15.9263	14.1745	397	7.39376	14.3581
Smp_158440	SM_V10_1	complement(4013009..4027327)	-1.01093	-0.0156803	0.890677	0.988384	1.01992	0.0284574	0.740092	0.999823	933	17.7499	31.8811	29.7129	1102	17.2282	33.1636	28.2151	872	17.6604	31.5449	29.0702	921	16.668	32.1424	27.7873	1075	17.3989	33.6103	29.0362	983	16.948	33.3386	27.9696	927	17.0888	30.4904	27.9878	1003	18.8253	34.4302	30.9012	806	16.5023	29.3097	26.7556	881	15.9971	31.0651
Smp_200460	SM_V10_1	complement(4030097..4049167)	1.12954	0.17573	0.657722	0.946064	1.00017	0.000249791	0.999593	0.999823	27	0.733519	1.3175	0.859859	33	0.736728	1.41817	0.844918	23	0.66519	1.18816	0.766759	28	0.72363	1.39544	0.844783	10	0.231126	0.446476	0.270104	13	0.320068	0.629609	0.369893	30	0.789748	1.40909	0.905753	22	0.589654	1.07844	0.677793	37	1.0818	1.92138	1.22823	22	0.570454	1.10778
Smp_173020	SM_V10_1	complement(4065098..4098671)	-1.01099	-0.0157634	0.891683	0.988384	1.01711	0.0244773	0.773546	0.999823	855	6.2202	11.1723	27.2289	1240	7.41321	14.2701	31.7484	889	6.88511	12.2981	29.6369	930	6.43624	12.4115	28.0589	1126	6.96911	13.4625	30.4137	1045	6.88979	13.553	29.7337	938	6.61243	11.7981	28.3199	989	7.09842	12.9826	30.4699	867	6.78818	12.0565	28.7805	1004	6.97145	13.538
Smp_092950	SM_V10_1	complement(4105302..4160070)	-1.09368	-0.129196	0.200203	0.806143	1.01068	0.0153293	0.844461	0.999823	2877	12.9289	23.222	91.6228	3733	13.7856	26.5367	95.5781	2495	11.9361	21.3202	83.1767	2699	11.5381	22.25	81.431	2950	11.2783	21.7868	79.6807	3201	13.0364	25.6441	91.0792	2594	11.2957	20.154	78.3174	3130	13.8769	25.38	96.4315	2165	10.4707	18.597	71.8682	2727	11.6965	22.7138
Smp_326440	SM_V10_1	4158457..4161586	-2.23903	-1.16287	0.03055	0.524346	1.78414	0.835231	0.0431578	0.953993	26	0.601212	1.07986	0.828013	16	0.304033	0.585249	0.409657	21	0.516945	0.923364	0.700085	13	0.285962	0.551445	0.392221	18	0.354101	0.684033	0.486187	15	0.314338	0.618337	0.4268	14	0.313691	0.559697	0.422685	5	0.114065	0.208617	0.154044	8	0.199086	0.353596	0.265564	35	0.772455	1.50005
Smp_092930	SM_V10_1	4167888..4177847	-1.01286	-0.0184384	0.833762	0.981639	1.01003	0.0144045	0.847102	0.999823	2801	10.9039	19.5849	89.2024	3410	10.9086	20.9986	87.3082	2516	10.4268	18.6243	83.8768	1608	5.9548	11.4831	48.5147	1899	6.28921	12.1491	51.2928	1713	6.04337	11.888	48.7406	2789	10.5205	18.7711	84.2048	3046	11.6984	21.3957	93.8436	2360	9.88731	17.5608	78.3414	1545	5.7405	11.1476
Smp_244890	SM_V10_1	4204724..4233186	1.00794	0.011411	0.947738	0.995133	1.16117	0.215575	0.26813	0.999823	448	6.75803	12.1383	14.2673	362	4.48742	8.63808	9.26849	394	6.32716	11.3015	13.1349	228	3.27181	6.3093	6.87895	170	2.18168	4.21445	4.59177	204	2.78884	5.48595	5.80448	403	5.8907	10.5104	12.1673	430	6.39938	11.704	13.2478	344	5.58465	9.9189	11.4192	210	3.02351	5.87144
Smp_244880	SM_V10_1	4246147..4252859	-1.1062	-0.145609	0.364565	0.870342	1.12707	0.172578	0.22224	0.999823	605	14.3557	25.7848	19.2672	731	14.2539	27.4381	18.7162	659	16.6466	29.7341	21.9693	400	9.02902	17.4114	12.0683	357	7.20673	13.9216	9.64271	324	6.96732	13.7055	9.21888	601	13.8186	24.6555	18.1452	569	13.3201	24.3617	17.5302	548	13.9941	24.855	18.1911	352	7.97192	15.4809
Smp_160410	SM_V10_1	complement(4265476..4275954)	1.06898	0.0962326	0.333507	0.861282	-1.05777	-0.0810298	0.252803	0.999823	1729	40.4127	72.5865	55.0628	2426	46.5971	89.6974	62.1143	1826	45.4353	81.1563	60.874	1983	44.0916	85.0256	59.8287	2260	44.9398	86.8123	61.0435	2204	46.6859	91.8362	62.7112	2036	46.1126	82.2755	61.4704	1946	44.8737	82.0712	59.9539	2061	51.8437	92.0796	68.4159	1860	41.4941	80.5783
Smp_347660	SM_V10_1	4278988..4293591	1.07633	0.106116	0.304854	0.851501	-1.00895	-0.0128478	0.877	0.999823	1909	43.184	77.5642	60.7952	2301	42.7739	82.3379	58.9138	1689	40.674	72.6517	56.3068	982	21.1319	40.7505	29.6277	1131	21.7661	42.0465	30.5488	1067	21.8742	43.029	30.3597	2065	45.2644	80.762	62.346	2248	50.1696	91.7569	69.2581	1727	42.0441	74.6745	57.3286	1001	21.6123	41.9695
Smp_306440	SM_V10_1	complement(4296858..4341423)	1.0181	0.0258732	0.821344	0.980619	1.0135	0.0193413	0.816332	0.999823	1214	13.0888	23.5092	38.6618	1482	13.1303	25.2752	37.9445	1173	13.4632	24.0479	39.1047	1144	11.7332	22.6262	34.5154	1236	11.337	21.9003	33.3849	1156	11.2951	22.2187	32.8921	1242	12.9754	23.1511	37.4982	1374	14.6148	26.7296	42.3313	1130	13.1116	23.2874	37.5109	1130	11.6281	22.5809
Smp_328690	SM_V10_1	4345568..4390603	1.01178	0.0168938	0.908812	0.99023	-1.06369	-0.0890797	0.549439	0.999823	330	2.97309	5.34007	10.5094	457	3.38342	6.51294	11.7008	350	3.35686	5.996	11.6681	529	4.53378	8.74288	15.9604	706	5.41127	10.4532	19.0693	606	4.94787	9.733	17.2427	370	3.2301	5.76323	11.171	367	3.26203	5.96604	11.3068	354	3.43236	6.09622	11.7512	567	4.8756	9.46804
Smp_213650	SM_V10_1	4401689..4404516	1.17361	0.230954	0.0694575	0.66626	-1.03651	-0.051733	0.61615	0.999823	701	30.5595	54.8889	22.3245	827	29.6265	57.0296	21.1742	660	30.6297	54.7106	22.0027	783	32.4714	62.6173	23.6238	870	32.2662	62.3301	23.4991	794	31.369	61.7062	22.592	838	35.3991	63.1601	25.3007	766	32.9446	60.2536	23.5995	835	39.1751	69.5789	27.7182	766	31.8719	61.8928
Smp_213640	SM_V10_1	4406136..4413416	1.01231	0.0176496	0.894923	0.988671	1.08621	0.119303	0.44555	0.999823	717	14.1083	25.3404	22.834	931	15.054	28.9782	23.8369	719	15.061	26.9019	23.9696	468	8.76017	16.893	14.1199	398	6.66253	12.8703	10.7501	587	10.4676	20.5908	16.7021	662	12.6221	22.5208	19.9869	845	16.4036	30.0012	26.0334	763	16.1576	28.6974	25.3282	461	8.6578	16.8128
Smp_160460	SM_V10_1	complement(4415923..4525434)	-1.10918	-0.149491	0.191701	0.801166	-1.005	-0.00719594	0.927684	0.999823	4789	6.39555	11.4872	152.514	6465	7.09491	13.6574	165.527	4517	6.42175	11.4705	150.585	8240	10.4682	20.1867	248.608	9205	10.4582	20.2026	248.631	9686	11.7227	23.0599	275.599	4621	5.97982	10.6694	139.516	5183	6.82875	12.4893	159.682	3680	5.28903	9.39385	122.159	8764	11.1708	21.6929
Smp_244700	SM_V10_1	complement(4542619..4661754)	-1.13585	-0.18377	0.190624	0.801166	-1.02928	-0.0416321	0.58502	0.999823	1006	4.99152	8.96543	32.0377	1215	4.95401	9.53625	31.1083	876	4.62711	8.26491	29.2035	1438	6.78742	13.0888	43.3856	1636	6.90587	13.3404	44.189	1692	7.60828	14.9663	48.1431	748	3.5963	6.41662	22.5834	1125	5.50699	10.0719	34.6599	720	3.84471	6.82858	23.9008	1411	6.68209	12.9761
Smp_070540	SM_V10_1	complement(4671538..4694704)	-1.05833	-0.0817938	0.40838	0.885753	1.14778	0.198847	0.150371	0.999823	4479	21.0429	37.7958	142.641	5863	22.6355	43.5723	150.114	3864	19.3255	34.5191	128.816	437	1.95306	3.76626	13.1846	427	1.70668	3.29687	11.5334	379	1.61367	3.17426	10.7838	4604	20.9594	37.3964	139.003	4249	19.6942	36.0194	130.907	3836	19.3954	34.4481	127.338	502	2.25101	4.3713
Smp_160490	SM_V10_1	4707828..4769172	-1.1387	-0.187387	0.221978	0.811837	-1.0361	-0.0511584	0.665784	0.999823	580	1.49005	2.67632	18.4711	726	1.53269	2.95036	18.5882	470	1.28541	2.29599	15.6686	660	1.61297	3.11043	19.9127	808	1.76597	3.41141	21.8244	741	1.72521	3.39367	21.0839	479	1.19241	2.12754	14.4619	544	1.37879	2.52172	16.76	453	1.25247	2.2245	15.0376	645	1.58155	3.07125
Smp_244670	SM_V10_1	complement(4773949..4794254)	-1.0077	-0.0110624	0.970431	0.995323	-1.02313	-0.032995	0.885689	0.999823	67	1.03969	1.86742	2.13372	79	1.0074	1.9392	2.02268	61	1.0077	1.79994	2.03358	99	1.46142	2.81819	2.98691	101	1.33337	2.57574	2.72805	137	1.92665	3.78992	3.89811	55	0.827012	1.47558	1.66055	82	1.25537	2.29599	2.52632	58	0.96862	1.72037	1.92534	103	1.52552	2.96244
Smp_313840	SM_V10_1	complement(4799836..4842353)	-1.11243	-0.153715	0.195672	0.803742	1.08467	0.117262	0.423109	0.999823	1119	6.01267	10.7996	35.6364	1425	6.29213	12.1121	36.4851	1101	6.29789	11.2493	36.7044	562	2.87266	5.5396	16.956	634	2.89819	5.59857	17.1246	526	2.56138	5.03852	14.9665	1032	5.37324	9.5871	31.1579	1175	6.22877	11.392	36.2003	908	5.25072	9.3258	30.1415	545	2.79502	5.42771
Smp_164190	SM_V10_1	4864989..4885453	-1.04896	-0.0689589	0.66036	0.946999	1.05519	0.077498	0.453958	0.999823	647	3.56366	6.40081	20.6048	787	3.56216	6.85699	20.15	546	3.20151	5.71852	18.2022	684	3.58393	6.91119	20.6368	731	3.42539	6.61698	19.7446	822	4.10313	8.07131	23.3886	635	3.38911	6.04695	19.1718	617	3.35278	6.13201	19.009	539	3.19504	5.67471	17.8924	722	3.7956	7.37076
Smp_164180	SM_V10_1	complement(4895001..4913776)	-1.15699	-0.210374	0.761057	0.972049	-1.35979	-0.443388	0.463844	0.999823	6	0.0829039	0.148906	0.19108	9	0.102191	0.196713	0.230432	7	0.102966	0.183916	0.233362	8	0.105154	0.202777	0.241367	17	0.199836	0.386032	0.459177	5	0.0626102	0.123161	0.142267	8	0.107111	0.19111	0.241534	7	0.095422	0.174521	0.215661	3	0.0446109	0.0792333	0.0995865	7	0.092315	0.179269
Smp_330320	SM_V10_1	complement(4925035..4925904)	1.76931	0.823189	0.440621	0.897555	1.90911	0.932903	0.482832	0.999823	0	0	0	0	3	0.0796775	0.153376	0.0768107	1	0.0344064	0.0614565	0.0333374	1	0.0307454	0.0592889	0.0301708	0	0	0	0	1	0.02929	0.0576167	0.0284533	3	0.0939528	0.167633	0.0905753	2	0.0637714	0.116634	0.0616176	2	0.0695656	0.123555	0.066391	1	0.0308475	0.0599034
Smp_164200	SM_V10_1	complement(4951712..4970854)	1.01678	0.0240021	0.789545	0.97787	-1.03699	-0.052396	0.489899	0.999823	2439	40.846	73.3648	77.674	3054	42.0293	80.9045	78.1933	2180	38.8655	69.4213	72.6755	1695	27.0034	52.0729	51.1395	1846	26.3008	50.8065	49.8612	1620	24.5869	48.3651	46.0944	2567	41.6565	74.3247	77.5022	2660	43.9487	80.3794	81.9514	2178	39.2546	69.7201	72.2998	1503	24.0241	46.653
Smp_077980	SM_V10_1	4991003..5000630	1.00904	0.0129807	0.891826	0.988384	-1.03089	-0.0438941	0.523629	0.999823	2040	21.9019	39.3388	64.9671	2942	25.9562	49.9645	75.3257	2324	26.5619	47.4447	77.476	3364	34.3573	66.2541	101.495	3597	32.8544	63.4663	97.1564	3900	37.9462	74.6443	110.968	2501	26.0187	46.4233	75.5096	2280	24.1498	44.1685	70.244	2207	25.5006	45.2916	73.2625	3437	35.2195	68.3935
Smp_164210	SM_V10_1	5019403..5044444	1.04065	0.0574804	0.563215	0.923556	1.01217	0.0174531	0.796321	0.999823	5744	83.0818	149.226	182.927	7065	83.975	161.648	180.889	5423	83.503	149.152	180.789	5725	78.7731	151.905	172.728	6152	75.7022	146.237	166.168	6168	80.8514	159.043	175.5	6058	84.9064	151.493	182.902	6326	90.2709	165.1	194.896	5644	87.8566	156.042	187.355	5570	76.8949	149.324
Smp_168930	SM_V10_1	5046044..5066376	-1.04888	-0.0688475	0.447125	0.899403	1.03382	0.0479827	0.485828	0.999823	4002	45.4296	81.5976	127.45	5164	48.1719	92.7288	132.217	3475	41.994	75.0094	115.847	3228	34.8583	67.2202	97.3914	3757	36.283	70.0896	101.478	3466	35.6568	70.1407	98.6193	3770	41.4689	73.9901	113.823	4236	47.44	86.7648	130.506	3398	41.5127	73.7307	112.798	3331	36.09	70.0841
Smp_114430	SM_V10_1	5081889..5089326	-1.252	-0.324231	0.046086	0.590471	1.0805	0.1117	0.55814	0.999823	480	7.11104	12.7724	15.2864	712	8.66797	16.6855	18.2297	376	5.92994	10.592	12.5348	344	4.84798	9.34878	10.3788	438	5.52035	10.6639	11.8306	658	8.83424	17.3779	18.7223	426	6.11534	10.9112	12.8617	352	5.14472	9.40936	10.8447	392	6.24991	11.1005	13.0126	423	5.98112	11.6149
Smp_114435	SM_V10_1	5096698..5108417	-1.00756	-0.0108651	0.977242	0.995323	1.05811	0.0814904	0.834777	0.999823	30	0.827818	1.48687	0.955399	40	0.907026	1.74598	1.02414	34	0.998765	1.78399	1.13347	19	0.498745	0.961772	0.573246	33	0.77469	1.4965	0.891343	20	0.500144	0.983838	0.569067	38	1.01605	1.81287	1.14729	39	1.06171	1.9418	1.20154	21	0.623633	1.10763	0.697105	17	0.447727	0.869452
Smp_086060	SM_V10_1	complement(5119151..5127159)	1.2189	0.28558	0.0630724	0.650979	1.16589	0.22143	0.105072	0.999823	517	4.71678	8.47197	16.4647	599	4.49084	8.64468	15.3365	503	4.88533	8.72614	16.7687	418	3.62779	6.99578	12.6114	540	4.19131	8.09654	14.5856	493	4.07618	8.0183	14.0275	655	5.7905	10.3316	19.7756	629	5.66152	10.3546	19.3787	593	5.82245	10.3412	19.6849	489	4.25809	8.26889
Smp_349660	SM_V10_1	complement(5171422..5174993)	1.18647	0.24668	0.0527604	0.615589	1.26896	0.343652	0.0244928	0.721702	734	27.928	50.1624	23.3754	813	25.4203	48.9329	20.8157	743	30.0956	53.7566	24.7697	498	18.0253	34.7598	15.0251	504	16.3145	31.5155	13.6132	473	16.3101	32.0837	13.4584	920	33.9196	60.5204	27.7764	874	32.8082	60.0041	26.9269	802	32.8408	58.3285	26.6228	544	19.7557	38.3641
Smp_154980	SM_V10_1	complement(5192344..5203529)	-1.03713	-0.052602	0.582824	0.929426	-1.04309	-0.0608574	0.407788	0.999823	2267	29.0936	52.2559	72.1963	3089	32.5769	62.709	79.0894	2226	30.4117	54.3213	74.209	1618	19.7531	38.0916	48.8164	1896	20.7007	39.9884	51.2117	1727	20.0858	39.511	49.1389	2280	28.3531	50.5884	68.8372	2649	33.5393	61.3413	81.6125	2000	27.623	49.0612	66.391	1521	18.6305	36.1791
Smp_154970	SM_V10_1	5232257..5252103	1.16219	0.216843	0.0773269	0.66877	1.06663	0.0930568	0.184014	0.999823	1216	2.37707	4.26953	38.7255	1522	2.44494	4.70641	38.9686	1247	2.59505	4.63526	41.5717	2415	4.49093	8.66024	72.8625	2408	4.00466	7.73598	65.0411	2440	4.32264	8.50311	69.4262	1621	3.07051	5.4785	48.9408	1306	2.51871	4.60656	40.2363	1475	3.1031	5.51142	48.9634	2484	4.63458	9.00001
Smp_200620	SM_V10_1	5275105..5275500	-3.61335	-1.85334	0.490462	0.899403	3.70536	1.88962	0.473352	0.999823	1	0.0710056	0.127536	0.0318466	0	0	0	0	0	0	0	0	0	0	0	0	0	0	0	0	0	0	0	0	0	0	0	0	0	0	0	0	0	0	0	0	0	0	0
Smp_061100	SM_V10_1	complement(5293395..5317623)	-1.07281	-0.101392	0.489674	0.899403	1.07499	0.104319	0.43338	0.999823	995	26.7473	48.0416	31.6874	986	21.7811	41.9276	25.2451	822	23.5233	42.0172	27.4033	463	11.8399	22.8319	13.9691	476	10.8859	21.0288	12.857	521	12.6924	24.9674	14.8242	880	22.9223	40.8987	26.5687	994	26.3615	48.2135	30.6239	640	18.5154	32.8851	21.2451	477	12.2384	23.7661
Smp_154960	SM_V10_1	complement(5325054..5344281)	1.13249	0.179498	0.057553	0.63168	-1.04951	-0.0697156	0.301842	0.999823	6126	113.999	204.757	195.093	8462	129.402	249.094	216.657	6101	120.863	215.886	203.391	5787	102.444	197.552	174.599	7283	115.301	222.733	196.717	6691	112.841	221.97	190.381	7356	132.643	236.666	222.091	7265	133.379	243.941	223.826	7491	150.023	266.456	248.667	5876	104.365	202.669
Smp_331210	SM_V10_1	complement(5364791..5369845)	-1.13434	-0.181857	0.450167	0.899403	1.59271	0.671484	0.00201503	0.128313	120	1.11876	2.00945	3.8216	111	0.850404	1.63699	2.842	89	0.883318	1.57778	2.96703	89	0.789328	1.52213	2.6852	114	0.904195	1.74667	3.07919	82	0.692822	1.36286	2.33317	89	0.804019	1.43455	2.68707	104	0.956571	1.74951	3.20411	76	0.762546	1.35436	2.52286	129	1.14788	2.2291
Smp_196400	SM_V10_1	5386503..5452957	-1.09673	-0.133203	0.418688	0.889813	1.05186	0.0729383	0.599402	0.999823	230	1.75168	3.14625	7.32473	375	2.34695	4.51777	9.60134	263	2.13232	3.80874	8.76773	383	2.77483	5.35093	11.5554	377	2.44269	4.71865	10.1829	415	2.86435	5.63448	11.8081	247	1.82282	3.25232	7.45736	277	2.08129	3.80655	8.53403	224	1.83599	3.2609	7.43579	452	3.28561	6.3804
Smp_103790	SM_V10_1	complement(5453491..5456419)	-1.02365	-0.033724	0.773103	0.975559	-1.16955	-0.22595	0.0370442	0.905864	1388	24.8113	44.5643	44.2031	1751	25.7212	49.5122	44.8319	1363	25.9374	46.3291	45.4388	1337	22.7353	43.8425	40.3384	1808	27.4953	53.1139	48.8348	1290	20.8978	41.1082	36.7048	1377	23.8513	42.5563	41.5741	1389	24.4956	44.8009	42.7934	1406	27.0483	48.0405	46.6729	1032	17.6072	34.1918
Smp_201070	SM_V10_1	complement(5463906..5466961)	-1.26907	-0.343771	0.599808	0.933491	1.91855	0.94002	0.0174188	0.609113	7	0.0644069	0.115683	0.222926	17	0.128537	0.247429	0.435261	6	0.0587701	0.104975	0.200024	16	0.140044	0.270059	0.482733	19	0.148727	0.287302	0.513198	16	0.133415	0.262443	0.455254	4	0.0356627	0.0636304	0.120767	7	0.0635418	0.116214	0.215661	11	0.108924	0.19346	0.36515	21	0.184419	0.358127
Smp_318490	SM_V10_1	complement(5467869..5471320)	-1.08232	-0.114128	0.867148	0.986063	1.63635	0.710477	0.102908	0.999823	12	0.252181	0.452951	0.38216	10	0.172694	0.332429	0.256036	2	0.0447438	0.079921	0.0666747	30	0.599741	1.15653	0.905125	27	0.482721	0.932494	0.729281	8	0.152361	0.29971	0.227627	8	0.162908	0.290665	0.241534	7	0.14513	0.265433	0.215661	6	0.1357	0.241016	0.199173	23	0.461329	0.895865
Smp_016050	SM_V10_1	5627787..5660532	-1.08319	-0.115286	0.222334	0.811837	-1.02035	-0.0290581	0.706595	0.999823	8269	68.8102	123.592	263.34	10745	73.4771	141.44	275.11	8148	72.1807	128.929	271.633	8960	70.9281	136.777	270.331	10022	70.9504	137.058	270.698	9609	72.4652	142.547	273.408	8757	70.6114	125.987	264.389	7644	62.7549	114.775	235.502	7400	66.2716	117.705	245.647	8843	70.2344	136.39
Smp_130910	SM_V10_1	complement(5674118..5679620)	1.12671	0.172122	0.047264	0.596153	1.02755	0.0392127	0.595828	0.999823	2304	44.9892	80.8065	73.3747	2924	46.919	90.317	74.8648	2353	48.9123	87.3668	78.4428	1870	34.7358	66.9841	56.4194	2214	36.7793	71.0483	59.801	1952	34.5427	67.9493	55.5409	2770	52.4113	93.5137	83.6312	2652	51.0888	93.4382	81.7049	2689	56.5083	100.364	89.2627	1990	37.0876	72.0214
Smp_172850	SM_V10_1	5692808..5735942	1.12398	0.168617	0.0457077	0.589005	-1.01541	-0.0220622	0.761935	0.999823	2599	1.82397	3.2761	82.7694	2873	1.65689	3.18944	73.5591	2477	1.85058	3.3055	82.5766	2764	1.84527	3.5584	83.3921	3243	1.93624	3.74032	87.5947	3086	1.96272	3.86089	87.807	3070	2.08771	3.72495	92.6887	2771	1.91856	3.50893	85.3711	2698	2.03774	3.61924	89.5614	2890	1.9358	3.75918
Smp_245010	SM_V10_1	5751508..5824271	-1.02482	-0.0353708	0.724258	0.96517	-1.1328	-0.179897	0.00897455	0.390599	1992	12.7822	22.9585	63.4385	2900	15.2918	29.4361	74.2504	1914	13.0746	23.3537	63.8077	3287	20.0644	38.6919	99.1715	3967	21.656	41.8339	107.15	4106	23.8773	46.9693	116.829	1885	11.7205	20.9121	56.9115	2348	14.8642	27.1856	72.339	2014	13.9082	24.7023	66.8557	2960	18.1283	35.2039
Smp_016090	SM_V10_1	complement(5852964..5892714)	-1.10585	-0.145157	0.0884646	0.695663	-1.0416	-0.0588008	0.383136	0.999823	5746	16.0636	28.8523	182.991	7427	17.0622	32.844	190.158	5218	15.5293	27.7383	173.954	6653	17.6931	34.1192	200.726	7492	17.8186	34.4211	202.362	6765	17.1394	33.7151	192.487	5674	15.3704	27.4243	171.308	5547	15.2989	27.9808	170.896	4553	13.6984	24.3297	151.139	6483	17.2983	33.592
Smp_130940	SM_V10_1	5898298..5912242	1.1357	0.183586	0.0767137	0.666997	1.06467	0.0903996	0.200169	0.999823	2201	4.43802	7.97128	70.0945	2068	3.42662	6.59609	52.9482	1886	4.04838	7.2312	62.8743	2108	4.04344	7.79731	63.6001	2261	3.87856	7.49239	61.0705	2081	3.80271	7.48034	59.2114	2455	4.79668	8.55837	74.1208	2135	4.24712	7.76771	65.7768	2131	4.62433	8.21327	70.7396	2097	4.0357	7.83702
Smp_347280	SM_V10_1	complement(5927935..5949184)	-1.03875	-0.0548543	0.707899	0.95899	-1.02955	-0.042008	0.730627	0.999823	266	1.1155	2.00359	8.47121	413	1.42326	2.73972	10.5743	270	1.20538	2.15304	9.00109	383	1.52791	2.94641	11.5554	468	1.66969	3.22541	12.6409	423	1.60761	3.16235	12.0358	284	1.15406	2.0591	8.57446	307	1.27015	2.32302	9.4583	273	1.2321	2.18834	9.06237	375	1.50097	2.91476
Smp_016200	SM_V10_1	5960758..5981412	-1.01407	-0.0201571	0.866536	0.986063	-1.00776	-0.0111586	0.870697	0.999823	3461	61.9855	111.334	110.221	4301	63.3	121.85	110.121	3368	64.2142	114.699	112.28	3648	62.1518	119.853	110.063	4302	65.548	126.622	116.199	3906	63.3975	124.71	111.139	3759	65.2349	116.394	113.491	3332	58.8736	107.676	102.655	3338	64.3384	114.271	110.807	3649	62.3753	121.128
Smp_016180	SM_V10_1	complement(6005799..6062824)	-1.05015	-0.0705979	0.552215	0.921293	1.08574	0.118677	0.176443	0.999823	999	2.22197	3.99095	31.8148	1253	2.29018	4.40849	32.0813	785	1.85871	3.32002	26.1698	1203	2.54536	4.90843	36.2955	1354	2.56207	4.94927	36.5721	1410	2.84212	5.59076	40.1192	899	1.93754	3.45702	27.1424	991	2.17457	3.97715	30.5315	842	2.01549	3.5797	27.9506	1381	2.93168	5.6931
Smp_319030	SM_V10_1	complement(6089169..6089594)	1.29351	0.37129	0.131554	0.742854	-1.06351	-0.0888331	0.641197	0.999823	136	8.97671	16.1234	4.33114	90	4.88165	9.39696	2.30432	144	10.1184	18.0734	4.80058	130	8.16267	15.7408	3.92221	132	7.4123	14.3187	3.56537	154	9.21193	18.1209	4.38182	177	11.3206	20.1986	5.34394	135	8.79102	16.0782	4.15919	157	11.1525	19.808	5.21169	127	8.00079	15.5369
Smp_130980	SM_V10_1	6089688..6111812	1.01534	0.0219613	0.840733	0.981639	1.04732	0.0667017	0.405298	0.999823	1518	3.03948	5.45932	48.3432	1774	2.91896	5.61886	45.4207	1377	2.93517	5.24277	45.9055	1291	2.45904	4.74197	38.9505	1521	2.59094	5.00504	41.0828	1387	2.51684	4.9509	39.4648	1549	3.00538	5.36228	46.767	1608	3.17644	5.80951	49.5405	1354	2.91771	5.18215	44.9467	1359	2.59716	5.04348
Smp_342560	SM_V10_1	complement(6113208..6130394)	-1.24481	-0.315929	0.10378	0.716022	-1.45383	-0.539859	0.34717	0.999823	1614	17.5426	31.5089	51.4005	1456	13.0047	25.0334	37.2788	951	11.0038	19.6549	31.7038	14	0.144754	0.279141	0.422391	10	0.0924681	0.178625	0.270104	8	0.0788012	0.155011	0.227627	1039	10.9428	19.5244	31.3692	1419	15.216	27.8291	43.7177	650	7.60328	13.5042	21.5771	5	0.0518695	0.100727
Smp_130960	SM_V10_1	complement(6146911..6152130)	-1.02764	-0.0393349	0.841372	0.981639	-1.05427	-0.0762444	0.625121	0.999823	182	1.27017	2.2814	5.79609	272	1.55993	3.0028	6.96417	175	1.30017	2.32235	5.83404	249	1.65311	3.18783	7.51253	312	1.85245	3.57846	8.42725	341	2.15673	4.24253	9.70259	200	1.35251	2.41319	6.03835	209	1.43901	2.63186	6.43904	171	1.28435	2.28113	5.67643	237	1.57866	3.06565
Smp_016130	SM_V10_1	6164985..6170897	1.16593	0.221478	0.0730949	0.666317	-1.04133	-0.0584251	0.508432	0.999823	1088	58.7191	105.467	34.6491	1236	54.8169	105.52	31.646	1158	66.5318	118.839	38.6047	1258	64.5865	124.548	37.9549	1500	68.8719	133.043	40.5156	1321	64.6107	127.096	37.5869	1405	73.4761	131.098	42.4194	1227	65.3314	119.487	37.8024	1253	72.7775	129.26	41.594	1312	67.5826	131.24
Smp_130950	SM_V10_1	6176918..6194990	1.03196	0.045391	0.693648	0.955169	-1.06339	-0.0886773	0.240962	0.999823	5354	121.407	218.064	170.507	7530	140.316	270.102	192.795	5633	135.98	242.887	187.789	10827	233.553	450.38	326.659	11947	230.476	445.221	322.693	11469	235.691	463.63	326.331	6513	143.109	255.339	196.639	5107	114.251	208.957	157.34	6405	156.308	277.618	212.617	10213	221.04	429.242
Smp_171010	SM_V10_1	complement(6200872..6226530)	-1.00832	-0.0119538	0.944493	0.994956	-1.04807	-0.0677302	0.604127	0.999823	223	2.45224	4.40454	7.1018	296	2.67482	5.14891	7.57866	216	2.52861	4.51658	7.20087	330	3.45209	6.65696	9.95637	424	3.96665	7.66255	11.4524	406	4.04608	7.95908	11.5521	223	2.37619	4.23967	6.73276	223	2.4193	4.42474	6.87036	245	2.89947	5.14975	8.1329	369	3.87288	7.52084
Smp_089570	SM_V10_1	complement(6255915..6256406)	1.22195	0.289188	0.019197	0.458973	1.08295	0.114963	0.0876579	0.999823	5551	366.395	658.094	176.781	4954	268.708	517.25	126.84	5562	390.823	698.085	185.422	6556	411.65	793.82	197.8	7438	417.672	806.835	200.903	7152	427.816	841.561	203.498	6704	428.777	765.037	202.406	6118	398.396	728.641	188.488	6195	440.064	781.597	205.646	7947	500.648	972.22
Smp_171020	SM_V10_1	6271044..6333287	-1.05722	-0.0802759	0.383984	0.879009	-1.02299	-0.032788	0.682245	0.999823	3980	25.527	45.85	126.75	5955	31.3867	60.4179	152.469	3926	26.8064	47.8814	130.882	8757	53.4298	103.033	264.206	9980	54.4563	105.196	269.564	10163	59.0732	116.203	289.171	4206	26.14	46.6398	126.987	4441	28.1012	51.3953	136.822	3704	25.5673	45.41	122.956	9011	55.1621	107.121
Smp_089590	SM_V10_1	6346474..6362071	1.04242	0.0599317	0.56416	0.923556	-1.05151	-0.0724576	0.283179	0.999823	6084	100.571	180.639	193.755	7676	104.271	200.717	196.533	5828	102.559	183.19	194.29	6171	97.0398	187.13	186.184	7307	102.76	198.506	197.365	6360	95.2779	187.422	180.963	6466	103.571	184.795	195.22	6677	108.891	199.155	205.71	6229	110.815	196.818	206.775	5904	93.1495	180.889
Smp_171030	SM_V10_1	complement(6367826..6385770)	-1.0816	-0.113173	0.453409	0.899403	-1.07372	-0.102615	0.500324	0.999823	407	2.4448	4.39119	12.9616	538	2.65569	5.11209	13.7747	415	2.6538	4.7402	13.835	264	1.50857	2.90909	7.9651	402	2.05436	3.96849	10.8582	397	2.16118	4.25128	11.296	405	2.35735	4.20605	12.2277	405	2.40011	4.38965	12.4776	383	2.47596	4.39755	12.7139	297	1.70277	3.30665
Smp_245050	SM_V10_1	6387854..6399645	1.03962	0.0560608	0.596463	0.932349	-1.03188	-0.0452771	0.57192	0.999823	1798	30.5109	54.8016	57.2603	2210	30.8179	59.3232	56.5839	1696	30.6381	54.7256	56.5402	1372	22.1478	42.7095	41.3944	1624	23.4451	45.29	43.8649	1509	23.2063	45.6493	42.9361	1922	31.6037	56.3883	58.0286	2115	35.4081	64.7592	65.1606	1609	29.3844	52.1897	53.4115	1330	21.5411	41.8312
Smp_171040	SM_V10_1	6405774..6449901	-1.00442	-0.00635643	0.942891	0.994718	-1.05187	-0.0729524	0.314234	0.999823	2743	23.7684	42.6911	87.3553	3571	25.4278	48.9474	91.4304	2622	24.1867	43.2021	87.4106	2605	21.473	41.4081	78.595	3213	23.6856	45.7546	86.7844	2738	21.501	42.2948	77.9053	3095	25.9868	46.3665	93.4435	2890	24.7058	45.1853	89.0374	2462	22.9592	40.7778	81.7273	2655	21.9578	42.6403
Smp_089630	SM_V10_1	complement(6452225..6458700)	-1.0289	-0.0411091	0.672173	0.950032	-1.01657	-0.0237124	0.736271	0.999823	3220	31.5693	56.7026	102.546	3518	28.3433	54.5596	90.0734	2892	30.1841	53.9146	96.4117	2731	25.4707	49.1174	82.3965	3096	25.8232	49.8839	83.6242	2742	24.3628	47.9243	78.0191	3279	31.1508	55.5802	98.9988	2944	28.4757	52.0802	90.7011	2722	28.7206	51.0105	90.3581	2706	25.3214	49.1722
Smp_089640	SM_V10_1	6475474..6480778	1.08278	0.114738	0.225564	0.812054	1.01624	0.023244	0.729525	0.999823	7235	97.4774	175.082	230.41	8578	94.9724	182.818	219.627	7379	105.836	189.044	245.996	7374	94.5104	182.252	222.48	8252	94.5856	182.715	222.89	7597	92.7596	182.468	216.16	8303	108.398	193.406	250.682	7971	105.951	193.778	245.577	7685	111.431	197.912	255.107	7844	100.868	195.878
Smp_089650	SM_V10_1	complement(6483685..6491921)	1.05522	0.077544	0.506546	0.903261	1.14492	0.195244	0.0591826	0.999823	1135	3.87449	6.9591	36.1459	1244	3.48968	6.71747	31.8508	1031	3.74669	6.69232	34.3708	798	2.59139	4.9972	24.0763	968	2.81122	5.43056	26.1461	967	2.99155	5.88471	27.5144	1130	3.73781	6.6691	34.1167	1224	4.12218	7.53921	37.7099	1077	3.95668	7.02745	35.7515	1021	3.32656	6.45993
Smp_089670	SM_V10_1	complement(6524317..6531070)	1.38144	0.466175	0.00184585	0.120397	1.06421	0.0897879	0.255253	0.999823	9106	37.9101	68.0915	289.995	12604	43.1202	83.0045	322.707	10945	48.508	86.6447	364.877	18053	71.4969	137.874	544.674	17625	62.4247	120.589	476.058	21264	80.2275	157.816	605.032	16954	68.3941	122.031	511.871	10813	44.412	81.2267	333.135	15068	67.5116	119.907	500.19	19903	79.0854	153.578
Smp_171060	SM_V10_1	complement(6564693..6569400)	2.36992	1.24484	0.175927	0.789665	-1.06352	-0.0888405	0.918535	0.999823	2	0.0427329	0.0767539	0.0636933	1	0.0175581	0.0337986	0.0256036	3	0.0682376	0.121886	0.100012	3	0.0609767	0.117587	0.0905125	3	0.0545323	0.105343	0.0810312	4	0.0774539	0.15236	0.113813	2	0.0414078	0.0738809	0.0603835	5	0.105397	0.192765	0.154044	7	0.160963	0.285886	0.232368	5	0.101965	0.198009
Smp_171070	SM_V10_1	complement(6588317..6598820)	1.04443	0.0627175	0.584002	0.929426	-1.02933	-0.0417034	0.568416	0.999823	3060	12.2584	22.0177	97.4507	4224	13.9054	26.7672	108.149	3015	12.8579	22.9667	100.512	2685	10.2322	19.7316	81.0087	3246	11.0627	21.3704	87.6758	2977	10.8079	21.2604	84.7056	3421	13.2796	23.6939	103.286	3542	13.9987	25.6028	109.125	3211	13.8436	24.5876	106.591	2680	10.247	19.899
beta-Int1	SM_V10_1	6616467..6637703	1.03079	0.0437463	0.709431	0.959374	-1.00226	-0.00326119	0.960846	0.999823	10741	90.4787	162.512	342.065	15326	106.09	204.219	392.4	11252	100.902	180.231	375.112	17348	139.015	268.075	523.403	20059	143.751	277.691	541.802	18642	142.313	279.946	530.427	12864	105.002	187.347	388.387	11614	96.5185	176.526	357.813	11860	107.518	190.963	393.699	17713	142.411	276.552
Smp_171080	SM_V10_1	6641492..6649029	1.07552	0.105035	0.364386	0.870342	1.02941	0.0418143	0.614393	0.999823	1120	37.3133	67.0196	35.6682	1441	39.4508	75.9409	36.8947	1153	40.8927	73.0422	38.438	1109	35.147	67.7769	33.4594	1170	33.1613	64.0592	31.6022	1098	33.1512	65.212	31.2418	1394	45.0016	80.2932	42.0873	1289	42.3668	77.4861	39.7125	1116	40.0134	71.0678	37.0462	1128	35.8678	69.6526
Smp_171090	SM_V10_1	complement(6651984..6654063)	1.32806	0.409321	0.00988859	0.337523	1.09856	0.135612	0.139087	0.999823	864	11.9089	21.39	27.5155	815	9.23127	17.7698	20.8669	1054	15.4657	27.6247	35.1376	1245	16.3244	31.4798	37.5627	1308	15.3379	29.6289	35.3296	1321	16.5011	32.4594	37.5869	1332	17.7902	31.7418	40.2154	1021	13.8839	25.3927	31.4558	1173	17.4001	30.9043	38.9383	1483	19.5097	37.8863
BBC1	SM_V10_1	complement(6666016..6667753)	-1.26632	-0.340641	0.0263777	0.507862	1.09771	0.134498	0.0851203	0.999823	17423	597.444	1073.09	554.864	16582	467.258	899.451	424.558	14636	534.278	954.323	487.926	8956	292.145	563.369	270.21	9790	285.599	551.705	264.432	8897	276.483	543.873	253.149	16184	537.749	959.467	488.623	9543	322.839	590.452	294.008	11249	415.13	737.311	373.416	9553	312.654	607.151
Smp_319400	SM_V10_1	6692387..6703807	-3.61335	-1.85334	0.490462	0.899403	1.90887	0.932722	0.442236	0.999823	1	0.0358194	0.0643364	0.0318466	0	0	0	0	0	0	0	0	1	0.0340745	0.0657087	0.0301708	1	0.0304732	0.0588666	0.0270104	0	0	0	0	0	0	0	0	0	0	0	0	0	0	0	0	2	0.0683753	0.13278
Smp_092150	SM_V10_1	6721367..6727503	1.01237	0.0177364	0.93668	0.99406	1.04657	0.0656734	0.774349	0.999823	147	3.21414	5.77302	4.68146	230	4.13257	7.95502	5.88882	215	5.00445	8.93891	7.16753	149	3.09916	5.97637	4.49545	112	2.08337	4.02453	3.02517	189	3.74507	7.36696	5.37768	151	3.19922	5.70813	4.55896	209	4.50838	8.24554	6.43904	208	4.89448	8.69307	6.90466	145	3.02598	5.87622
Smp_151640	SM_V10_1	complement(6780373..6786805)	1.30586	0.384995	0.00146798	0.105906	1.25825	0.331417	0.145581	0.999823	4317	135.174	242.791	137.482	5145	132.386	254.838	131.73	3791	126.368	225.717	126.382	409	12.1828	23.4931	12.3399	339	9.0305	17.4446	9.15653	244	6.92393	13.6201	6.94262	4561	138.386	246.912	137.705	6491	200.517	366.732	199.98	5356	180.488	320.564	177.795	493	14.7336	28.6116
Smp_055390	SM_V10_1	complement(6805274..6815803)	1.08427	0.116728	0.320557	0.856654	1.03063	0.0435279	0.708718	0.999823	1017	18.6295	33.461	32.388	1455	21.9022	42.1608	37.2532	983	19.1692	34.2399	32.7706	750	13.0693	25.2026	22.6281	805	12.5452	24.234	21.7434	842	13.9779	27.4961	23.9577	1112	19.738	35.2172	33.5732	1300	23.4936	42.9683	40.0514	1122	22.1191	39.2858	37.2453	805	14.0743	27.3312
Smp_055400	SM_V10_1	6818497..6832608	1.06589	0.0920623	0.317493	0.854737	1.02679	0.0381394	0.588245	0.999823	2933	22.8514	41.0442	93.4062	3556	22.7672	43.8257	91.0463	2748	22.7923	40.7115	91.6111	2086	15.4606	29.814	62.9363	2483	16.458	31.7928	67.0668	2182	15.4066	30.3065	62.0852	3157	23.8339	42.5252	95.3154	3120	23.9819	43.8613	96.1234	3072	25.7584	45.7494	101.977	2091	15.5491	30.1952
Smp_151650	SM_V10_1	complement(6836215..6841623)	1.13283	0.179926	0.059591	0.636356	1.01085	0.0155722	0.835119	0.999823	2789	121.396	218.043	88.8203	3021	108.057	208.004	77.3484	2781	128.863	230.174	92.7112	2892	119.747	230.918	87.254	3165	117.201	226.402	85.4879	2831	111.673	219.672	80.5514	3207	135.261	241.337	96.825	3088	132.605	242.526	95.1375	3025	141.702	251.677	100.416	2787	115.783	224.841
Smp_055420	SM_V10_1	6847317..6853881	1.03156	0.0448328	0.726065	0.966361	1.05428	0.0762569	0.465624	0.999823	1058	29.4837	52.9567	33.6937	1198	27.4347	52.8105	30.6731	1110	32.9299	58.8192	37.0045	1603	42.4953	81.9473	48.3638	1290	30.5835	59.0795	34.8434	1619	40.8879	80.431	46.066	1054	28.4614	50.7817	31.8221	1109	30.4899	55.764	34.1669	1152	34.5498	61.3638	38.2412	1475	39.2319	76.1854
Smp_151660	SM_V10_1	6859827..6862054	-1.30516	-0.384226	0.502525	0.903169	1.28176	0.358126	0.34864	0.999823	10	0.126204	0.226679	0.318466	18	0.186677	0.359345	0.460864	12	0.161222	0.287974	0.400048	19	0.228106	0.439877	0.573246	27	0.289893	0.559999	0.729281	19	0.217309	0.427471	0.540614	8	0.0978323	0.174555	0.241534	15	0.186763	0.341578	0.462132	6	0.0814929	0.144739	0.199173	20	0.240909	0.467827
Smp_151670	SM_V10_1	6872987..6894303	1.01067	0.0153168	0.885305	0.987809	-1.02292	-0.0326949	0.687412	0.999823	1452	14.9224	26.8026	46.2413	2043	17.2539	33.2129	52.3081	1405	15.3716	27.4566	46.839	1657	16.1996	31.2391	49.993	1617	14.1378	27.3107	43.6758	1798	16.7461	32.9413	51.1591	1499	14.9277	26.6344	45.2574	1661	16.841	30.8012	51.1734	1515	16.7564	29.761	50.2912	1621	15.9003	30.8772
Smp_055440	SM_V10_1	6939667..6977449	-1.06914	-0.0964567	0.525608	0.909563	-1.00924	-0.0132746	0.930176	0.999823	419	0.311821	0.560072	13.3437	562	0.343695	0.661598	14.3892	384	0.304224	0.543403	12.8015	567	0.401407	0.774068	17.1069	619	0.391907	0.757064	16.7194	598	0.403315	0.793364	17.0151	414	0.298546	0.532675	12.4994	427	0.313506	0.573383	13.1554	369	0.295538	0.524905	12.2491	518	0.367936	0.714503
Smp_055450	SM_V10_1	complement(6983169..6987253)	1.16743	0.223341	0.0351601	0.558531	1.04684	0.0660351	0.396483	0.999823	1385	20.4967	36.8148	44.1076	1761	21.4161	41.225	45.0879	1529	24.0886	43.027	50.9728	1589	22.3702	43.1383	47.9414	1994	25.105	48.4964	53.8587	1908	25.5896	50.3376	54.289	1784	25.5828	45.6457	53.8621	1642	23.9737	43.8463	50.588	1766	28.1268	49.956	58.6232	1832	25.8768	50.2508
Smp_245120	SM_V10_1	7075510..7089763	1.00697	0.0100205	0.955388	0.995133	-1.18396	-0.243626	0.204883	0.999823	226	1.92276	3.45353	7.19734	319	2.23025	4.29313	8.16754	196	1.77518	3.17082	6.53412	211	1.70769	3.29309	6.36604	179	1.2956	2.50276	4.83486	236	1.81962	3.57938	6.71499	230	1.89611	3.3831	6.9441	280	2.35018	4.29833	8.62646	195	1.78545	3.17113	6.47312	172	1.39668	2.71224
Smp_245390	SM_V10_1	complement(7098303..7098851)	-1.50943	-0.594002	0.639381	0.943126	6.41896	2.68234	0.292151	0.999823	23	1.59684	2.86813	0.732473	0	0	0	0	0	0	0	0	0	0	0	0	0	0	0	0	0	0	0	0	16	1.0764	1.92054	0.483068	0	0	0	0	0	0	0	0	2	0.13253	0.257363
Smp_334270	SM_V10_1	7103846..7104394	-1.09461	-0.130414	0.913301	0.99095	1.02855	0.0406132	0.981392	0.999823	22	1.52741	2.74343	0.700626	1	0.057053	0.109825	0.0256036	0	0	0	0	0	0	0	0	1	0.0590654	0.114099	0.0270104	0	0	0	0	22	1.48005	2.64074	0.664219	0	0	0	0	0	0	0	0	1	0.0662649	0.128681
Smp_334350	SM_V10_1	7144117..7144665	#N/A	#N/A	#N/A	#N/A	#N/A	#N/A	#N/A	#N/A	0	0	0	0	0	0	0	0	0	0	0	0	0	0	0	0	0	0	0	0	0	0	0	0	0	0	0	0	0	0	0	0	0	0	0	0	0	0	0
Smp_334520	SM_V10_1	7148628..7149176	#N/A	#N/A	#N/A	#N/A	#N/A	#N/A	#N/A	#N/A	0	0	0	0	0	0	0	0	0	0	0	0	0	0	0	0	0	0	0	0	0	0	0	0	0	0	0	0	0	0	0	0	0	0	0	0	0	0	0
Smp_334590	SM_V10_1	7153139..7153687	#N/A	#N/A	#N/A	#N/A	#N/A	#N/A	#N/A	#N/A	0	0	0	0	0	0	0	0	0	0	0	0	0	0	0	0	0	0	0	0	0	0	0	0	0	0	0	0	0	0	0	0	0	0	0	0	0	0	0
Smp_334660	SM_V10_1	complement(7163518..7164065)	#N/A	#N/A	#N/A	#N/A	#N/A	#N/A	#N/A	#N/A	0	0	0	0	0	0	0	0	0	0	0	0	0	0	0	0	0	0	0	0	0	0	0	0	0	0	0	0	0	0	0	0	0	0	0	0	0	0	0
Smp_334690	SM_V10_1	7168484..7169032	-1.36297	-0.446757	0.715265	0.961546	3.70522	1.88956	0.473367	0.999823	11	0.763705	1.37172	0.350313	1	0.057053	0.109825	0.0256036	0	0	0	0	0	0	0	0	0	0	0	0	0	0	0	0	9	0.605473	1.0803	0.271726	0	0	0	0	0	0	0	0	1	0.0662649	0.128681
Smp_319550	SM_V10_1	complement(7175705..7179062)	-1.7403	-0.799337	0.0582022	0.63168	4.17535	2.0619	0.185842	0.999823	173	4.47101	8.03052	5.50947	70	1.48663	2.8617	1.79225	47	1.29309	2.3097	1.56686	1	0.024585	0.0474093	0.0301708	0	0	0	0	0	0	0	0	50	1.25213	2.23408	1.50959	81	2.06524	3.7772	2.49551	33	0.917844	1.63018	1.09545	0	0	0
Smp_319560	SM_V10_1	7190947..7196389	-1.89086	-0.919042	0.0579099	0.63168	-6.25319	-2.64459	0.30212	0.999823	37	0.856981	1.53925	1.17833	22	0.418734	0.806043	0.563279	21	0.517797	0.924885	0.700085	0	0	0	0	2	0.0394094	0.0761289	0.0540208	0	0	0	0	21	0.471312	0.840928	0.634027	13	0.297057	0.543298	0.400514	7	0.174487	0.309906	0.232368	0	0	0
Smp_112110	SM_V10_1	complement(7200977..7201525)	-3.51858	-1.81499	0.198577	0.805234	6.41896	2.68234	0.292381	0.999823	11	0.763705	1.37172	0.350313	0	0	0	0	0	0	0	0	0	0	0	0	0	0	0	0	0	0	0	0	3	0.201824	0.360101	0.0905753	0	0	0	0	0	0	0	0	2	0.13253	0.257363
Smp_335410	SM_V10_1	7205944..7206514	-1.10537	-0.144525	0.905168	0.990091	34.3592	5.10262	0.0498478	0.985325	216	14.2237	25.5477	6.87887	9	0.487022	0.937495	0.230432	0	0	0	0	0	0	0	0	0	0	0	0	0	0	0	0	211	13.4636	24.0222	6.37046	1	0.0649662	0.118819	0.0308088	2	0.141738	0.25174	0.066391	12	0.75421	1.46462
Smp_335420	SM_V10_1	complement(7213145..7213693)	-1.82404	-0.867141	0.520449	0.907735	9.13082	3.19074	0.198542	0.999823	9	0.62485	1.12231	0.28662	0	0	0	0	0	0	0	0	0	0	0	0	0	0	0	0	0	0	0	0	5	0.336374	0.600168	0.150959	0	0	0	0	0	0	0	0	2	0.13253	0.257363
Smp_335440	SM_V10_1	7218112..7218660	-3.61305	-1.85322	0.490494	0.899403	3.70498	1.88947	0.473392	0.999823	0	0	0	0	1	0.057053	0.109825	0.0256036	0	0	0	0	0	0	0	0	0	0	0	0	0	0	0	0	0	0	0	0	0	0	0	0	0	0	0	0	0	0	0
Smp_335450	SM_V10_1	complement(7226311..7226859)	#N/A	#N/A	#N/A	#N/A	#N/A	#N/A	#N/A	#N/A	0	0	0	0	0	0	0	0	0	0	0	0	0	0	0	0	0	0	0	0	0	0	0	0	0	0	0	0	0	0	0	0	0	0	0	0	0	0	0
Smp_335430	SM_V10_1	7231278..7231826	-10.6035	-3.40647	0.193735	0.801571	#N/A	#N/A	#N/A	#N/A	0	0	0	0	4	0.228212	0.439298	0.102414	0	0	0	0	0	0	0	0	0	0	0	0	0	0	0	0	0	0	0	0	0	0	0	0	0	0	0	0	0	0	0
Smp_319590	SM_V10_1	complement(7238972..7242012)	9.40767	3.23384	0.207513	0.808269	#N/A	#N/A	#N/A	#N/A	0	0	0	0	0	0	0	0	0	0	0	0	0	0	0	0	0	0	0	0	0	0	0	0	0	0	0	0	0	0	0	0	3	0.117747	0.209131	0.0995865	0	0	0
Smp_167830	SM_V10_1	7252704..7256544	2.01796	1.0129	2.08315e-06	0.000483849	-4.80254	-2.2638	0.000179076	0.0155878	160	6.34544	11.3973	5.09546	202	6.58323	12.6724	5.17192	249	10.5126	18.7776	8.301	22	0.829994	1.60055	0.663758	25	0.843494	1.62942	0.67526	15	0.539119	1.06051	0.4268	517	19.8679	35.4489	15.6091	273	10.6815	19.5357	8.4108	400	17.0725	30.3225	13.2782	3	0.113557	0.220519
Smp_331680	SM_V10_1	7270116..7271844	1.65079	0.723157	0.432681	0.894751	#N/A	#N/A	#N/A	#N/A	8	0.295981	0.531622	0.254773	5	0.152016	0.292625	0.128018	0	0	0	0	0	0	0	0	0	0	0	0	0	0	0	0	12	0.430205	0.767584	0.362301	9	0.328507	0.600817	0.277279	0	0	0	0	0	0	0
Smp_331690	SM_V10_1	complement(7279152..7280783)	-1.23651	-0.306277	0.034088	0.550643	-3.01716	-1.59319	0.0418986	0.953319	3439	145.85	261.966	109.521	2325	81.0295	155.978	59.5283	2753	124.294	222.014	91.7778	5	0.201723	0.388999	0.150854	13	0.469049	0.906083	0.351135	8	0.307479	0.604845	0.227627	2400	98.6291	175.977	72.4602	2380	99.5815	182.128	73.3249	1960	89.4595	158.889	65.0632	1	0.0404786	0.0786063
Smp_331700	SM_V10_1	7319046..7328049	-4.42551	-2.14584	1.01462e-11	3.57861e-09	-8.65447	-3.11345	4.08386e-23	1.61449e-20	91	0.28418	0.510425	2.89804	187	0.479888	0.923763	4.78787	111	0.369017	0.659135	3.70045	164	0.4872	0.939509	4.94801	148	0.393201	0.759564	3.99754	207	0.585833	1.1524	5.88984	29	0.0877546	0.156574	0.875561	32	0.0985892	0.180313	0.985881	21	0.0705777	0.125353	0.697105	28	0.0834567	0.162067
Smp_196600	SM_V10_1	7351216..7381756	-1.09292	-0.128192	0.202591	0.808269	1.00338	0.00487172	0.947936	0.999823	1861	10.1746	18.275	59.2666	2350	10.5581	20.3238	60.1684	1585	9.2251	16.4778	52.8397	1880	9.77778	18.8553	56.7211	2038	9.4793	18.3116	55.0472	2013	9.97394	19.6198	57.2766	1659	8.78896	15.6815	50.0881	1866	10.0649	18.4081	57.4892	1497	8.80824	15.6443	49.6937	1854	9.67457	18.7873
Smp_152180	SM_V10_1	complement(7441587..7460519)	-1.06913	-0.0964421	0.234537	0.814186	-1.04642	-0.0654625	0.365311	0.999823	5503	48.6281	87.3425	175.252	7230	52.5015	101.063	185.114	5235	49.2465	87.9637	174.521	8433	70.8893	136.702	254.431	9057	68.0883	131.529	244.633	9429	75.5101	148.537	268.287	5376	46.0327	82.1329	162.311	5705	49.736	90.9639	175.764	4847	46.0953	81.8698	160.899	8316	70.1379	136.203
Smp_152190	SM_V10_1	complement(7478078..7486735)	-1.52446	-0.608297	0.421407	0.889813	1.20261	0.266166	0.787657	0.999823	10	0.278951	0.501032	0.318466	5	0.114615	0.22063	0.128018	9	0.267264	0.477385	0.300036	3	0.0796085	0.153516	0.0905125	1	0.0237316	0.0458435	0.0270104	2	0.0505602	0.0994574	0.0569067	4	0.10812	0.192911	0.120767	2	0.0550408	0.100666	0.0616176	9	0.270188	0.47988	0.298759	3	0.0798729	0.155107
Smp_152200	SM_V10_1	7498369..7506516	3.7239	1.89681	0.470967	0.899403	-1.89815	-0.924594	0.0360982	0.904602	0	0	0	0	0	0	0	0	0	0	0	0	27	0.497389	0.959157	0.814612	34	0.560145	1.08206	0.918354	19	0.333447	0.655926	0.540614	0	0	0	0	0	0	0	0	1	0.0208409	0.0370156	0.0331955	14	0.258762	0.502496
Smp_152210	SM_V10_1	complement(7514707..7524625)	1.09248	0.127609	0.644783	0.944657	1.10658	0.146109	0.476218	0.999823	80	0.971688	1.74528	2.54773	95	0.948214	1.82527	2.43234	79	1.02149	1.82458	2.63365	119	1.37497	2.65148	3.59033	123	1.27099	2.45523	3.32228	124	1.36493	2.68496	3.52821	67	0.788554	1.40696	2.02285	92	1.10243	2.01628	2.83441	104	1.35946	2.41453	3.45233	117	1.35636	2.63394
Smp_200970	SM_V10_1	7530248..7530418	#N/A	#N/A	#N/A	#N/A	#N/A	#N/A	#N/A	#N/A	0	0	0	0	0	0	0	0	0	0	0	0	0	0	0	0	0	0	0	0	0	0	0	0	0	0	0	0	0	0	0	0	0	0	0	0	0	0	0
Smp_152220	SM_V10_1	complement(7533612..7557295)	-1.07509	-0.104456	0.518132	0.906572	1.10462	0.143551	0.373998	0.999823	281	2.5292	4.54278	8.94891	316	2.33728	4.49915	8.09073	249	2.38587	4.26163	8.301	268	2.29468	4.42503	8.08578	239	1.8301	3.53529	6.45549	263	2.14528	4.22	7.48323	274	2.38972	4.26381	8.27254	260	2.30875	4.22256	8.01028	214	2.07294	3.68174	7.10384	247	2.1219	4.12057
Smp_056200	SM_V10_1	7566219..7583724	1.06043	0.0846547	0.367654	0.870694	-1.05972	-0.0836779	0.219506	0.999823	4120	67.0024	120.345	131.208	5228	69.8674	134.492	133.855	3980	68.9043	123.076	132.683	4782	73.9798	142.662	144.277	5217	72.1796	139.433	140.913	4330	63.8164	125.534	123.203	4536	71.4802	127.537	136.95	4544	72.9052	133.339	139.995	4328	75.7488	134.537	143.67	4420	68.6066	133.229
Smp_152230	SM_V10_1	complement(7584859..7623305)	-1.04373	-0.0617507	0.509025	0.903699	-1.04459	-0.0629402	0.425324	0.999823	1670	9.25088	16.6158	53.1839	2270	10.3333	19.8911	58.1201	1622	9.56506	17.0851	54.0732	1429	7.53025	14.5212	43.1141	1738	8.19062	15.8222	46.9441	1768	8.87565	17.4594	50.3055	1722	9.24313	16.4919	51.9902	1846	10.0885	18.4512	56.873	1482	8.83508	15.692	49.1957	1497	7.91478	15.3699
Smp_152260	SM_V10_1	7632419..7731014	-1.2698	-0.344601	0.0269197	0.512712	-1.12496	-0.169872	0.249672	0.999823	531	1.76842	3.17632	16.9106	624	1.70774	3.28732	15.9766	435	1.54224	2.75473	14.5018	579	1.83434	3.53732	17.4689	593	1.68014	3.24561	16.0172	612	1.84712	3.63348	17.4134	405	1.30697	2.33193	12.2277	466	1.5311	2.80029	14.3569	320	1.14693	2.03706	10.6226	517	1.64336	3.19128
Smp_319730	SM_V10_1	7737099..7737765	1.10899	0.149244	0.429249	0.892013	1.02073	0.0295968	0.87843	0.999823	168	7.08225	12.7207	5.35024	219	7.58669	14.604	5.60718	166	7.44973	13.3067	5.534	142	5.69457	10.9813	4.28426	144	5.16446	9.97643	3.8895	139	5.31041	10.4462	3.95501	203	8.29235	14.7955	6.12893	194	8.06847	14.7567	5.9769	185	8.39324	14.9072	6.14117	172	6.92056	13.4392
Smp_152270	SM_V10_1	7760515..7761569	1.00828	0.0118892	0.912496	0.99095	-1.02679	-0.0381418	0.587077	0.999823	1931	53.4412	95.9876	61.4959	1996	45.3942	87.3819	51.1047	1808	53.2676	95.1463	60.274	2476	65.1862	125.704	74.7029	2526	59.4741	114.889	68.2283	2271	56.9591	112.045	64.6175	1986	53.259	95.0263	59.9608	1827	49.8838	91.2344	56.2876	1732	51.5867	91.6231	57.4946	2302	60.8065	118.082
Smp_056240	SM_V10_1	complement(7771015..7799006)	-1.02558	-0.0364345	0.677784	0.95044	-1.03032	-0.0430887	0.558398	0.999823	2391	26.0989	46.877	76.1453	2901	26.0217	50.0906	74.276	2284	26.5405	47.4064	76.1425	1966	20.4144	39.3668	59.3158	2254	20.9313	40.434	60.8815	2074	20.5165	40.3581	59.0122	2348	24.8347	44.3109	70.8903	2512	27.0513	49.4752	77.3917	2166	25.4446	45.1922	71.9014	1945	20.2634	39.35
Smp_152280	SM_V10_1	7803500..7872454	1.02413	0.0344032	0.864904	0.986063	-1.02774	-0.0394796	0.88055	0.999823	148	2.37936	4.27364	4.7133	251	3.31602	6.3832	6.4265	183	3.13199	5.59433	6.10074	55	0.841146	1.62205	1.6594	64	0.875344	1.69094	1.72867	75	1.09272	2.14951	2.134	218	3.39605	6.05933	6.5818	168	2.66462	4.87341	5.17588	177	3.06244	5.43919	5.8756	67	1.02807	1.99644
Smp_056260	SM_V10_1	complement(7907714..7915446)	-1.05717	-0.0802101	0.604385	0.935014	1.02264	0.0323032	0.794535	0.999823	435	4.48038	8.04735	13.8533	506	4.28274	8.24408	12.9554	331	3.62931	6.48265	11.0347	362	3.54687	6.83972	10.9218	428	3.75033	7.24468	11.5605	395	3.68701	7.25274	11.2391	385	3.84243	6.85577	11.6238	384	3.90197	7.13645	11.8306	371	4.1124	7.30402	12.3155	365	3.58814	6.96789
Smp_152290	SM_V10_1	complement(7926941..8021236)	-1.05364	-0.0753838	0.633016	0.941467	1.04232	0.0597982	0.667091	0.999823	271	2.51902	4.5245	8.63044	414	3.16234	6.08737	10.5999	258	2.55301	4.56017	8.60104	313	2.76769	5.33718	9.44347	332	2.62543	5.07167	8.96745	410	3.4538	6.79401	11.6659	260	2.34183	4.17836	7.84986	306	2.80615	5.13227	9.42749	277	2.77101	4.92159	9.19515	350	3.10514	6.02995
Smp_056280	SM_V10_1	complement(8031141..8040846)	-1.80668	-0.853337	0.134148	0.746631	-1.06088	-0.0852677	0.69514	0.999823	16	0.130973	0.235245	0.509546	20	0.134536	0.258975	0.512071	10	0.0871429	0.155654	0.333374	188	1.46396	2.82308	5.67211	167	1.163	2.24661	4.51074	165	1.22404	2.40783	4.6948	9	0.0713877	0.127372	0.271726	10	0.0807585	0.147702	0.308088	5	0.0440481	0.0782338	0.165977	193	1.50789	2.92821
Smp_319810	SM_V10_1	complement(8046851..8084076)	-1.05782	-0.0811006	0.779173	0.976877	1.40146	0.486935	0.168699	0.999823	64	0.0651097	0.116946	2.03818	99	0.082765	0.159319	2.53475	69	0.0747283	0.133479	2.30028	30	0.0290334	0.0559875	0.905125	25	0.0216375	0.0417981	0.67526	20	0.0184394	0.0362723	0.569067	65	0.0640765	0.114327	1.96246	78	0.0782866	0.143181	2.40309	65	0.0711664	0.126399	2.15771	23	0.0223328	0.0433687
Smp_152300	SM_V10_1	8087440..8091400	-1.03536	-0.0501304	0.669458	0.949974	-1.01616	-0.0231316	0.820698	0.999823	888	13.548	24.334	28.2798	1250	15.6718	30.1675	32.0045	808	13.1233	23.4408	26.9366	671	9.73859	18.7797	20.2446	861	11.1755	21.5882	23.256	799	11.0474	21.7315	22.7342	910	13.4531	24.0035	27.4745	907	13.652	24.9687	27.9436	869	14.2685	25.3423	28.8469	717	10.4408	20.2752
Smp_152310	SM_V10_1	complement(8111803..8124556)	-3.0515	-1.60952	0.294366	0.849035	1.02847	0.0404952	0.981446	0.999823	0	0	0	0	2	0.046727	0.0899473	0.0512071	2	0.060533	0.108124	0.0666747	0	0	0	0	0	0	0	0	1	0.0257658	0.0506841	0.0284533	0	0	0	0	0	0	0	0	1	0.0305976	0.0543444	0.0331955	0	0	0
Smp_200300	SM_V10_1	complement(8135742..8139656)	-1.03204	-0.0455015	0.62225	0.939842	-1.04109	-0.058098	0.412153	0.999823	2301	47.4689	85.2604	73.2791	3427	58.0968	111.834	87.7434	2532	55.6066	99.3242	84.4102	2000	39.2494	75.6879	60.3416	2259	39.6469	76.5876	61.0165	2154	40.2707	79.2169	61.2885	2540	50.7745	90.5933	76.6871	2479	50.454	92.2772	76.375	2532	56.2149	99.8433	84.051	1940	38.1983	74.1783
Smp_336630	SM_V10_1	complement(8170702..8190234)	-1.05686	-0.0797853	0.774361	0.975959	1.46945	0.555278	0.0133363	0.502123	93	0.378436	0.679722	2.96174	98	0.327704	0.630816	2.50915	63	0.272911	0.487472	2.10025	143	0.55355	1.06746	4.31443	92	0.318492	0.615245	2.48496	160	0.59004	1.16067	4.55254	84	0.331214	0.590962	2.53611	66	0.26496	0.484596	2.03338	78	0.341586	0.606691	2.58925	168	0.652484	1.26707
Smp_176440	SM_V10_1	8203500..8230004	1.01592	0.0227801	0.797954	0.978267	1.01321	0.0189306	0.780565	0.999823	3570	13.2851	23.8618	113.693	4826	14.7581	28.4086	123.563	3393	13.4416	24.0093	113.114	4763	16.8612	32.5148	143.704	5402	17.1022	33.037	145.91	4970	16.7611	32.971	141.413	3806	13.7241	24.487	114.91	3871	14.2117	25.9923	119.261	3645	14.5979	25.9273	120.998	4890	17.3682	33.7278
Smp_176430	SM_V10_1	8243857..8308851	-1.28796	-0.365083	0.0171235	0.440682	-1.13392	-0.18132	0.178051	0.999823	494	2.7135	4.87381	15.7322	704	3.17776	6.11705	18.0249	488	2.8536	5.09708	16.2686	479	2.50293	4.82662	14.4518	606	2.83189	5.47049	16.3683	571	2.84243	5.59138	16.2469	437	2.32597	4.15006	13.1938	456	2.47113	4.51953	14.0488	347	2.0513	3.6433	11.5188	460	2.41163	4.68321
Smp_319890	SM_V10_1	complement(8375975..8405046)	1.19331	0.25497	0.481005	0.899403	1.19857	0.261309	0.420463	0.999823	25	0.467702	0.840054	0.796166	44	0.676437	1.30211	1.12656	29	0.577561	1.03163	0.966784	33	0.587291	1.13252	0.995637	29	0.461559	0.891615	0.783302	41	0.695127	1.36739	1.16659	34	0.61635	1.09971	1.02652	39	0.719815	1.3165	1.20154	38	0.765083	1.35886	1.26143	33	0.589242	1.14426
Smp_176460	SM_V10_1	complement(8441001..8452986)	-1.02873	-0.0408635	0.793225	0.978102	1.09356	0.129034	0.390589	0.999823	651	6.08543	10.9302	20.7322	747	5.73821	11.0458	19.1259	562	5.59264	9.98954	18.7356	531	4.72189	9.10561	16.0207	579	4.60457	8.89486	15.639	595	5.04056	9.91532	16.9297	609	5.51629	9.84232	18.3868	631	5.81924	10.643	19.4403	570	5.73431	10.1847	18.9214	498	4.44314	8.62824
Smp_098840	SM_V10_1	8461870..8468574	1.02651	0.037743	0.677437	0.95044	-1.03429	-0.0486431	0.476194	0.999823	2828	42.1848	75.7695	90.0623	3908	47.9046	92.2142	100.059	2899	46.0358	82.2288	96.645	4495	63.7848	123.002	135.618	4595	58.3126	112.645	124.113	4294	58.0484	114.187	122.179	3253	47.0197	83.894	98.2138	2903	42.7219	78.1357	89.4379	3188	51.1789	90.8987	105.827	4140	58.9424	114.462
Smp_098850	SM_V10_1	complement(8475658..8489396)	1.17048	0.227096	0.144422	0.760488	-1.01676	-0.0239846	0.853476	0.999823	424	12.1654	21.8507	13.503	572	13.4866	25.9612	14.6452	517	15.7915	28.2067	17.2354	347	9.47114	18.264	10.4693	428	10.4473	20.1816	11.5605	399	10.375	20.4087	11.3529	549	15.2635	27.2336	16.5753	583	16.5028	30.1826	17.9615	553	17.0759	30.3284	18.3571	384	10.5158	20.421
Smp_163240	SM_V10_1	complement(8525431..8585536)	-1.02733	-0.0388983	0.788672	0.97787	-1.08555	-0.118424	0.42744	0.999823	298	1.51578	2.72254	9.4903	378	1.58	3.04143	9.67815	299	1.61906	2.89195	9.96787	589	2.85001	5.49591	17.7706	638	2.76084	5.33324	17.2326	750	3.45726	6.80082	21.34	309	1.52299	2.71737	9.32925	304	1.52553	2.7901	9.36587	288	1.57655	2.80011	9.5603	585	2.84005	5.51517
Smp_163230	SM_V10_1	complement(8649331..8661836)	1.02514	0.0358202	0.760527	0.972017	1.05054	0.071131	0.337811	0.999823	1288	6.74293	12.1112	41.0185	1797	7.73084	14.8815	46.0096	1281	7.13925	12.7521	42.7052	1598	7.9583	15.3467	48.213	1733	7.71848	14.9101	46.809	1536	7.28745	14.3352	43.7043	1494	7.57884	13.5224	45.1065	1400	7.23083	13.2247	43.1323	1342	7.56103	13.4291	44.5483	1613	8.05968	15.6513
Smp_163220	SM_V10_1	complement(8678868..8693749)	1.15471	0.207531	0.0303361	0.524346	1.02162	0.0308527	0.660952	0.999823	2001	21.6986	38.9736	63.7251	2675	23.8372	45.8855	68.4896	2180	25.1659	44.9512	72.6755	2213	22.8285	44.0222	66.768	2257	20.8218	40.2223	60.9625	2447	24.0475	47.3041	69.6253	2680	28.1605	50.2447	80.9139	2336	24.9911	45.7071	71.9693	2498	29.1524	51.7775	82.9223	2348	24.3016	47.1918
Smp_163210	SM_V10_1	8699333..8772870	-1.04619	-0.0651417	0.487794	0.899403	1.04179	0.0590626	0.450177	0.999823	6107	26.987	48.4722	194.487	7316	26.5672	51.1407	187.316	5055	23.7803	42.4763	168.52	8518	35.8075	69.0507	256.995	9588	36.0458	69.6313	258.976	9550	38.2455	75.2331	271.729	5736	24.5615	43.8233	173.18	5869	25.5869	46.7968	180.817	5143	24.459	43.4416	170.724	8899	37.5334	72.887
Smp_200310	SM_V10_1	complement(8789902..8790186)	1.92713	0.946451	0.487096	0.899403	#N/A	#N/A	#N/A	#N/A	2	0.197321	0.354415	0.0636933	0	0	0	0	0	0	0	0	0	0	0	0	0	0	0	0	0	0	0	0	2	0.191202	0.341148	0.0603835	0	0	0	0	2	0.212358	0.377169	0.066391	0	0	0
Smp_068990	SM_V10_1	complement(8841264..8850639)	-1.08355	-0.11576	0.386091	0.879622	1.02471	0.035212	0.616345	0.999823	3746	11.2341	20.1779	119.298	4296	10.5872	20.3799	109.993	2922	9.3287	16.6629	97.4118	2592	7.39462	14.2597	78.2028	3081	7.86072	15.1849	83.2191	2951	8.02031	15.7768	83.9658	3352	9.74078	17.3798	101.203	3700	10.9471	20.0216	113.992	2581	8.33018	14.7952	85.6776	2775	7.94299	15.4247
Smp_319950	SM_V10_1	8864733..8883417	-9.13536	-3.19146	0.223018	0.811837	3.28766	1.71706	0.231509	0.999823	3	0.00471124	0.00846201	0.0955399	0	0	0	0	0	0	0	0	0	0	0	0	0	0	0	0	1	0.0014232	0.00279958	0.0284533	0	0	0	0	0	0	0	0	0	0	0	0	1	0.00149887	0.00291069
Smp_320000	SM_V10_1	complement(8888026..8889199)	-3.61335	-1.85334	0.490462	0.899403	#N/A	#N/A	#N/A	#N/A	1	0.0719136	0.129166	0.0318466	0	0	0	0	0	0	0	0	0	0	0	0	0	0	0	0	0	0	0	0	0	0	0	0	0	0	0	0	0	0	0	0	0	0	0
Smp_320030	SM_V10_1	8895793..8896972	#N/A	#N/A	#N/A	#N/A	#N/A	#N/A	#N/A	#N/A	0	0	0	0	0	0	0	0	0	0	0	0	0	0	0	0	0	0	0	0	0	0	0	0	0	0	0	0	0	0	0	0	0	0	0	0	0	0	0
Smp_345080	SM_V10_1	8916193..9003838	-1.12554	-0.170621	0.221768	0.811837	1.05714	0.0801609	0.399108	0.999823	1459	2.24656	4.03513	46.4642	1963	2.48387	4.78135	50.2598	1273	2.08671	3.72727	42.4385	1335	1.95549	3.77094	40.278	1290	1.68987	3.2644	34.8434	1552	2.16574	4.26025	44.1596	1173	1.75017	3.12271	35.4149	1652	2.50958	4.58986	50.8961	1116	1.84937	3.28466	37.0462	1291	1.89732	3.68445
Smp_159550	SM_V10_1	9009752..9032764	-1.04899	-0.0690055	0.604186	0.935014	-1.02443	-0.0348173	0.809813	0.999823	744	8.00917	14.3855	23.6939	976	8.63397	16.62	24.9891	607	6.95623	12.4252	20.2358	546	5.59137	10.7823	16.4733	642	5.87963	11.358	17.3407	612	5.97059	11.7448	17.4134	690	7.19753	12.842	20.8323	747	7.93346	14.5098	23.0142	657	7.6116	13.519	21.8094	560	5.75378	11.1734
Smp_159560	SM_V10_1	complement(9103442..9142370)	-1.05491	-0.0771246	0.688459	0.954461	1.03486	0.0494304	0.706144	0.999823	188	0.880158	1.58088	5.98717	260	1.00028	1.9255	6.65693	162	0.807399	1.44217	5.40065	275	1.22475	2.36178	8.29698	331	1.31835	2.54672	8.94044	335	1.42134	2.79594	9.53187	199	0.902766	1.61074	6.00816	182	0.840623	1.53745	5.6072	167	0.841424	1.49445	5.54365	328	1.46564	2.84616
Smp_159570	SM_V10_1	9159978..9199802	-1.01074	-0.0154086	0.886165	0.987809	1.03328	0.047232	0.553092	0.999823	1477	9.38333	16.8537	47.0375	1943	10.1437	19.5261	49.7477	1458	9.86063	17.613	48.6059	1472	8.89601	17.1549	44.4114	1591	8.59898	16.6111	42.9736	1640	9.44217	18.5738	46.6635	1517	9.3386	16.6622	45.8009	1608	10.0784	18.4327	49.5405	1451	9.92064	17.62	48.1667	1590	9.64105	18.7222
Smp_159590	SM_V10_1	9243208..9246822	-1.01289	-0.0184799	0.871521	0.986267	1.00671	0.00964575	0.897024	0.999823	1225	9.52831	17.1141	39.0121	1684	10.7639	20.7199	43.1164	1136	9.40651	16.8018	37.8712	1728	12.786	24.6563	52.1352	1784	11.8052	22.8047	48.1866	1804	12.7165	25.0147	51.3298	1276	9.61723	17.1593	38.5247	1324	10.16	18.582	40.7908	1177	9.85262	17.4992	39.0711	1815	13.4743	26.1661
Smp_159600	SM_V10_1	complement(9276178..9345824)	-1.50843	-0.593046	0.000317485	0.0332243	-1.31028	-0.389877	0.000767151	0.0564242	735	2.58919	4.65053	23.4073	1028	2.97588	5.72843	26.3205	596	2.23508	3.99229	19.8691	1446	4.84569	9.34435	43.627	1723	5.16371	9.97498	46.5389	1341	4.28111	8.42141	38.1559	544	1.85693	3.31318	16.4243	480	1.66819	3.05101	14.7882	447	1.69465	3.00986	14.8384	1304	4.38434	8.51406
Smp_129610	SM_V10_1	9401088..9432098	-1.03268	-0.0463997	0.77127	0.975554	1.01021	0.014656	0.911285	0.999823	582	1.09596	1.96848	18.5347	643	0.995009	1.91535	16.4631	496	0.994311	1.77603	16.5353	402	0.720123	1.38867	12.1287	486	0.778586	1.50403	13.1271	470	0.802083	1.57778	13.3731	618	1.12766	2.012	18.6585	503	0.934469	1.70908	15.4968	468	0.948444	1.68453	15.5355	395	0.709934	1.37864
Smp_342440	SM_V10_1	complement(9436631..9445344)	1.23915	0.309353	0.364466	0.870342	1.39351	0.478723	0.0534137	0.999823	49	0.233921	0.420153	1.56049	54	0.211842	0.407787	1.38259	33	0.167709	0.299561	1.10013	57	0.258856	0.499174	1.71974	59	0.239621	0.462887	1.59361	61	0.263909	0.519137	1.73565	54	0.249796	0.445694	1.63036	53	0.249618	0.456535	1.63287	53	0.272298	0.483628	1.75936	78	0.3554	0.690161
Smp_129590	SM_V10_1	9454948..9494162	-1.09839	-0.135389	0.224247	0.812054	1.04572	0.0645014	0.38194	0.999823	2485	13.4141	24.0934	79.1389	3116	13.8222	26.6071	79.7807	2008	11.539	20.6109	66.9414	1762	9.04795	17.4479	53.161	1746	8.01823	15.4892	47.1602	1894	9.26542	18.2261	53.8906	2135	11.1674	19.9252	64.4594	2567	13.6706	25.0026	79.0861	1856	10.7822	19.1503	61.6108	1631	8.40307	16.3181
Smp_129580	SM_V10_1	complement(9494569..9526234)	-1.08037	-0.11152	0.360136	0.868868	1.16525	0.220644	0.0109998	0.444667	1553	8.72829	15.6772	49.4578	2063	9.52802	18.341	52.8202	1442	8.62767	15.4107	48.0725	1531	8.18547	15.7847	46.1915	1712	8.18581	15.8129	46.2418	1417	7.21737	14.1973	40.3184	1470	8.00561	14.2838	44.3819	1771	9.81981	17.9598	54.5624	1201	7.26434	12.9022	39.8678	1829	9.81119	19.0526
Smp_302870	SM_V10_1	complement(9531736..9532316)	-1.02708	-0.0385466	0.940878	0.994718	1.41027	0.495968	0.33473	0.999823	13	0.629151	1.13004	0.414006	28	1.11357	2.14356	0.7169	11	0.566729	1.01229	0.366711	16	0.736618	1.42048	0.482733	9	0.370557	0.715822	0.243094	7	0.307016	0.603934	0.199173	17	0.797224	1.42243	0.51326	9	0.429716	0.785923	0.277279	21	1.09377	1.94265	0.697105	18	0.831448	1.61461
Smp_347120	SM_V10_1	9538338..9540218	-1.07482	-0.104095	0.691523	0.954743	1.18901	0.249757	0.298231	0.999823	83	1.24073	2.22852	2.64327	111	1.36354	2.62475	2.842	97	1.54362	2.75721	3.23372	97	1.37937	2.65996	2.92657	89	1.13185	2.18645	2.40393	106	1.43601	2.82478	3.01605	77	1.11535	1.99003	2.32477	97	1.43053	2.61635	2.98845	83	1.33528	2.37159	2.75523	126	1.79771	3.49102
Smp_129550	SM_V10_1	complement(9544626..9573074)	-1.15225	-0.204451	0.0486522	0.603275	1.0069	0.00991874	0.89215	0.999823	2410	16.9965	30.5279	76.7504	2791	16.1751	31.1364	71.4596	1981	14.8729	26.5659	66.0413	2661	17.8524	34.4264	80.2846	3017	18.1016	34.9677	81.4904	2960	18.9184	37.2146	84.2219	1998	13.6539	24.3617	60.3231	2313	16.0933	29.4336	71.2607	1625	12.3336	21.9057	53.9427	2548	17.1511	33.3061
Smp_129560	SM_V10_1	complement(9581530..9596924)	-1.01594	-0.0228119	0.794001	0.978231	-1.04608	-0.0649914	0.341901	0.999823	4027	34.2712	61.5557	128.246	5107	35.7157	68.7512	130.757	3899	35.3241	63.0958	129.982	3956	32.0269	61.7602	119.356	4627	33.5002	64.7139	124.977	4338	33.4571	65.8138	123.431	4364	35.9875	64.21	131.757	4054	34.0376	62.2526	124.899	3767	34.5016	61.2783	125.047	3690	29.9726	58.2046
Smp_013690	SM_V10_1	9616001..9640279	1.07084	0.0987496	0.30946	0.851501	-1.02417	-0.0344531	0.61518	0.999823	4006	35.0581	62.969	127.578	4927	35.4328	68.2066	126.149	4208	39.2034	70.0248	140.284	3751	31.2273	60.2183	113.171	4201	31.2774	60.4199	113.471	4068	32.2634	63.4655	115.748	4732	40.1274	71.5966	142.867	4482	38.6969	70.7742	138.085	4202	39.5757	70.2904	139.487	3664	30.6044	59.4314
Smp_320230	SM_V10_1	complement(9642840..9644497)	-1.33832	-0.420426	0.305865	0.851501	1.01521	0.0217766	0.967314	0.999823	39	0.80279	1.44192	1.24202	36	0.608956	1.17221	0.921729	21	0.460179	0.821969	0.700085	8	0.156653	0.302087	0.241367	34	0.595411	1.15018	0.918354	8	0.149238	0.293567	0.227627	27	0.538543	0.960885	0.815178	19	0.38585	0.705694	0.585367	22	0.487367	0.865611	0.730301	20	0.392932	0.763045
Smp_332680	SM_V10_1	9660281..9697585	1.08273	0.114677	0.175699	0.789665	-1.02003	-0.0286175	0.67316	0.999823	3730	27.8273	49.9815	118.788	5274	32.3331	62.2398	135.033	3872	30.7516	54.9283	129.082	5050	35.8397	69.1127	152.363	5889	37.3769	72.2028	159.064	5324	35.9958	70.8076	151.486	4490	32.4584	57.9133	135.561	4518	33.2533	60.8182	139.194	4180	33.5609	59.6075	138.757	5068	36.0869	70.078
Smp_342030	SM_V10_1	complement(9719719..9728982)	1.22971	0.298315	0.0183122	0.457091	1.08002	0.111055	0.108422	0.999823	2866	84.65	152.043	91.2725	3573	86.7221	166.936	91.4816	3036	95.4604	170.511	101.212	2814	79.0653	152.468	84.9007	3301	82.9463	160.231	89.1613	3065	82.0414	161.384	87.2095	3819	109.3	195.016	115.302	3414	99.4813	181.945	105.181	3844	122.188	217.019	127.603	2888	81.414	158.1
Smp_124350	SM_V10_1	9745851..9782619	-1.04825	-0.0679761	0.691778	0.954743	-1.02042	-0.029165	0.82289	0.999823	249	1.24249	2.23168	7.92981	384	1.5746	3.03104	9.83177	215	1.1421	2.04001	7.16753	341	1.61867	3.12143	10.2882	388	1.64712	3.18182	10.48	375	1.69581	3.33584	10.67	228	1.10242	1.96698	6.88372	278	1.36857	2.50302	8.56484	252	1.35329	2.40357	8.36526	374	1.78121	3.45898
Smp_340110	SM_V10_1	complement(9784492..9813547)	-1.10306	-0.141514	0.134618	0.746631	1.02752	0.0391618	0.567119	0.999823	4313	14.3928	25.8514	137.355	5525	15.1511	29.1652	141.46	3658	12.9951	23.2118	121.948	3844	12.2028	23.5318	115.977	4305	12.2219	23.6097	116.28	4061	12.2815	24.159	115.549	3959	12.8018	22.8414	119.529	4181	13.7649	25.1752	128.812	3436	12.34	21.9171	114.06	3569	11.3675	22.0748
Smp_004080	SM_V10_1	9824301..9844022	-1.00428	-0.00616491	0.947807	0.995133	-1.02577	-0.0367069	0.667	0.999823	1697	19.54	35.0964	54.0437	2121	20.0691	38.6322	54.3052	1697	20.8015	37.1555	56.5735	1356	14.853	28.6422	40.9116	1444	14.1452	27.325	39.003	1258	13.1273	25.8228	35.7943	1869	20.8531	37.2068	56.4284	1775	20.1636	36.8779	54.6856	1580	19.5792	34.7746	52.4489	1240	13.6275	26.4635
Smp_004070	SM_V10_1	complement(9851672..9872709)	1.00409	0.00588669	0.97886	0.995998	1.07233	0.100743	0.649696	0.999823	109	1.83526	3.29637	3.47128	143	1.97858	3.80868	3.66131	107	1.9179	3.42574	3.5671	204	3.26748	6.30095	6.15485	138	1.97675	3.81857	3.72744	151	2.30409	4.5324	4.29646	109	1.77835	3.17299	3.2909	119	1.97672	3.6153	3.66625	114	2.06572	3.66893	3.78429	197	3.16584	6.14781
Smp_004060	SM_V10_1	complement(9885072..9896397)	-1.01614	-0.0231024	0.84125	0.981639	-1.08415	-0.116563	0.532404	0.999823	1030	10.9372	19.6447	32.802	1351	11.7888	22.693	34.5904	1056	11.9373	21.3222	35.2043	200	2.02028	3.89587	6.03416	253	2.28555	4.4151	6.83363	213	2.04975	4.03208	6.06056	1099	11.308	20.1761	33.1807	1155	12.0998	22.1298	35.5841	959	10.9593	19.4649	31.8345	206	2.0878	4.05434
Smp_124340	SM_V10_1	complement(9903975..9932737)	-1.11541	-0.157572	0.550872	0.920822	1.05999	0.0840476	0.836685	0.999823	106	1.04287	1.87314	3.37574	131	1.05911	2.03875	3.35407	78	0.816941	1.45922	2.60031	16	0.149746	0.288769	0.482733	27	0.22599	0.436556	0.729281	31	0.2764	0.54371	0.882054	62	0.591067	1.0546	1.87189	98	0.951215	1.73971	3.01926	105	1.11176	1.97459	3.48553	14	0.131463	0.255292
Smp_340100	SM_V10_1	9936271..9955581	-1.05261	-0.0739746	0.584167	0.929426	1.02186	0.0311932	0.788255	0.999823	610	8.68022	15.5908	19.4264	850	9.93953	19.1331	21.763	670	10.1495	18.129	22.336	705	9.54335	18.4033	21.2704	829	10.0359	19.3868	22.3916	862	11.1163	21.8669	24.5268	643	8.86608	15.8191	19.4133	651	9.13922	16.715	20.0565	625	9.57143	16.9998	20.7472	746	10.1319	19.6754
Smp_213670	SM_V10_1	complement(9961354..9970097)	1.05182	0.0728918	0.398383	0.88217	1.03092	0.0439373	0.548589	0.999823	1947	9.96291	17.8947	62.0054	2551	10.727	20.6489	65.3147	2003	10.9112	19.4895	66.7747	1910	9.29746	17.9291	57.6263	2020	8.79371	16.9872	54.561	2090	9.6921	19.0654	59.4675	2240	11.1068	19.817	67.6295	2152	10.864	19.8696	66.3005	2097	11.5482	20.5108	69.6109	1931	9.4309	18.3141
Smp_213680	SM_V10_1	complement(9973302..9995904)	1.00465	0.00669109	0.94264	0.994718	1.01304	0.0186901	0.789985	0.999823	2055	17.1871	30.8703	65.4448	2768	19.024	36.6204	70.8707	2018	17.9673	32.093	67.2748	2182	17.3602	33.4772	65.8327	2581	18.3645	35.4755	69.7139	2476	18.7669	36.9165	70.4505	2318	18.7855	33.5177	69.9845	2278	18.7962	34.3771	70.1824	1922	17.2997	30.726	63.8017	2286	18.2481	35.4364
Smp_124320	SM_V10_1	10009061..10030645	1.0618	0.0865129	0.353048	0.868868	-1.00843	-0.0121154	0.874853	0.999823	1857	5.19713	9.33473	59.1392	2362	5.43222	10.4568	60.4756	1778	5.29729	9.46199	59.2738	1387	3.69266	7.12086	41.8469	1729	4.11668	7.95238	46.701	1512	3.83491	7.54368	43.0215	2073	5.62174	10.0305	62.5875	2042	5.63812	10.3118	62.9115	1926	5.80101	10.3032	63.9345	1442	3.85183	7.47997
Smp_004000	SM_V10_1	10036553..10042897	1.05253	0.0738628	0.576494	0.927624	-1.04361	-0.0615854	0.629233	0.999823	696	31.6671	56.8784	22.1653	748	27.9671	53.8354	19.1515	682	33.0335	59.0042	22.7361	428	18.5248	35.723	12.9131	457	17.6895	34.1717	12.3438	420	17.3181	34.0666	11.9504	767	33.8154	60.3344	23.1571	758	34.0248	62.2292	23.3531	619	30.31	53.8336	20.548	385	16.719	32.4671
Smp_003990	SM_V10_1	complement(10055164..10066462)	1.04326	0.0610962	0.610157	0.936223	-1.06329	-0.0885413	0.225412	0.999823	18885	449.63	807.595	601.424	24160	472.695	909.916	618.582	19395	491.585	878.066	646.578	25418	575.692	1110.16	766.882	30055	608.773	1175.99	811.798	26904	580.505	1141.92	765.509	22233	512.927	915.18	671.253	20201	474.502	867.834	622.368	19513	499.986	888.025	647.744	24705	561.402	1090.2
Smp_003980	SM_V10_1	10114546..10170744	-1.057	-0.0799789	0.336421	0.861282	1.03879	0.0548984	0.418057	0.999823	4055	14.5563	26.145	129.138	5378	15.8645	30.5385	137.696	4020	15.3623	27.4401	134.016	4988	17.0332	32.8466	150.492	5860	17.8961	34.5707	158.281	5363	17.4469	34.32	152.595	4278	14.8806	26.5504	129.16	4138	14.6547	26.8025	127.487	3659	14.1357	25.1064	121.462	5145	17.6277	34.2317
Smp_003970	SM_V10_1	complement(10172829..10181782)	1.04483	0.0632747	0.588117	0.930099	1.02299	0.032789	0.628605	0.999823	11380	382.3	686.662	362.415	12701	350.628	674.943	325.191	10529	376.548	672.587	351.009	5184	165.668	319.471	156.406	6111	174.653	337.385	165.061	5074	154.477	303.873	144.372	11707	381.09	679.952	353.455	12125	401.857	734.97	373.556	10708	387.139	687.597	355.457	4971	159.388	309.52
Smp_341700	SM_V10_1	10195126..10231198	1.00378	0.00544593	0.948111	0.995133	1.07202	0.10033	0.176343	0.999823	2101	14.5437	26.1224	66.9098	2496	14.1984	27.3312	63.9065	2001	14.7457	26.3387	66.7081	1495	9.84464	18.9843	45.1054	1786	10.5179	20.318	48.2406	1572	9.8617	19.399	44.7287	2149	14.4146	25.719	64.8821	2245	15.3317	28.0408	69.1657	1912	14.244	25.2987	63.4698	1671	11.0402	21.4391
Smp_124300	SM_V10_1	complement(10231207..10239129)	-1.06849	-0.0955761	0.328828	0.859151	1.04607	0.0649742	0.405565	0.999823	2263	29.229	52.4992	72.0689	2867	30.4301	58.5765	73.4054	2188	30.0848	53.7373	72.9421	1418	17.4227	33.5978	42.7822	1807	19.8558	38.3564	48.8078	1595	18.6699	36.7257	45.3831	2298	28.7607	51.3156	69.3807	2224	28.3394	51.831	68.5187	1984	27.5783	48.9817	65.8599	1627	20.0571	38.9493
Smp_124290	SM_V10_1	complement(10254137..10256912)	1.10939	0.149762	0.250912	0.821215	1.00984	0.014123	0.854108	0.999823	1134	11.4863	20.631	36.1141	1290	10.7375	20.6693	33.0286	1184	12.7671	22.8044	39.4714	1615	15.5615	30.0086	48.7259	2027	17.4672	33.7421	54.7501	1755	16.1101	31.6902	49.9356	1278	12.5435	22.3805	38.5851	1138	11.372	20.7987	35.0604	1400	15.2613	27.1056	46.4737	1749	16.9087	32.8353
Smp_003940	SM_V10_1	10263706..10279290	-1.00096	-0.00138125	0.991082	0.998209	1.05984	0.0838513	0.48144	0.999823	800	14.1922	25.491	25.4773	1108	16.1527	31.0932	28.3688	775	14.6363	26.1432	25.8365	732	12.3532	23.8218	22.085	735	11.0929	21.4287	19.8526	692	11.1254	21.8849	19.6897	879	15.1101	26.9599	26.5386	840	14.7016	26.8883	25.8794	818	15.6174	27.738	27.1539	696	11.7847	22.885
Smp_003930	SM_V10_1	complement(10279293..10283102)	-1.05325	-0.0748512	0.631487	0.941452	-1.03655	-0.0517834	0.737931	0.999823	373	3.86587	6.94361	11.8788	501	4.26699	8.21377	12.8274	361	3.98305	7.1145	12.0348	514	5.06771	9.7725	15.5078	641	5.65193	10.9181	17.3137	514	4.82784	9.49688	14.625	376	3.77612	6.73746	11.3521	353	3.60944	6.60144	10.8755	382	4.26086	7.56771	12.6807	528	5.22303	10.1427
Smp_124280	SM_V10_1	10286096..10292154	-1.05676	-0.0796439	0.68837	0.954461	1.14337	0.193293	0.486666	0.999823	178	5.31886	9.55337	5.6687	215	5.27938	10.1626	5.50477	197	6.26665	11.1934	6.56746	38	1.08017	2.08299	1.14649	46	1.16938	2.25895	1.24248	39	1.05612	2.07751	1.10968	199	5.76197	10.2807	6.00816	184	5.42429	9.92069	5.66882	148	4.75944	8.45324	4.91293	36	1.02672	1.99381
Smp_320690	SM_V10_1	complement(10332776..10334162)	#N/A	#N/A	#N/A	#N/A	#N/A	#N/A	#N/A	#N/A	0	0	0	0	0	0	0	0	0	0	0	0	0	0	0	0	0	0	0	0	0	0	0	0	0	0	0	0	0	0	0	0	0	0	0	0	0	0	0
Smp_003900	SM_V10_1	10349086..10395370	-1.12918	-0.175279	0.437334	0.897185	-1.13227	-0.179217	0.285295	0.999823	147	0.772594	1.38768	4.68146	195	0.842199	1.6212	4.9927	103	0.576291	1.02937	3.43375	444	2.21987	4.28077	13.3958	336	1.50236	2.90218	9.0755	513	2.44345	4.80653	14.5966	140	0.712987	1.27213	4.22685	138	0.715551	1.3087	4.25161	94	0.531689	0.944333	3.12038	420	2.10685	4.09135
Smp_342020	SM_V10_1	complement(10437257..10501272)	-1.01017	-0.0145986	0.901989	0.990091	-1.00878	-0.012607	0.890842	0.999823	1286	7.62066	13.6877	40.9548	1641	7.99109	15.3825	42.0155	1176	7.41873	13.2513	39.2047	1237	6.9732	13.447	37.3213	1209	6.09507	11.7741	32.6556	1246	6.69146	13.1628	35.4529	1339	7.68868	13.7184	40.4268	1270	7.42476	13.5794	39.1272	1240	7.90805	14.0455	41.1624	1227	6.9398	13.4766
Smp_124240	SM_V10_1	10509379..10533779	-1.0233	-0.0332355	0.749631	0.969579	-1.06817	-0.0951379	0.214443	0.999823	6003	95.6881	171.868	191.175	8747	114.576	220.554	223.954	6827	115.848	206.928	227.594	10092	153.03	295.101	304.484	11929	161.768	312.496	322.207	11292	163.122	320.878	321.295	6864	106.02	189.163	207.236	6289	98.9004	180.883	193.756	6775	116.224	206.425	224.899	9866	150.1	291.483
Smp_003860	SM_V10_1	complement(10537912..10543645)	1.11132	0.152277	0.117895	0.730936	1.01178	0.0169018	0.818598	0.999823	1539	23.1164	41.5202	49.012	1880	23.2052	44.669	48.1347	1506	24.0812	43.0136	50.2061	1540	22.0046	42.4334	46.4631	1746	22.3114	43.0999	47.1602	1651	22.474	44.2088	46.9765	1842	26.8097	47.8346	55.6132	1646	24.3915	44.6106	50.7113	1713	27.6908	49.1816	56.8639	1635	23.4396	45.518
Smp_124230	SM_V10_1	10550329..10559422	1.04225	0.0597025	0.604296	0.935014	1.14604	0.196659	0.220984	0.999823	909	16.6403	29.8882	28.9486	1034	15.5548	29.9422	26.4741	912	17.7731	31.7461	30.4037	325	5.65967	10.914	9.80552	278	4.32954	8.36357	7.50889	237	3.93185	7.73437	6.74344	958	16.9935	30.3202	28.9237	1045	18.873	34.5174	32.1952	841	16.5687	29.4277	27.9174	298	5.20671	10.111
Smp_213690	SM_V10_1	10567521..10605073	-1.04566	-0.0644162	0.476275	0.899403	1.01263	0.0181016	0.793513	0.999823	3680	17.5085	31.4475	117.196	4856	18.9856	36.5465	124.331	3246	16.4407	29.3662	108.213	2939	13.3018	25.651	88.672	3395	13.7417	26.5455	91.7003	3213	13.8536	27.2515	91.4206	3723	17.1638	30.6241	112.404	3866	18.1464	33.1885	119.107	3075	15.745	27.9646	102.076	2942	13.3596	25.9434
Smp_213700	SM_V10_1	10605494..10608966	1.04285	0.0605356	0.601382	0.934557	1.05185	0.0729304	0.399657	0.999823	1322	15.4178	27.6924	42.1013	1591	15.2478	29.3513	40.7353	1314	16.3139	29.1397	43.8053	1323	14.6778	28.3045	39.916	1352	13.4143	25.913	36.5181	1260	13.3172	26.1964	35.8512	1370	15.4821	27.6237	41.3627	1457	16.764	30.6603	44.8884	1365	17.1324	30.4289	45.3118	1240	13.8027	26.8037
Smp_124210	SM_V10_1	10694359..10770738	-1.16242	-0.217126	0.217988	0.80984	-1.03427	-0.0486164	0.75824	0.999823	240	1.30052	2.3359	7.64319	373	1.66096	3.19727	9.55013	224	1.29218	2.30808	7.46757	238	1.22685	2.36584	7.18066	246	1.13407	2.19073	6.64456	294	1.44379	2.84009	8.36528	238	1.24969	2.22973	7.18564	250	1.33651	2.44439	7.7022	191	1.11387	1.97834	6.34034	250	1.29299	2.51089
Smp_245630	SM_V10_1	complement(10821538..10826160)	-1.14771	-0.198756	0.346992	0.866615	1.1244	0.169161	0.437433	0.999823	217	1.31985	2.37062	6.91072	201	1.00463	1.93387	5.14632	138	0.893539	1.59603	4.60056	96	0.555451	1.07112	2.8964	113	0.584713	1.12952	3.05218	121	0.666962	1.31199	3.44285	157	0.925302	1.65095	4.74011	181	1.0861	1.98641	5.57639	125	0.81822	1.45324	4.14944	126	0.731451	1.42042
Smp_332790	SM_V10_1	10832669..10977429	-1.18802	-0.248553	0.11443	0.726476	-1.09256	-0.127712	0.318434	0.999823	434	1.22659	2.20311	13.8214	537	1.24718	2.40076	13.7491	367	1.10419	1.9723	12.2348	398	1.07005	2.06346	12.008	432	1.03871	2.00652	11.6685	388	0.993783	1.95488	11.0399	393	1.07627	1.92031	11.8654	381	1.06233	1.94294	11.7381	295	0.897277	1.59365	9.79267	323	0.871288	1.69198
Smp_003770	SM_V10_1	10962814..10963753	1.23509	0.304612	0.0210018	0.469413	-1.01332	-0.0190936	0.805619	0.999823	20109	690.39	1240.03	640.404	24486	690.825	1329.81	626.929	21439	783.572	1399.61	714.72	24225	791.186	1525.71	730.888	29361	857.581	1656.63	793.052	27584	858.248	1688.27	784.857	25922	862.367	1538.66	782.631	25968	879.568	1608.67	800.042	25863	955.606	1697.25	858.535	26071	854.304	1658.99
Smp_332800	SM_V10_1	10988233..11129802	-1.05256	-0.0738982	0.607463	0.936223	1.06539	0.0913837	0.453761	0.999823	2935	5.59505	10.0495	93.4699	2499	3.91479	7.53579	63.9833	1727	3.50476	6.26019	57.5736	2782	5.04503	9.72876	83.9352	2355	3.81933	7.37798	63.6095	3455	5.96891	11.7415	98.3063	2233	4.12481	7.35961	67.4182	2506	4.71307	8.61991	77.2068	1792	3.67646	6.52976	59.4863	2790	5.07634	9.85787
Smp_124160	SM_V10_1	complement(11124732..11147509)	-1.01377	-0.0197326	0.846361	0.981639	-1.13859	-0.187253	0.0283131	0.780916	1503	23.2207	41.7075	47.8655	1939	24.6173	47.3872	49.6453	1471	24.1936	43.2144	49.0393	1382	20.3112	39.1678	41.6961	1734	22.7911	44.0267	46.836	1451	20.3159	39.9635	41.2858	1642	24.5816	43.8591	49.5749	1530	23.3204	42.6514	47.1374	1428	23.7433	42.1704	47.4032	1313	19.3612	37.598
Smp_003700	SM_V10_1	11166023..11168557	1.14339	0.193317	0.0309361	0.527966	-1.02633	-0.0374961	0.616351	0.999823	3460	80.5373	144.656	110.189	3723	71.2131	137.082	95.3221	3354	83.1103	148.451	111.814	2847	63.0404	121.566	85.8963	3261	64.5762	124.745	88.0809	2822	59.5291	117.1	80.2953	3932	88.6858	158.236	118.714	3919	89.996	164.597	120.74	3685	92.3112	163.954	122.325	2889	64.1829	124.638
Smp_124130	SM_V10_1	11185662..11219334	1.07937	0.110189	0.483	0.899403	-1.05245	-0.0737556	0.573782	0.999823	240	0.941984	1.69193	7.64319	338	1.09017	2.09853	8.65401	276	1.15322	2.05987	9.20111	337	1.25827	2.42642	10.1676	468	1.56271	3.01876	12.6409	434	1.54374	3.0367	12.3488	265	1.00785	1.79824	8.00082	314	1.21588	2.22376	9.67396	295	1.24609	2.21318	9.79267	358	1.34112	2.60434
Smp_003670	SM_V10_1	complement(11223600..11232898)	1.06909	0.0963863	0.360784	0.868868	-1.0103	-0.0147818	0.846906	0.999823	1645	28.891	51.8921	52.3877	2568	37.0627	71.3441	65.75	1746	32.6446	58.3096	58.207	1900	31.744	61.2146	57.3246	2366	35.3518	68.2907	63.9066	2391	38.0564	74.8611	68.0319	1989	33.8494	60.3951	60.0514	2021	35.0179	64.0455	62.2645	1980	37.4246	66.4699	65.7271	2078	34.8332	67.6434
Smp_003660	SM_V10_1	complement(11246577..11248678)	1.0625	0.0874636	0.467835	0.899403	1.03141	0.0446202	0.502637	0.999823	15738	293.841	527.778	501.202	20009	306.997	590.956	512.302	15349	305.08	544.932	511.695	14513	257.769	497.078	437.869	16563	263.089	508.221	447.373	13647	230.915	454.234	388.303	18260	330.357	589.432	551.302	17059	314.227	574.701	525.567	16233	326.18	579.328	538.862	13630	242.89	471.674
Smp_124120	SM_V10_1	11261892..11273694	1.04357	0.0615222	0.60104	0.934426	-1.0543	-0.0762913	0.565909	0.999823	1007	14.2144	25.5309	32.0696	1296	15.0331	28.9381	33.1822	917	13.7797	24.6131	30.5704	381	5.11605	9.86571	11.4951	419	5.03168	9.71993	11.3174	332	4.24706	8.35442	9.44651	1083	14.8131	26.43	32.6977	1185	16.5023	30.1816	36.5084	920	13.976	24.8227	30.5399	348	4.68844	9.1046
Smp_124110	SM_V10_1	complement(11275578..11302818)	-1.0163	-0.0233279	0.84264	0.981639	-1.0151	-0.021617	0.792183	0.999823	1318	13.7462	24.69	41.9739	1751	15.0072	28.8882	44.8319	1295	14.3783	25.6825	43.1719	1375	13.6421	26.3072	41.4849	1444	12.8126	24.7506	39.003	1393	13.1665	25.9	39.6355	1378	13.9263	24.8478	41.6042	1509	15.5269	28.3977	46.4905	1188	13.3346	23.6836	39.4362	1236	12.3037	23.8929
Smp_003630	SM_V10_1	complement(11304239..11311298)	1.00717	0.0103035	0.918342	0.991674	1.00874	0.0125551	0.853965	0.999823	4643	35.4763	63.7202	147.864	5754	36.129	69.5467	147.323	4597	37.3926	66.7904	153.252	4193	30.4773	58.7719	126.506	4999	32.4955	62.7731	135.025	4305	29.8102	58.6399	122.492	5168	38.2633	68.2705	156.031	4838	36.4698	66.7009	149.053	4370	35.935	63.8241	145.064	4142	30.2065	58.6588
Smp_003620	SM_V10_1	11323622..11349237	1.09656	0.132984	0.200572	0.806606	-1.00353	-0.00508271	0.939802	0.999823	5124	44.9681	80.7687	163.182	7363	53.1002	102.216	188.519	5428	50.7114	90.5804	180.955	6844	57.1368	110.182	206.489	8101	60.4832	116.838	218.811	7263	57.7647	113.63	206.657	6347	53.9739	96.3017	191.627	5897	51.0568	93.3796	181.679	6292	59.4265	105.547	208.866	7006	58.6835	113.959
Smp_003610	SM_V10_1	complement(11358493..11362618)	1.08098	0.11234	0.252443	0.821215	1.03908	0.0553056	0.411926	0.999823	3825	39.6872	71.2834	121.813	4361	37.1835	71.5766	111.657	4233	46.756	83.5153	141.117	6026	59.4783	114.697	181.809	7362	64.9853	125.535	198.851	6949	65.342	128.535	197.722	4615	46.3991	82.7867	139.335	4085	41.8156	76.478	125.854	4174	46.6087	82.7816	138.558	6716	66.5089	129.155
Smp_003600	SM_V10_1	complement(11369313..11373348)	1.16307	0.217932	0.693032	0.955089	1.15096	0.202841	0.522853	0.999823	6	0.0679184	0.121991	0.19108	16	0.148834	0.286499	0.409657	16	0.192809	0.344394	0.533398	57	0.613793	1.18363	1.71974	109	1.0497	2.02774	2.94413	120	1.23103	2.42157	3.4144	19	0.208406	0.371843	0.573643	10	0.111677	0.20425	0.308088	13	0.158371	0.281282	0.431541	59	0.63744	1.23786
Smp_188200	SM_V10_1	complement(11381434..11387938)	1.5532	0.635247	0.263775	0.82908	1.32113	0.401775	0.167276	0.999823	6	0.0501514	0.0900786	0.19108	11	0.0755563	0.145442	0.281639	10	0.0889821	0.158939	0.333374	35	0.278298	0.536667	1.05598	45	0.319996	0.618151	1.21547	33	0.249975	0.491729	0.93896	13	0.105292	0.187865	0.392493	10	0.082463	0.15082	0.308088	17	0.152924	0.271609	0.564323	37	0.295178	0.573214
Smp_321880	SM_V10_1	complement(11397200..11397958)	-4.4433	-2.15163	0.14966	0.767215	1.99141	0.993792	0.46709	0.999823	1	0.0370464	0.0665403	0.0318466	2	0.0608867	0.117204	0.0512071	3	0.118315	0.211333	0.100012	0	0	0	0	2	0.0630343	0.121766	0.0540208	0	0	0	0	0	0	0	0	0	0	0	0	1	0.0398696	0.0708124	0.0331955	1	0.0353587	0.068664
Smp_124100	SM_V10_1	11413750..11464724	-1.05813	-0.0815206	0.466161	0.899403	1.11886	0.162024	0.0743752	0.999823	1515	12.4997	22.4512	48.2477	1879	12.7398	24.5235	48.1091	1357	11.919	21.2896	45.2388	1137	8.924	17.2089	34.3042	1446	10.1498	19.6068	39.057	1254	9.37642	18.4445	35.6805	1586	12.6798	22.6236	47.8841	1402	11.412	20.8719	43.1939	1275	11.3213	20.1077	42.3243	1222	9.62299	18.6871
Smp_342010	SM_V10_1	complement(11474213..11483218)	-1.33478	-0.416602	0.366461	0.870342	1.04221	0.0596413	0.888537	0.999823	19	0.0593212	0.106549	0.605086	24	0.0615762	0.118532	0.614486	19	0.063151	0.1128	0.63341	18	0.0534613	0.103094	0.543075	15	0.0398426	0.0769658	0.405156	14	0.0396128	0.0779227	0.398347	19	0.0574816	0.10256	0.573643	14	0.0431232	0.0788696	0.431323	11	0.0369611	0.0656465	0.36515	18	0.0536388	0.104163
Smp_124080	SM_V10_1	11566464..11583680	1.03598	0.051	0.856095	0.983431	1.0064	0.0092108	0.970821	0.999823	65	1.06446	1.91192	2.07003	116	1.56107	3.00498	2.97001	74	1.29009	2.30435	2.46696	109	1.69807	3.27453	3.28862	84	1.1703	2.26072	2.26887	103	1.52864	3.00701	2.93069	70	1.1108	1.98192	2.11342	95	1.53486	2.80716	2.92683	84	1.48045	2.62942	2.78842	103	1.60992	3.12635
Smp_124070	SM_V10_1	11644064..11669918	1.02891	0.0411119	0.725074	0.965704	1.0442	0.0623965	0.723382	0.999823	1272	40.3684	72.507	40.5089	1409	36.7461	70.7346	36.0754	1140	38.515	68.7952	38.0046	195	5.88708	11.3525	5.88331	238	6.42587	12.4131	6.42848	214	6.15488	12.1073	6.08902	1311	40.3159	71.9328	39.5814	1325	41.4856	75.8745	40.8216	1114	38.0483	67.5775	36.9798	208	6.3004	12.2349
Smp_124060	SM_V10_1	11676364..11702352	-1.30596	-0.385114	0.0341152	0.550643	-1.13763	-0.186027	0.167554	0.999823	441	8.02079	14.4064	14.0444	442	6.60612	12.7165	11.3168	324	6.27327	11.2053	10.8013	343	5.93449	11.444	10.3486	333	5.15256	9.95344	8.99446	376	6.19752	12.1912	10.6985	290	5.11088	9.11899	8.75561	382	6.85439	12.5362	11.769	214	4.18878	7.4397	7.10384	253	4.39187	8.52868
Sm-VAL 6	SM_V10_1	11722354..11790303	-1.11694	-0.15955	0.330436	0.859199	1.03385	0.0480299	0.523243	0.999823	753	2.34137	4.20541	23.9805	1677	4.28504	8.2485	42.9372	745	2.46605	4.40485	24.8363	23055	68.1948	131.506	695.588	23757	62.8445	121.4	641.686	23851	67.2099	132.209	678.641	870	2.62129	4.67697	26.2668	903	2.77007	5.06628	27.8203	834	2.79086	4.95683	27.685	20895	62.011	120.421
Smp_342000	SM_V10_1	complement(11826882..11829000)	-1.04556	-0.0642745	0.67571	0.950205	1.04179	0.0590665	0.685773	0.999823	458	6.07747	10.9159	14.5858	638	6.95703	13.392	16.3351	465	6.56872	11.733	15.5019	790	9.97229	19.2304	23.8349	587	6.62667	12.801	15.8551	871	10.4743	20.6042	24.7829	447	5.74757	10.255	13.4957	488	6.38857	11.6843	15.0347	479	6.84051	12.1494	15.9006	723	9.15685	17.7819
Smp_124030	SM_V10_1	complement(11900808..11914590)	-1.01614	-0.023098	0.830749	0.981639	1.09888	0.136039	0.126685	0.999823	1447	16.7782	30.1358	46.0821	1915	18.247	35.1246	49.0308	1334	16.4665	29.4124	44.472	1252	13.8099	26.6309	37.7739	1307	12.8929	24.9059	35.3026	1232	12.9461	25.4664	35.0545	1479	16.6174	29.6493	44.6536	1456	16.6558	30.4623	44.8576	1437	17.932	31.849	47.7019	1409	15.5933	30.281
Smp_124020	SM_V10_1	11950104..11954968	1.0448	0.0632265	0.514187	0.904433	-1.0056	-0.00805102	0.913407	0.999823	1567	12.065	21.6703	49.9037	1982	12.5403	24.1394	50.7463	1574	12.9013	23.0442	52.473	1570	11.4992	22.1749	47.3682	1860	12.1835	23.5353	50.2394	1803	12.5807	24.7476	51.3014	1682	12.5488	22.39	50.7825	1718	13.0499	23.8674	52.9295	1681	13.929	24.7393	55.8016	1573	11.5594	22.4475
Smp_321950	SM_V10_1	11965454..11966682	1.92746	0.946702	0.465942	0.899403	1.03449	0.0489221	0.969584	0.999823	0	0	0	0	2	0.0376021	0.0723823	0.0512071	0	0	0	0	0	0	0	0	3	0.0583926	0.1128	0.0810312	0	0	0	0	1	0.0221695	0.0395554	0.0301918	1	0.0225716	0.0412821	0.0308088	2	0.049245	0.0874639	0.066391	1	0.0218367	0.0424052
Smp_245690	SM_V10_1	11971235..11978949	1.26342	0.337335	0.333838	0.861282	1.07602	0.105702	0.728819	0.999823	44	1.39168	2.49964	1.40125	67	1.74143	3.35218	1.71544	56	1.88558	3.36801	1.86689	99	2.97874	5.74415	2.98691	52	1.39923	2.70296	1.40454	139	3.9843	7.83756	3.95501	56	1.7163	3.06228	1.69074	57	1.77864	3.25302	1.7561	86	2.92739	5.19933	2.85481	96	2.89806	5.62782
Smp_124010	SM_V10_1	complement(11984182..12008970)	1.23674	0.30654	0.699006	0.955644	1.20946	0.274364	0.730977	0.999823	3	0.00596273	0.0107098	0.0955399	4	0.00653325	0.0125762	0.102414	4	0.00846358	0.0151176	0.133349	2	0.0037815	0.00729219	0.0603416	3	0.00507277	0.0097993	0.0810312	7	0.0126088	0.0248028	0.199173	5	0.00962971	0.0171816	0.150959	2	0.00392176	0.00717264	0.0616176	6	0.0128343	0.0227949	0.199173	7	0.0132792	0.0257872
Smp_124000	SM_V10_1	12067602..12091418	-14.7099	-3.87872	1.599e-61	1.9034e-58	-381.848	-8.57685	0	0	6799	302.493	543.318	216.525	6671	243.898	469.492	170.801	7062	334.479	597.445	235.428	19227	813.754	1569.23	580.094	21881	828.206	1599.88	591.015	19917	803.057	1579.7	566.705	668	28.7983	51.3828	20.1681	231	10.1393	18.5442	7.11683	449	21.4987	38.1839	14.9048	83	3.52452	6.84435
Smp_003440	SM_V10_1	12188202..12218136	-1.03421	-0.0485289	0.708969	0.959145	-1.04906	-0.0690983	0.324707	0.999823	712	9.39915	16.8821	22.6748	1078	11.6943	22.5109	27.6007	821	11.5378	20.6087	27.37	2474	31.0684	59.9118	74.6426	2489	27.9533	53.9987	67.2289	2517	30.1122	59.234	71.6171	785	10.0415	17.9163	23.7005	784	10.2106	18.6745	24.1541	815	11.5788	20.565	27.0543	2316	29.1808	56.667
Smp_321620	SM_V10_1	complement(12311645..12335785)	1.11183	0.152941	0.155429	0.770571	1.00034	0.00049264	0.994153	0.999823	9096	108.975	195.733	289.677	12297	121.065	233.045	314.847	9186	117.158	209.267	306.237	7496	85.4309	164.744	226.16	8522	86.8594	167.79	230.183	7495	81.3763	160.076	213.258	10989	127.571	227.616	331.777	10895	128.774	235.52	335.662	10309	132.919	236.077	342.212	7672	87.7272	170.36
Smp_322050	SM_V10_1	12340254..12344347	#N/A	#N/A	#N/A	#N/A	#N/A	#N/A	#N/A	#N/A	0	0	0	0	0	0	0	0	0	0	0	0	0	0	0	0	0	0	0	0	0	0	0	0	0	0	0	0	0	0	0	0	0	0	0	0	0	0	0
Smp_003410	SM_V10_1	12350822..12351640	1.02874	0.0408843	0.764896	0.973363	-1.02108	-0.0301008	0.65106	0.999823	25246	1040.87	1869.54	804	25501	863.986	1663.13	652.917	23889	1048.51	1872.84	796.396	14861	582.858	1123.97	448.369	17586	616.838	1191.57	475.005	14235	531.878	1046.26	405.033	26726	1067.72	1905.06	806.905	24623	1001.55	1831.77	758.605	22532	999.768	1775.69	747.961	14063	553.391	1074.64
Smp_337440	SM_V10_1	12372192..12503538	-1.09203	-0.127013	0.246756	0.819223	-1.03302	-0.0468733	0.501173	0.999823	1719	3.4535	6.20295	54.7444	2518	4.15705	8.00214	64.4698	1580	3.37918	6.03587	52.673	2575	4.92121	9.48999	77.6899	2839	4.85232	9.37346	76.6825	2970	5.40744	10.637	84.5064	1625	3.16342	5.64427	49.0616	1958	3.88082	7.09778	60.3236	1434	3.10048	5.50676	47.6023	2602	4.98933	9.6889
Smp_341990	SM_V10_1	12510153..12529394	1.00606	0.00872109	0.922725	0.992417	-1.02524	-0.0359611	0.620395	0.999823	2854	18.6194	33.4428	90.8903	3789	20.3133	39.1023	97.0119	2707	18.8005	33.5813	90.2442	2811	17.4455	33.6416	84.8102	2937	16.301	31.4894	79.3296	3025	17.8849	35.1816	86.0714	2980	18.8385	33.6122	89.9714	3101	19.959	36.5038	95.538	2823	19.8206	35.2034	93.7109	2732	17.0115	33.035
Smp_123940	SM_V10_1	complement(12529400..12557009)	-1.1484	-0.199628	0.105884	0.719663	-1.05794	-0.0812615	0.336191	0.999823	1553	9.38483	16.8564	49.4578	1920	9.53459	18.3537	49.1589	1341	8.62689	15.4093	44.7054	1207	6.93862	13.3803	36.4162	1449	7.44944	14.3904	39.1381	1309	7.16879	14.1018	37.2454	1344	7.86998	14.0419	40.5777	1508	8.99049	16.443	46.4596	1128	7.33601	13.0295	37.4445	1123	6.47717	12.5782
Smp_003340	SM_V10_1	12568460..12600650	-1.00516	-0.0074272	0.93656	0.99406	-1.00614	-0.00883461	0.896789	0.999823	5733	43.8525	78.7649	182.577	7202	45.2701	87.1429	184.397	5121	41.7002	74.4846	170.721	4440	32.3077	62.3017	133.958	5062	32.9409	63.6334	136.727	4735	32.8234	64.5672	134.727	5641	41.8108	74.6	170.312	6210	46.8631	85.7096	191.323	5180	42.642	75.7365	171.953	4563	33.313	64.6913
Smp_003330	SM_V10_1	complement(12611986..12612688)	1.17303	0.230243	0.13995	0.753706	1.04277	0.0604228	0.647641	0.999823	521	23.1797	41.6339	16.5921	577	21.0956	40.6082	14.7733	481	22.7817	40.6926	16.0353	700	29.6265	57.1312	21.1196	717	27.1388	52.4252	19.3665	581	23.426	46.0815	16.5314	658	28.3672	50.6136	19.8662	559	24.5363	44.8754	17.2221	548	26.239	46.6031	18.1911	701	29.7673	57.8059
Smp_341980	SM_V10_1	12623574..12636366	1.07932	0.11012	0.284036	0.842292	1.05131	0.0721876	0.286422	0.999823	5902	21.1137	37.923	187.959	7034	20.6782	39.8047	180.096	5630	21.441	38.2977	187.689	5253	17.8765	34.4729	158.487	6079	18.5011	35.7395	164.196	5431	17.6075	34.6358	154.53	6552	22.7122	40.5237	197.816	6398	22.5807	41.2986	197.115	6118	23.5543	41.8348	203.09	5383	18.3798	35.6922
Smp_123920	SM_V10_1	complement(12649828..12660210)	1.927	0.946356	0.469033	0.899403	1.51285	0.597265	0.601279	0.999823	1	0.0144865	0.0260196	0.0318466	0	0	0	0	1	0.0154217	0.0275462	0.0333374	0	0	0	0	3	0.036973	0.0714223	0.0810312	1	0.0131285	0.0258251	0.0284533	2	0.0280745	0.0500913	0.0603835	2	0.0285838	0.0522779	0.0616176	0	0	0	0	0	0	0
Smp_003300	SM_V10_1	12665694..12676342	#N/A	#N/A	#N/A	#N/A	#N/A	#N/A	#N/A	#N/A	0	0	0	0	0	0	0	0	0	0	0	0	0	0	0	0	0	0	0	0	0	0	0	0	0	0	0	0	0	0	0	0	0	0	0	0	0	0	0
Smp_123910	SM_V10_1	12683651..12691715	-1.02227	-0.0317802	0.921664	0.992312	-1.00372	-0.00535508	0.982958	0.999823	77	4.02436	7.22828	2.45219	54	2.31924	4.46443	1.38259	67	3.72779	6.65855	2.2336	83	4.12662	7.95771	2.50418	100	4.44638	8.58927	2.70104	76	3.59974	7.08107	2.16245	67	3.39313	6.05412	2.02285	52	2.68124	4.90382	1.60206	68	3.82481	6.79325	2.25729	83	4.14033	8.0402
Smp_123900	SM_V10_1	12703376..12704799	#N/A	#N/A	#N/A	#N/A	#N/A	#N/A	#N/A	#N/A	0	0	0	0	0	0	0	0	0	0	0	0	0	0	0	0	0	0	0	0	0	0	0	0	0	0	0	0	0	0	0	0	0	0	0	0	0	0	0
Smp_003280	SM_V10_1	12709101..12760277	-1.0938	-0.129348	0.564258	0.923556	1.39706	0.482393	0.0931662	0.999823	167	0.546652	0.98186	5.31839	186	0.500327	0.963106	4.76226	138	0.480889	0.85896	4.60056	47	0.146354	0.282226	1.41803	34	0.0946835	0.182904	0.918354	36	0.106794	0.210076	1.02432	113	0.35842	0.639504	3.41167	186	0.600668	1.09858	5.73043	128	0.450921	0.80088	4.24902	47	0.14684	0.285151
Smp_341970	SM_V10_1	12770169..12782005	-1.03703	-0.0524606	0.673221	0.950151	1.06942	0.0968264	0.300509	0.999823	17768	770.995	1384.81	565.851	21982	783.838	1508.85	562.818	18595	858.973	1534.29	619.908	7730	319.083	615.314	233.22	6065	223.895	432.508	163.818	7993	314.322	618.305	227.428	16706	702.433	1253.3	504.384	19091	817.276	1494.75	588.17	17748	828.816	1472.06	589.154	6995	289.702	562.579
Smp_003250	SM_V10_1	12802124..12806572	1.16449	0.219701	0.0962664	0.711579	1.03795	0.0537302	0.535107	0.999823	965	6.27088	11.2633	30.732	927	4.95025	9.529	23.7345	887	6.13614	10.9603	29.5702	961	5.94067	11.4559	28.9942	1080	5.9707	11.5339	29.1712	897	5.28257	10.3914	25.5227	1083	6.81945	12.1675	32.6977	1001	6.41745	11.7371	30.8396	1024	7.16138	12.7193	33.9922	968	6.00381	11.6589
Smp_123870	SM_V10_1	complement(12806605..12817730)	-1.1398	-0.188787	0.131208	0.742854	1.06288	0.0879788	0.209092	0.999823	2079	53.7296	96.5055	66.2092	2187	46.4466	89.4076	55.995	1986	54.6398	97.5972	66.208	2310	56.7913	109.516	69.6946	2538	55.8022	107.796	68.5524	2443	57.2182	112.554	69.5115	2055	51.4625	91.8208	62.0441	1431	36.486	66.7305	44.0874	1768	49.1742	87.3382	58.6896	2440	60.1866	116.878
Smp_003230	SM_V10_1	12827714..12844412	1.10439	0.143244	0.147108	0.765523	1.0984	0.1354	0.0462209	0.963062	1885	48.6711	87.4198	60.0309	2595	55.0609	105.99	66.4413	2106	57.8881	103.399	70.2085	4440	109.057	210.304	133.958	5515	121.145	234.022	148.962	4803	112.389	221.082	136.661	2395	59.9218	106.914	72.3093	2224	56.6529	103.614	68.5187	2280	63.3564	112.527	75.6857	4789	118.02	229.186
Smp_123860	SM_V10_1	complement(12913425..12950691)	-1.02952	-0.041974	0.72279	0.964564	-1.02189	-0.0312409	0.770983	0.999823	691	5.66133	10.1685	22.006	1012	6.81345	13.1156	25.9108	680	5.93089	10.5937	22.6694	1464	11.4102	22.0032	44.1701	1259	8.7754	16.9518	34.0061	1649	12.2437	24.0847	46.9196	749	5.94624	10.6094	22.6136	756	6.11068	11.176	23.2914	684	6.03105	10.7117	22.7057	1490	11.6514	22.6261
Smp_123850	SM_V10_1	complement(12970021..12983049)	#N/A	#N/A	#N/A	#N/A	#N/A	#N/A	#N/A	#N/A	0	0	0	0	0	0	0	0	0	0	0	0	0	0	0	0	0	0	0	0	0	0	0	0	0	0	0	0	0	0	0	0	0	0	0	0	0	0	0
Smp_123840	SM_V10_1	complement(13025716..13059721)	-1.09273	-0.127939	0.544397	0.919693	-1.07349	-0.102309	0.544238	0.999823	211	0.806655	1.44886	6.71964	317	0.995888	1.91704	8.11633	190	0.773267	1.3812	6.3341	255	0.927377	1.78834	7.69356	252	0.819608	1.58327	6.80662	317	1.09829	2.16045	9.01971	170	0.629758	1.12363	5.1326	275	1.03721	1.89698	8.47242	173	0.711782	1.2642	5.74282	221	0.806396	1.56596
Smp_003190	SM_V10_1	13089730..13094998	1.02416	0.0344341	0.862537	0.985476	-1.0252	-0.0359113	0.870521	0.999823	154	4.74803	8.5281	4.90438	159	4.02843	7.75455	4.07097	146	4.792	8.55943	4.86725	116	3.40222	6.56078	3.49982	146	3.82954	7.39769	3.94352	133	3.71617	7.31012	3.78429	167	4.98918	8.90184	5.04202	147	4.47134	8.17779	4.52889	133	4.41307	7.83804	4.415	153	4.50231	8.74314
Smp_123830	SM_V10_1	complement(13099294..13148141)	-1.37447	-0.458878	0.000254629	0.0284131	1.01892	0.0270473	0.71959	0.999823	10640	53.3484	95.8209	338.848	13748	56.6455	109.04	351.998	9893	52.8054	94.3207	329.807	20031	95.5418	184.241	604.352	20034	85.4571	165.081	541.126	17598	79.964	157.298	500.722	9541	46.3547	82.7073	288.06	6508	32.1925	58.878	200.504	7574	40.8697	72.5886	251.423	19640	93.9879	182.517
Smp_123820	SM_V10_1	13174175..13249277	-1.08407	-0.116461	0.634199	0.941838	-1.09528	-0.131305	0.480516	0.999823	100	0.743869	1.33609	3.18466	160	0.978052	1.88271	4.09657	108	0.855245	1.52763	3.60044	186	1.31619	2.53813	5.61177	192	1.21506	2.34719	5.186	234	1.57748	3.10307	6.65808	100	0.720802	1.28608	3.01918	140	1.02743	1.8791	4.31323	81	0.648451	1.15171	2.68883	186	1.32056	2.56444
Smp_123810	SM_V10_1	13263355..13266859	1.08539	0.11821	0.553961	0.921784	1.29568	0.373711	0.162625	0.999823	152	1.21939	2.19019	4.84069	163	1.07457	2.06849	4.17338	130	1.11023	1.98309	4.33386	78	0.595258	1.14789	2.35332	57	0.389023	0.751493	1.53959	62	0.450758	0.886689	1.76411	134	1.04166	1.85855	4.0457	172	1.36131	2.48974	5.29911	153	1.32095	2.34614	5.07891	102	0.781	1.51664
Smp_003140	SM_V10_1	complement(13304605..13326961)	-1.01566	-0.0224179	0.809472	0.9803	1.02401	0.0342351	0.613617	0.999823	4474	29.434	52.8674	142.482	5607	30.3131	58.3513	143.559	4304	30.1437	53.8424	143.484	5022	31.4298	60.6087	151.518	5519	30.8897	59.6711	149.07	5680	33.8652	66.6165	161.615	4522	28.8273	51.4345	136.527	4630	30.0512	54.9617	142.645	4294	30.4026	53.9981	142.541	5319	33.399	64.8584
Smp_003130	SM_V10_1	complement(13336606..13345131)	-1.01002	-0.014377	0.885246	0.987809	1.02962	0.0421147	0.595104	0.999823	1752	30.2599	54.3508	55.7953	2086	29.607	56.9921	53.4091	1740	31.9929	57.1455	58.007	1878	30.856	59.5023	56.6608	1701	24.9941	48.2823	45.9447	1882	29.4581	57.9473	53.5492	1704	28.5182	50.8831	51.4468	1884	32.1027	58.7138	58.0437	1671	31.0603	55.1662	55.4697	1662	27.3978	53.2044
Smp_245815	SM_V10_1	13357430..13486805	-1.13254	-0.179557	0.240379	0.817046	-1.12485	-0.169733	0.0504551	0.989716	435	2.67998	4.8136	13.8533	662	3.35155	6.45159	16.9496	479	3.14158	5.61147	15.9686	1819	10.6607	20.5579	54.8807	1650	8.64822	16.7062	44.5672	1735	9.68709	19.0556	49.3666	470	2.80582	5.00623	14.1901	429	2.60751	4.76898	13.217	418	2.7715	4.92245	13.8757	1551	9.12021	17.7108
Smp_245810	SM_V10_1	complement(13399460..13411134)	3.7239	1.89681	0.470967	0.899403	4.09474	2.03377	0.0948616	0.999823	0	0	0	0	0	0	0	0	0	0	0	0	2	0.00767641	0.0148031	0.0603416	0	0	0	0	0	0	0	0	0	0	0	0	0	0	0	0	1	0.00434223	0.00771224	0.0331955	2	0.00770191	0.0149565
Smp_245820	SM_V10_1	complement(13490054..13524283)	-1.16293	-0.217758	0.0583376	0.63168	-1.10191	-0.140011	0.109127	0.999823	13367	79.0278	141.944	425.694	17208	83.6031	160.932	440.586	12248	77.0871	137.693	408.316	32227	181.249	349.519	972.315	32552	163.728	316.282	879.243	30657	164.258	323.114	872.294	12169	69.7141	124.386	367.404	12320	71.8595	131.426	379.564	10424	66.3249	117.8	346.03	28804	162.536	315.633
Smp_197070	SM_V10_1	complement(13538594..13586129)	1.21166	0.276991	0.147308	0.766149	3.38464	1.759	1.68218e-11	4.09245e-09	275	2.56638	4.60957	8.75783	332	2.54608	4.9011	8.50039	413	4.10307	7.32889	13.7683	95	0.84338	1.62636	2.86623	122	0.96861	1.87111	3.29527	110	0.930321	1.83004	3.12987	400	3.61717	6.45385	12.0767	490	4.51141	8.25108	15.0963	310	3.11348	5.52985	10.2906	166	1.47859	2.87131
Smp_213710	SM_V10_1	13599248..13617002	-1.10303	-0.141466	0.260751	0.828136	1.00414	0.0059536	0.958726	0.999823	881	2.65141	4.76229	28.0569	1044	2.58195	4.97014	26.7301	732	2.34522	4.18901	24.4029	791	2.26459	4.36699	23.8651	876	2.24288	4.33268	23.6611	757	2.06466	4.06141	21.5392	817	2.38256	4.25103	24.6667	789	2.34264	4.28454	24.3081	681	2.20569	3.91752	22.6061	773	2.2204	4.31185
Smp_213720	SM_V10_1	13619202..13634285	1.06029	0.0844523	0.348698	0.868233	-1.00843	-0.0121161	0.857912	0.999823	6569	111.809	200.824	209.201	8455	118.26	227.645	216.478	6373	115.476	206.263	212.459	5584	90.4137	174.352	168.474	6181	89.5029	172.897	166.951	5903	91.0546	179.114	167.96	7480	123.367	220.115	225.834	7195	120.819	220.971	221.669	6843	125.349	222.632	227.157	5441	88.3909	171.648
Smp_200440	SM_V10_1	13648976..13650470	-1.10748	-0.147284	0.14986	0.767215	1.09641	0.132793	0.50875	0.999823	2300	43.2588	77.6986	73.2473	2518	38.9178	74.915	64.4698	1964	39.3241	70.2405	65.4746	544	9.73322	18.7694	16.4129	354	5.66436	10.9421	9.56168	685	11.6759	22.9677	19.4905	2135	38.9103	69.4248	64.4594	1687	31.3032	57.2516	51.9744	2004	40.564	72.0456	66.5238	509	9.13724	17.7438
Smp_073800	SM_V10_1	complement(13770494..13808903)	-1.01003	-0.014393	0.8704	0.986063	-1.01393	-0.0199523	0.772735	0.999823	2772	13.3328	23.9475	88.2789	3596	14.2133	27.36	92.0704	2492	12.7599	22.7917	83.0767	3208	14.6783	28.3053	96.788	3304	13.5198	26.1168	89.2424	3360	14.646	28.8103	95.6032	2793	13.0173	23.2258	84.3256	3105	14.7339	26.9474	95.6613	2415	12.5009	22.2029	80.1671	3060	14.0476	27.2793
Smp_073790	SM_V10_1	complement(13813054..13816953)	1.11259	0.15392	0.204183	0.808269	-1.03491	-0.0495046	0.456486	0.999823	11390	408.503	733.726	362.733	13195	388.89	748.597	337.839	12052	460.152	821.921	401.782	16391	559.227	1078.41	494.53	18534	565.512	1092.42	500.611	17389	565.194	1111.8	494.775	13125	456.132	813.844	396.267	12959	458.533	838.627	399.251	12884	497.3	883.254	427.691	16059	549.719	1067.51
Smp_162060	SM_V10_1	13831827..13880262	1.10758	0.147411	0.111944	0.723062	-1.02022	-0.028879	0.7342	0.999823	3939	44.197	79.3837	125.444	5333	49.1727	94.6553	136.544	3603	43.037	76.8724	120.115	8846	94.4201	182.078	266.891	9449	90.1972	174.238	255.221	10303	104.766	206.087	293.155	4664	50.709	90.4765	140.814	4675	51.7506	94.6486	144.031	4140	49.9923	88.7913	137.429	9012	96.5114	187.418
Smp_213730	SM_V10_1	complement(13882667..13903126)	-1.05096	-0.0717129	0.425543	0.890693	-1.05399	-0.075865	0.339971	0.999823	1706	19.5955	35.1961	54.3304	2225	21.0016	40.4271	56.968	1647	20.1391	35.9724	54.9066	1474	16.1059	31.0584	44.4718	1760	17.1985	33.2231	47.5383	1689	17.5816	34.5849	48.0577	1705	18.9767	33.8588	51.477	1740	19.7175	36.0621	53.6073	1587	19.6178	34.8431	52.6812	1446	15.8524	30.7842
Smp_213740	SM_V10_1	complement(13917547..13943783)	-1.19527	-0.257341	0.199855	0.805793	-1.13424	-0.18173	0.234898	0.999823	214	1.32686	2.38321	6.81518	314	1.59988	3.07969	8.03952	196	1.29371	2.31082	6.53412	251	1.48045	2.85489	7.57288	312	1.64576	3.17918	8.42725	253	1.42162	2.79648	7.1987	204	1.22563	2.18681	6.15912	212	1.2968	2.37177	6.53146	157	1.04763	1.86069	5.21169	239	1.41436	2.74658
Smp_162040	SM_V10_1	complement(13998340..14020342)	-1.01043	-0.0149654	0.89905	0.989562	-1.02799	-0.0398259	0.549143	0.999823	14887	165.912	298	474.101	18095	165.72	319.004	463.297	13656	162.019	289.397	455.255	16209	171.845	331.384	489.039	18122	171.821	331.915	489.483	17644	178.205	350.548	502.031	14363	155.108	276.749	433.644	15611	171.644	313.926	480.956	13861	166.25	295.276	460.123	16047	170.693	331.473
Smp_162030	SM_V10_1	14028617..14059761	-1.00681	-0.00978744	0.925694	0.992417	1.04346	0.0613773	0.471183	0.999823	1463	7.94764	14.275	46.5916	1866	8.33012	16.0351	47.7763	1449	8.37978	14.9679	48.3058	1235	6.38222	12.3074	37.261	1413	6.53035	12.615	38.1657	1326	6.52813	12.8415	37.7291	1626	8.55921	15.2716	49.0918	1466	7.85696	14.3699	45.1657	1415	8.27267	14.6931	46.9716	1209	6.2686	12.1731
Smp_073720	SM_V10_1	14065479..14069984	1.09938	0.136695	0.162124	0.779357	-1.02583	-0.0367908	0.591914	0.999823	2559	66.3787	119.225	81.4955	3426	73.0284	140.576	87.7178	2951	81.4889	145.555	98.3786	3629	89.5481	172.683	109.49	3972	87.6533	169.324	107.285	4009	94.2423	185.385	114.069	3279	82.4175	147.052	98.9988	3049	78.0267	142.706	93.936	3020	84.3066	149.737	100.25	3470	85.909	166.829
Smp_162010	SM_V10_1	14077623..14132250	-1.07583	-0.105449	0.512148	0.904212	-1.03738	-0.0529479	0.742023	0.999823	250	1.79463	3.22339	7.96166	356	2.10005	4.04251	9.11487	261	1.99455	3.56266	8.70105	544	3.71487	7.16371	16.4129	544	3.32226	6.41776	14.6937	737	4.79461	9.43152	20.9701	235	1.63464	2.91657	7.09506	287	2.03256	3.71742	8.84212	242	1.86959	3.32057	8.03331	497	3.40519	6.61262
Smp_073690	SM_V10_1	complement(14134521..14147803)	1.11559	0.157802	0.19104	0.801166	-1.01472	-0.0210883	0.763519	0.999823	2987	24.3095	43.663	95.1259	3653	24.4307	47.028	93.5299	3062	26.5287	47.3854	102.079	2352	18.2091	35.1141	70.9618	2799	19.3795	37.4363	75.6021	2342	17.2734	33.9787	66.6377	3490	27.5223	49.1061	105.369	3311	26.5844	48.6211	102.008	3493	30.5939	54.3377	115.952	2344	18.2074	35.3574
Smp_073680	SM_V10_1	14158677..14165264	1.04806	0.06772	0.464794	0.899403	1.06327	0.0885021	0.253053	0.999823	2759	65.4668	117.587	87.8649	3586	69.9239	134.6	91.8144	2951	74.5434	133.149	98.3786	2538	57.2891	110.475	76.5735	2763	55.7765	107.746	74.6297	2646	56.8998	111.928	75.2876	3156	72.5648	129.472	95.2852	3164	74.0684	135.466	97.479	2942	75.1291	133.437	97.6611	2331	52.7913	102.517
Smp_162000	SM_V10_1	complement(14166808..14296723)	-1.16817	-0.224251	0.077135	0.668386	1.00436	0.0062813	0.933601	0.999823	10611	10.8991	19.5762	337.925	13586	11.4676	22.0746	347.85	8793	9.61483	17.1739	293.135	10085	9.85418	19.0027	304.273	11204	9.79056	18.9129	302.625	10841	10.0915	19.851	308.463	9347	9.30306	16.5988	282.202	10558	10.699	19.5678	325.279	6883	7.60865	13.5137	228.485	9774	9.58201	18.6075
Smp_073620	SM_V10_1	14309147..14314181	1.07025	0.0979539	0.349198	0.86834	-1.04458	-0.0629295	0.356687	0.999823	5854	75.2648	135.186	186.43	7417	78.3634	150.846	189.902	6108	83.6005	149.327	203.625	4106	50.2191	96.8418	123.881	4888	53.4652	103.281	132.027	4497	52.3978	103.072	127.955	6669	83.0844	148.242	201.349	6797	86.2151	157.682	209.407	6266	86.7013	153.99	208.003	3958	48.5697	94.3187
Smp_073610	SM_V10_1	14322687..14344839	-1.06939	-0.0967829	0.312882	0.852574	1.01239	0.0177693	0.79538	0.999823	4507	43.9573	78.9531	143.533	5585	44.7623	86.1654	142.996	4137	42.9536	76.7234	137.917	3684	34.1801	65.9125	111.149	4333	35.9528	69.4516	117.036	3867	34.1797	67.2353	110.029	4620	43.6621	77.9032	139.486	4164	40.0665	73.279	128.288	3854	40.453	71.8485	127.935	3613	33.6327	65.3122
Smp_073600	SM_V10_1	complement(14364962..14367213)	1.05132	0.0722019	0.481006	0.899403	-1.00738	-0.010613	0.875784	0.999823	4478	105.544	189.57	142.609	5792	112.182	215.945	148.296	4667	117.1	209.163	155.585	5037	112.935	217.783	151.97	5397	108.218	209.05	145.775	5298	113.165	222.607	150.746	5021	114.672	204.601	151.593	4879	113.45	207.493	150.316	5003	126.904	225.393	166.077	4838	108.834	211.347
Smp_073590	SM_V10_1	14377317..14378561	1.05938	0.0832163	0.45088	0.899403	1.01826	0.0261128	0.72148	0.999823	13074	304.319	546.598	416.363	14940	285.771	550.096	382.517	12364	306.373	547.242	412.183	11422	252.915	487.717	344.611	13519	267.711	517.149	365.154	11565	243.96	479.895	329.063	14011	316.016	563.846	423.017	13298	305.376	558.513	409.695	13460	337.18	598.865	446.811	11646	258.731	502.436
Smp_345320	SM_V10_1	complement(14384174..14408253)	1.02023	0.0288984	0.74112	0.969071	-1.0565	-0.0792902	0.307987	0.999823	3234	22.8421	41.0274	102.992	3840	22.2881	42.9036	98.3177	2950	22.1814	39.6202	98.3452	2081	13.9823	26.9633	62.7855	2294	13.7845	26.6281	61.9619	1935	12.3859	24.3644	55.0572	3336	22.8319	40.7373	100.72	3361	23.4202	42.8341	103.548	3028	23.0169	40.8803	100.516	1799	12.1277	23.551
Smp_073490	SM_V10_1	14429187..14443824	1.12115	0.164978	0.210687	0.808269	1.02231	0.0318284	0.745496	0.999823	742	10.5961	19.032	23.6302	889	10.4325	20.0822	22.7616	669	10.1704	18.1663	22.3027	1566	21.2738	41.0241	47.2475	1544	18.7581	36.236	41.7041	2066	26.7377	52.596	58.7846	757	10.4751	18.69	22.8552	887	12.4966	22.8555	27.3274	803	12.3411	21.919	26.656	1724	23.498	45.6313
Smp_073500	SM_V10_1	complement(14465065..14477725)	1.08846	0.122294	0.239955	0.817046	-1.00338	-0.00486279	0.944422	0.999823	9544	178.55	320.699	303.944	12186	187.342	360.626	312.005	9535	189.898	339.194	317.872	8278	147.321	284.092	249.754	9744	155.084	299.583	263.189	8367	141.857	279.048	238.069	11073	200.731	358.15	334.313	11059	204.114	373.311	340.714	10195	205.264	364.569	338.428	8260	147.489	286.413
Smp_073510	SM_V10_1	14498187..14506784	1.08101	0.11238	0.289069	0.846497	-1.082	-0.113707	0.18542	0.999823	1392	17.0325	30.5925	44.3305	1861	18.7124	36.0206	47.6483	1378	17.9497	32.0617	45.9389	1188	13.8282	26.6661	35.8429	1360	14.1572	27.3481	36.7342	1228	13.6172	26.7865	34.9407	1550	18.3776	32.7899	46.7972	1611	19.4474	35.568	49.6329	1579	20.7929	36.9303	52.4157	1074	12.5428	24.3571
Smp_161960	SM_V10_1	14518275..14523079	1.07068	0.0985212	0.252667	0.821215	-1.04232	-0.0597996	0.393533	0.999823	2715	20.1374	36.1695	86.4636	3545	21.6071	41.5927	90.7647	2547	20.111	35.9221	84.9103	2490	17.5689	33.8796	75.1253	2723	17.1823	33.1919	73.5493	2388	16.0517	31.5754	67.9466	3067	22.0428	39.3295	92.5981	3036	22.2159	40.6314	93.5355	2828	22.574	40.0937	93.8769	2185	15.4681	30.0378
Smp_161970	SM_V10_1	complement(14523081..14563230)	1.00214	0.00307843	0.970709	0.995323	1.03869	0.054769	0.420645	0.999823	3987	34.5797	62.1097	126.973	5488	39.1142	75.2932	140.512	3922	36.212	64.6817	130.749	4725	38.9841	75.1764	142.557	5237	38.6419	74.6462	141.453	4578	35.9834	70.7833	130.259	4282	35.9866	64.2084	129.281	4415	37.7775	69.0926	136.021	4001	37.3456	66.3295	132.815	4558	37.7311	73.271
Smp_073540	SM_V10_1	complement(14578900..14579645)	1.20098	0.264209	0.00876674	0.316234	-1.06044	-0.0846602	0.219064	0.999823	3312	132.283	237.599	105.476	3757	123.311	237.368	96.1926	3456	146.947	262.475	115.214	3359	127.625	246.11	101.344	4020	136.597	263.871	108.582	3443	124.625	245.15	97.9649	4172	161.465	288.091	125.96	3885	153.085	279.983	119.692	4030	173.227	307.669	133.778	3314	126.333	245.33
Smp_161980	SM_V10_1	complement(14585176..14616825)	1.01416	0.0202837	0.85254	0.98266	-1.01579	-0.0225981	0.759563	0.999823	4796	29.5605	53.0946	152.736	5899	29.8784	57.5145	151.035	4143	27.1843	48.5564	138.117	2960	17.3554	33.4679	89.3056	3243	17.0051	32.8496	87.5947	2840	15.8636	31.2055	80.8075	4959	29.6174	52.8442	149.721	5222	31.7539	58.0758	160.883	4109	27.2562	48.4096	136.4	2751	16.1836	31.4272
Smp_073570	SM_V10_1	14640955..14643649	1.22341	0.290905	0.0168513	0.440682	1.02621	0.0373295	0.621052	0.999823	2607	51.4777	92.4608	83.0242	2509	40.7122	78.3692	64.2394	2774	58.3116	104.156	92.4778	2818	52.9334	102.076	85.0214	3180	53.4202	103.194	85.8931	2746	49.1394	96.6626	78.1329	3327	63.6576	113.58	100.448	2736	53.2993	97.4809	84.2928	3249	69.0436	122.628	107.852	2971	55.9927	108.734
Smp_073560	SM_V10_1	complement(14649980..14659573)	-1.0669	-0.093428	0.351437	0.868664	-1.04559	-0.0643171	0.340655	0.999823	6068	91.486	164.321	193.245	7397	91.6454	176.413	189.39	5697	91.4378	163.326	189.923	6593	94.559	182.346	198.916	7049	90.4143	174.657	190.396	6309	86.2027	169.57	179.512	6172	90.1685	160.881	186.344	5742	85.4082	156.206	176.904	5174	83.9521	149.107	171.753	5706	82.1092	159.45
Smp_079240	SM_V10_1	14670545..14679247	1.08916	0.123213	0.227161	0.812363	1.0001	0.000148404	0.998673	0.999823	2117	23.4079	42.0437	67.4193	2531	22.9974	44.2691	64.8026	2253	26.52	47.3698	75.1091	1419	14.9257	28.7825	42.8124	1633	15.3613	29.6741	44.108	1424	14.2693	28.0693	40.5176	2615	28.0177	49.99	78.9515	2260	24.6534	45.0895	69.6278	2303	27.4051	48.6742	76.4492	1513	15.9673	31.0073
Smp_079230	SM_V10_1	complement(14684020..14684501)	1.17588	0.233747	0.112197	0.723392	1.06989	0.0974615	0.203711	0.999823	9619	609.165	1094.14	306.333	7469	388.699	748.228	191.233	8958	603.93	1078.74	298.636	7141	430.204	829.6	215.45	8760	471.965	911.716	236.611	7631	437.963	861.522	217.127	10693	656.182	1170.78	322.84	9332	583.051	1066.36	287.508	9784	666.833	1184.36	324.785	8609	520.365	1010.51
Smp_079430	SM_V10_1	14706035..14706979	1.07819	0.108618	0.434955	0.895358	-1.02038	-0.0291042	0.700176	0.999823	28298	941.645	1691.32	901.196	34522	944.002	1817.16	883.887	31223	1106.05	1975.63	1040.89	26627	842.877	1625.39	803.358	31568	893.673	1726.35	852.664	27565	831.267	1635.19	784.316	32890	1060.51	1892.19	993.007	31087	1020.56	1866.53	957.753	32761	1173.23	2083.78	1087.52	25628	813.948	1580.63
Smp_079420	SM_V10_1	14725165..14741108	1.02711	0.0385846	0.664123	0.948051	1.06881	0.0960117	0.224842	0.999823	3948	61.163	109.857	125.731	4961	63.1577	121.576	127.019	3752	61.8792	110.528	125.082	3353	49.4146	95.2905	101.163	3890	51.2698	99.0402	105.07	3516	49.3641	97.1046	100.042	4139	62.1336	110.861	124.964	4495	68.7018	125.651	138.485	3721	62.0393	110.188	123.52	3084	45.6012	88.5541
Smp_079410	SM_V10_1	complement(14748351..14770264)	-1.10792	-0.147856	0.228099	0.813245	-1.02309	-0.0329352	0.783265	0.999823	762	6.88057	12.3584	24.2671	1011	7.50182	14.4407	25.8852	714	6.86338	12.2593	23.8029	732	6.28769	12.1251	22.085	991	7.61278	14.706	26.7673	819	6.702	13.1836	23.3033	712	6.22973	11.1153	21.4965	752	6.69907	12.2522	23.1682	663	6.44286	11.4432	22.0086	729	6.28272	12.2006
Smp_322760	SM_V10_1	complement(14778099..14778811)	-1.0069	-0.00992367	0.987586	0.998167	-2.10835	-1.07611	0.212386	0.999823	12	0.473238	0.849998	0.38216	21	0.680556	1.31004	0.537675	5	0.209913	0.374945	0.166687	5	0.187577	0.36172	0.150854	9	0.301954	0.583299	0.243094	4	0.142958	0.281215	0.113813	23	0.878913	1.56818	0.69441	5	0.194534	0.35579	0.154044	7	0.297093	0.527666	0.232368	0	0	0
Smp_079400	SM_V10_1	complement(14785191..14802421)	-1.03696	-0.0523631	0.558285	0.922218	-1.04692	-0.0661527	0.344027	0.999823	2113	12.9555	23.2698	67.2919	2684	13.5233	26.0317	68.72	1841	12.0165	21.4638	61.3741	2384	13.905	26.8142	71.9272	2874	14.9914	28.9595	77.6279	2710	15.0583	29.6212	77.1086	2029	12.0547	21.5083	61.2591	2188	13.2351	24.2062	67.4096	1846	12.181	21.6346	61.2789	2452	14.3491	27.8649
Smp_337460	SM_V10_1	14817556..14880939	-1.13298	-0.180116	0.160511	0.777077	-1.01081	-0.0155058	0.821999	0.999823	3541	10.4686	18.803	112.769	4552	11.0588	21.2878	116.547	3123	9.82889	17.5563	104.113	3282	9.2302	17.7994	99.0206	3697	9.29847	17.9623	99.8575	3432	9.19518	18.0879	97.6519	3166	9.06969	16.1824	95.5871	3659	10.6721	19.5187	112.729	2568	8.17057	14.5117	85.246	3129	8.82913	17.1455
Smp_322860	SM_V10_1	14889575..14913727	-1.15141	-0.203407	0.314244	0.852574	1.04936	0.0695056	0.918817	0.999823	540	12.4867	22.4278	17.1972	436	8.28489	15.948	11.1632	353	8.6896	15.5213	11.7681	5	0.109985	0.212094	0.150854	6	0.118034	0.228011	0.162062	9	0.188603	0.371002	0.25608	367	8.22318	14.672	11.0804	487	11.1099	20.3193	15.0039	263	6.54494	11.6245	8.73041	13	0.286912	0.557161
Smp_079380	SM_V10_1	complement(14921788..14950831)	1.04691	0.0661348	0.58841	0.930099	1.72594	0.787385	1.63946e-15	4.7137e-13	1105	4.56988	8.20812	35.1905	1508	5.12496	9.86531	38.6102	995	4.38063	7.82465	33.1707	833	3.27717	6.31964	25.1323	790	2.77952	5.36933	21.3382	781	2.92715	5.75803	22.2221	1304	5.22565	9.32375	39.3701	1276	5.2062	9.5218	39.312	995	4.42855	7.86555	33.0295	1458	5.75508	11.1759
Smp_079370	SM_V10_1	14960206..14989666	-1.08234	-0.114151	0.204235	0.808269	-1.00185	-0.00266746	0.969936	0.999823	2128	15.2176	27.3328	67.7696	2768	16.2662	31.3117	70.8707	1867	14.2131	25.3874	62.2409	1978	13.4559	25.9481	59.6779	2297	13.9745	26.9952	62.0429	2099	13.6031	26.7588	59.7236	1978	13.7063	24.4552	59.7193	2181	15.3871	28.1421	67.194	1755	13.5066	23.9891	58.2581	1928	13.1593	25.5543
Smp_164960	SM_V10_1	complement(14991568..15018949)	-1.01954	-0.0279129	0.776397	0.976558	-1.01144	-0.0164137	0.807419	0.999823	3991	24.9433	44.8015	127.1	5844	30.0143	57.7762	149.627	3915	26.048	46.5268	130.516	6941	41.2672	79.579	209.416	7763	41.2764	79.7355	209.682	7084	40.1238	78.9279	201.563	4329	26.2168	46.7767	130.7	4443	27.3953	50.1042	136.883	3940	26.5011	47.0686	130.79	6897	41.1418	79.8942
Smp_164950	SM_V10_1	15034773..15039167	1.04335	0.0612246	0.56278	0.923556	1.02415	0.0344212	0.805555	0.999823	1406	17.9783	32.2914	44.7764	1798	18.8929	36.368	46.0352	1341	18.2542	32.6055	44.7054	416	5.06019	9.758	12.5511	584	6.35296	12.2723	15.7741	481	5.5739	10.9645	13.6861	1540	19.0811	34.045	46.4953	1571	19.8183	36.2464	48.4006	1389	19.1144	33.9491	46.1085	490	5.98011	11.6129
Smp_164940	SM_V10_1	complement(15039612..15058279)	-1.21114	-0.276369	0.0014804	0.105999	-1.11624	-0.158651	0.0297539	0.807293	2688	9.92669	17.8296	85.6038	3155	9.57459	18.4307	80.7793	2333	9.17192	16.3828	77.7761	2890	10.1528	19.5784	87.1937	3173	9.96886	19.2573	85.704	2808	9.39774	18.4864	79.897	2329	8.3342	14.8701	70.3166	2175	7.92431	14.4931	67.0091	1917	7.61891	13.5319	63.6358	2557	9.01273	17.502
Smp_164930	SM_V10_1	15066005..15110687	-1.11784	-0.160716	0.0629976	0.650979	-1.00703	-0.0101033	0.885528	0.999823	2636	15.1667	27.2414	83.9477	3286	15.5367	29.9075	84.1333	2379	14.5717	26.0279	79.3096	2280	12.4793	24.065	68.7895	2478	12.1296	23.4314	66.9318	2543	13.26	26.0839	72.3569	2401	13.3862	23.8841	72.4904	2601	14.7643	27.003	80.1336	2051	12.7001	22.5566	68.084	2172	11.9277	23.1627
Smp_322960	SM_V10_1	complement(15114902..15115309)	1.47828	0.56392	0.537415	0.915856	-13.9971	-3.80706	0.136054	0.999823	3	0.206752	0.371353	0.0955399	1	0.0566335	0.109017	0.0256036	3	0.2201	0.393141	0.100012	1	0.0655599	0.126425	0.0301708	4	0.234525	0.453042	0.108042	0	0	0	0	2	0.13356	0.238302	0.0603835	5	0.339958	0.621761	0.154044	3	0.222508	0.395196	0.0995865	0	0	0
Smp_079310	SM_V10_1	15135063..15137838	1.08569	0.118611	0.307082	0.851501	1.00334	0.00481289	0.943075	0.999823	11205	318.247	571.614	356.842	13491	314.878	606.127	345.418	10345	312.791	558.705	344.875	7609	205.585	396.447	229.57	8964	216.598	418.413	242.121	8328	214.361	421.671	236.959	11925	328.194	585.573	360.037	12986	363.878	665.509	400.083	11260	344.181	611.3	373.781	7599	205.997	400.03
Smp_164890	SM_V10_1	complement(15142861..15167439)	-1.00648	-0.00931722	0.915705	0.99095	-1.01638	-0.0234349	0.751645	0.999823	2187	18.6122	33.4299	69.6486	3084	21.5679	41.5173	78.9614	2228	20.1852	36.0547	74.2756	1944	15.7382	30.3493	58.6521	2279	16.5003	31.8744	61.5567	2034	15.6874	30.8588	57.8741	2451	20.2121	36.063	74	2459	20.6459	37.76	75.7588	2144	19.6367	34.8767	71.1711	1930	15.6767	30.4431
Smp_305200	SM_V10_1	15176183..15177680	1.30099	0.379605	0.00715266	0.287404	1.23305	0.302235	0.00312156	0.178418	2876	68.7069	123.407	91.5909	3176	62.3502	120.021	81.3169	3249	82.6289	147.591	108.313	2343	53.2469	102.681	70.6902	2348	47.7211	92.1849	63.4204	2248	48.6698	95.7387	63.9631	4494	104.031	185.616	135.682	3430	80.8412	147.853	105.674	3719	95.6166	169.825	123.454	2352	53.629	104.143
Smp_314650	SM_V10_1	15198973..15200469	-1.8438	-0.882683	3.44498e-05	0.00537813	1.06241	0.0873427	0.432681	0.999823	2883	68.9327	123.812	91.8139	1874	36.821	70.8789	47.9811	2112	53.7582	96.0226	70.4085	1734	39.4403	76.0561	52.3162	2396	48.738	94.1495	64.7169	2149	46.5659	91.6003	61.1462	1447	33.525	59.8163	43.6875	723	17.0548	31.1921	22.2747	1442	37.1058	65.9036	47.8679	2287	52.1912	101.351
Smp_079270	SM_V10_1	15210953..15231558	1.06595	0.0921354	0.335457	0.861282	-1.0258	-0.0367524	0.604364	0.999823	2704	68.4354	122.919	86.1133	3772	78.4497	151.012	96.5767	2903	78.2153	139.708	96.7784	4896	117.876	227.311	147.716	5073	109.229	211.003	137.024	5130	117.664	231.457	145.966	3145	77.1284	137.615	94.9531	3051	76.1804	139.329	93.9976	3255	88.6586	157.466	108.051	5121	123.703	240.221
Smp_079260	SM_V10_1	complement(15247380..15278261)	-1.36374	-0.447573	0.49311	0.900735	1.17119	0.22798	0.842062	0.999823	8	0.0688329	0.123633	0.254773	9	0.0636347	0.122494	0.230432	9	0.0824364	0.147247	0.300036	5	0.0409248	0.0789188	0.150854	1	0.00731992	0.0141402	0.0270104	0	0	0	0	4	0.0333492	0.0595026	0.120767	7	0.0594198	0.108675	0.215661	7	0.0648186	0.115124	0.232368	0	0	0
Smp_053390	SM_V10_1	complement(15318174..15318659)	1.04414	0.0623145	0.752	0.969709	1.02124	0.0303176	0.70611	0.999823	11193	647.587	1163.15	356.459	7572	360.005	692.993	193.87	10497	646.528	1154.82	349.942	8578	472.116	910.421	258.805	10686	525.978	1016.06	288.633	9240	484.479	953.023	262.909	13223	741.312	1322.67	399.226	7366	420.446	768.969	226.937	9421	586.603	1041.87	312.735	9028	498.533	968.113
Smp_323010	SM_V10_1	complement(15328267..15338239)	1.01405	0.0201287	0.9013	0.990091	1.06909	0.0963856	0.686078	0.999823	564	1.85438	3.33072	17.9615	641	1.73191	3.33384	16.4119	452	1.58208	2.82591	15.0685	95	0.297136	0.572992	2.86623	95	0.265732	0.513327	2.56599	88	0.262213	0.515802	2.50389	482	1.53563	2.73992	14.5524	643	2.08573	3.81467	19.81	472	1.67016	2.96637	15.6683	91	0.28557	0.554555
Smp_150750	SM_V10_1	15359899..15457264	-1.18132	-0.240401	0.03852	0.568722	-1.02768	-0.0393935	0.578165	0.999823	2235	6.93492	12.456	71.1772	2912	7.42508	14.2929	74.5576	1721	5.6848	10.1542	57.3736	1998	5.89753	11.3727	60.2813	2197	5.79955	11.2033	59.3419	2171	6.10485	12.0089	61.7722	1847	5.55329	9.90834	55.7642	2196	6.72238	12.2948	67.6561	1449	4.83869	8.594	48.1003	1957	5.79569	11.2548
Smp_150740	SM_V10_1	complement(15457709..15510809)	-1.10224	-0.140438	0.102375	0.716022	-1.01327	-0.0190257	0.851286	0.999823	2777	15.0713	27.07	88.4381	3774	16.8315	32.3998	96.6279	2552	14.7443	26.3363	85.0769	3880	20.0317	38.6287	117.063	3446	15.9107	30.7355	93.0779	4378	21.5328	42.3575	124.569	2551	13.4154	23.9362	77.0192	2828	15.1419	27.6936	87.1272	2422	14.1463	25.1253	80.3995	4064	21.0513	40.88
Smp_336870	SM_V10_1	complement(15560898..15660638)	-1.03547	-0.0502792	0.564828	0.923568	1.04756	0.0670346	0.340852	0.999823	2598	9.47486	17.0181	82.7376	3538	10.6032	20.4107	90.5854	2436	9.45761	16.8931	81.2098	2122	7.3619	14.1966	64.0225	2312	7.17335	13.8571	62.4481	2348	7.76038	15.2655	66.8085	2658	9.39308	16.7594	80.2497	2917	10.4954	19.1953	89.8692	2261	8.87422	15.7615	75.055	2192	7.63	14.8169
Smp_323050	SM_V10_1	15751726..15757895	#N/A	#N/A	#N/A	#N/A	3.70522	1.88956	0.473367	0.999823	0	0	0	0	0	0	0	0	0	0	0	0	0	0	0	0	0	0	0	0	0	0	0	0	0	0	0	0	0	0	0	0	0	0	0	0	1	0.00434964	0.00844667
Smp_350250	SM_V10_1	15882574..15884567	-1.02633	-0.0374953	0.844438	0.981639	4.1204	2.04279	1.45296e-10	3.13311e-08	375	5.28803	9.49801	11.9425	717	8.3086	15.9937	18.3578	321	4.81879	8.6073	10.7013	32	0.429263	0.827785	0.965466	16	0.191948	0.370794	0.432166	35	0.447283	0.879854	0.995867	528	7.21467	12.8726	15.9412	419	5.82913	10.6611	12.9089	330	5.0081	8.89487	10.9545	113	1.52087	2.95341
Smp_348610	SM_V10_1	complement(15888525..15889084)	-1.30412	-0.383079	0.165497	0.782344	3.60485	1.84994	5.88459e-05	0.00581593	137	6.87892	12.3555	4.36299	197	8.12853	15.6471	5.0439	123	6.57469	11.7437	4.1005	18	0.859772	1.65797	0.543075	11	0.469887	0.907701	0.297114	4	0.182017	0.358047	0.113813	175	8.51447	15.1918	5.28356	78	3.86386	7.06676	2.40309	79	4.26897	7.58211	2.62244	51	2.44411	4.74628
Smp_314790	SM_V10_1	15893630..15898718	1.29597	0.374032	0.0280928	0.517597	-1.05022	-0.0706955	0.508349	0.999823	1250	60.5996	108.845	39.8083	2041	81.3109	156.52	52.2569	2017	104.097	185.937	67.2415	1342	61.8904	119.349	40.4892	1956	80.6732	155.84	52.8324	1733	76.1395	149.775	49.3096	2437	114.481	204.261	73.5773	1586	75.8561	138.736	48.8627	2503	130.592	231.944	83.0883	1525	70.5636	137.029
Smp_053300	SM_V10_1	15903696..15904410	-1.80172	-0.849376	0.451055	0.899403	3.97027	1.98924	0.149026	0.999823	2	0.0786524	0.14127	0.0636933	2	0.0646335	0.124417	0.0512071	2	0.0837303	0.149558	0.0666747	3	0.112231	0.216425	0.0905125	0	0	0	0	0	0	0	0	1	0.0381067	0.0679911	0.0301918	2	0.0775959	0.141918	0.0616176	0	0	0	0	0	0	0
Smp_194870	SM_V10_1	complement(15907357..15907972)	-1.21693	-0.283251	0.0510312	0.611848	-1.01486	-0.0212797	0.796435	0.999823	1619	73.9016	132.737	51.5597	1330	49.889	96.0341	34.0528	1361	66.1357	118.131	45.3722	2227	96.7026	186.48	67.1904	2108	81.8612	158.135	56.9379	2207	91.2979	179.593	62.7965	1345	59.4907	106.145	40.6079	1020	45.934	84.0104	31.425	1066	52.3673	93.0095	35.3864	1754	76.4166	148.395
Smp_305460	SM_V10_1	complement(15913132..15918080)	1.21819	0.284733	0.074669	0.666393	-1.0159	-0.0227519	0.7856	0.999823	27618	1621.23	2911.94	879.54	30212	1457.4	2805.42	773.535	28649	1790.33	3197.87	955.082	28619	1598.15	3081.85	863.459	30639	1530.13	2955.82	827.572	30933	1645.61	3237.09	880.147	39869	2267.81	4046.3	1203.72	26630	1542.24	2820.65	820.438	34460	2177.03	3866.61	1143.92	29982	1679.82	3262.09
Smp_156140	SM_V10_1	complement(15958905..16034982)	-1.05036	-0.0708851	0.656097	0.946064	-1.14153	-0.190971	0.155884	0.999823	253	1.81663	3.2629	8.0572	425	2.50773	4.82726	10.8815	261	1.99506	3.56357	8.70105	340	2.32239	4.47846	10.2581	346	2.1136	4.08293	9.3456	398	2.58988	5.09458	11.3244	283	1.96903	3.51319	8.54427	298	2.111	3.86089	9.18102	260	2.00916	3.56847	8.63083	312	2.13821	4.15224
Smp_085180	SM_V10_1	16043676..16051533	-1.34928	-0.432185	0.0051561	0.231801	1.17612	0.234035	0.00308136	0.177188	6291	127.169	228.412	200.347	6304	104.718	201.578	161.405	4279	92.0818	164.476	142.651	1351	25.9793	50.098	40.7608	1442	24.7986	47.9045	38.949	1392	25.5007	50.1626	39.6071	3538	69.3008	123.649	106.818	5315	105.996	193.861	163.749	3100	67.4401	119.78	102.906	1485	28.6509	55.6378
Smp_168400	SM_V10_1	complement(16053266..16070873)	1.06246	0.0874082	0.558801	0.922243	-1.06447	-0.0901297	0.628483	0.999823	292	8.71605	15.6552	9.29922	400	9.81167	18.887	10.2414	303	9.62831	17.198	10.1012	170	4.82722	9.30873	5.12904	180	4.57099	8.82999	4.86187	181	4.89629	9.63153	5.15006	339	9.8052	17.4947	10.235	357	10.5131	19.2279	10.9987	307	9.86214	17.5161	10.191	152	4.33043	8.40937
Smp_336340	SM_V10_1	16078800..16096417	-1.13356	-0.180862	0.413837	0.886786	1.20436	0.268267	0.16968	0.999823	117	1.70989	3.07119	3.72606	171	2.05364	3.95317	4.37821	135	2.10033	3.75159	4.50054	144	2.00196	3.86056	4.3446	157	1.95201	3.7708	4.24063	148	1.96018	3.85589	4.2111	115	1.62855	2.9057	3.47205	126	1.81669	3.32261	3.88191	113	1.77729	3.15663	3.75109	141	1.96677	3.81931
Smp_345810	SM_V10_1	16102019..16119241	1.79716	0.845717	0.584072	0.929426	1.0368	0.0521369	0.966755	0.999823	1	0.00163745	0.00294107	0.0318466	0	0	0	0	0	0	0	0	1	0.00155768	0.0030038	0.0301708	1	0.00139305	0.00269102	0.0270104	1	0.00148395	0.00291909	0.0284533	1	0.00158667	0.00283098	0.0301918	1	0.00161545	0.00295456	0.0308088	0	0	0	0	3	0.00468855	0.00910482
Smp_305590	SM_V10_1	16127489..16129670	-7.44138	-2.89557	1.45628e-08	4.20248e-06	-7.87044	-2.97644	4.76264e-15	1.32906e-12	34	0.920135	1.65268	1.08279	58	1.28987	2.48294	1.48501	36	1.03716	1.85257	1.20015	60	1.54467	2.97871	1.81025	72	1.6577	3.20225	1.94475	84	2.06017	4.05258	2.39008	3	0.0786707	0.140367	0.0905753	9	0.240293	0.439481	0.277279	4	0.116501	0.206917	0.132782	6	0.15498	0.300959
Smp_305620	SM_V10_1	16151749..16153517	3.7238	1.89677	0.470977	0.899403	#N/A	#N/A	#N/A	#N/A	0	0	0	0	0	0	0	0	0	0	0	0	0	0	0	0	0	0	0	0	0	0	0	0	0	0	0	0	1	0.044456	0.0813072	0.0308088	0	0	0	0	0	0	0
Smp_107590	SM_V10_1	complement(16181379..16182585)	-62.8853	-5.97465	6.25558e-06	0.00121575	6.59689	2.72179	0.0475372	0.974152	267	9.51529	17.0907	8.50305	0	0	0	0	0	0	0	0	0	0	0	0	1	0.0303188	0.0585681	0.0270104	2	0.064594	0.127063	0.0569067	0	0	0	0	3	0.105477	0.192911	0.0924263	1	0.0383537	0.0681199	0.0331955	0	0	0
Smp_314800	SM_V10_1	complement(16225906..16227570)	-4.59865	-2.20121	0.016157	0.43099	-5.68055	-2.50603	2.67469e-05	0.00305753	11	0.639051	1.14782	0.350313	4	0.190963	0.367595	0.102414	10	0.618462	1.10469	0.333374	19	1.05004	2.02489	0.573246	26	1.28504	2.48237	0.702271	16	0.842391	1.65708	0.455254	1	0.056294	0.100441	0.0301918	1	0.0573152	0.104826	0.0308088	3	0.187568	0.33314	0.0995865	2	0.110898	0.215355
Smp_176020	SM_V10_1	complement(16233283..16251227)	-10.6004	-3.40605	2.23048e-76	3.54015e-73	-26.5063	-4.72826	4.60054e-177	4.84999e-174	633	44.1659	79.3277	20.1589	736	42.1994	81.232	18.8442	607	45.086	80.5324	20.2358	1668	110.711	213.493	50.3249	1616	95.9234	185.3	43.6488	2043	129.182	254.115	58.1302	75	5.07065	9.0472	2.26438	50	3.44176	6.29475	1.54044	52	3.90465	6.93504	1.72617	82	5.46069	10.6042
Smp_242040	SM_V10_1	16248559..16248621	#N/A	#N/A	#N/A	#N/A	#N/A	#N/A	#N/A	#N/A	0	0	0	0	0	0	0	0	0	0	0	0	0	0	0	0	0	0	0	0	0	0	0	0	0	0	0	0	0	0	0	0	0	0	0	0	0	0	0
Smp_176010	SM_V10_1	16263340..16300353	-1.03456	-0.049017	0.761057	0.972049	1.12754	0.173181	0.319463	0.999823	495	2.98297	5.3578	15.7641	662	3.27829	6.31056	16.9496	417	2.67516	4.77835	13.9017	116	0.664985	1.28235	3.49982	143	0.733128	1.41622	3.86249	138	0.753657	1.48253	3.92656	436	2.54595	4.54255	13.1636	593	3.52553	6.44798	18.2696	408	2.64606	4.69966	13.5438	144	0.82824	1.60838
Smp_166040	SM_V10_1	16304309..16328343	-1.08429	-0.116756	0.233999	0.814186	-1.05917	-0.0829283	0.23288	0.999823	3035	5.56642	9.99803	96.6545	3915	5.90059	11.3584	100.238	2647	5.16823	9.23146	88.244	2810	4.90269	9.45428	84.78	3157	4.92598	9.51574	85.2718	2938	4.88338	9.60614	83.5959	2799	4.97439	8.87545	84.5067	3194	5.77936	10.5701	98.4033	2392	4.72144	8.38574	79.4036	2679	4.68965	9.10695
Smp_186930	SM_V10_1	complement(16331494..16335075)	-1.03901	-0.0552064	0.924638	0.992417	-1.19932	-0.262214	0.371497	0.999823	18	0.240555	0.432069	0.57324	11	0.120804	0.232542	0.281639	7	0.0995889	0.177885	0.233362	46	0.584805	1.12773	1.38786	41	0.466151	0.900485	1.10743	48	0.581346	1.14357	1.36576	14	0.181297	0.323475	0.422685	8	0.105477	0.192911	0.24647	11	0.158209	0.280995	0.36515	29	0.369906	0.718329
Smp_176000	SM_V10_1	complement(16363060..16409485)	-1.10125	-0.139147	0.285436	0.843547	1.13551	0.183346	0.24772	0.999823	996	2.80142	5.03172	31.7193	1254	2.89842	5.57933	32.1069	798	2.38942	4.26796	26.6032	211	0.564562	1.08869	6.36604	247	0.591038	1.14174	6.67157	195	0.497055	0.977761	5.5484	877	2.39022	4.2647	26.4782	1037	2.87756	5.26287	31.9487	708	2.14312	3.8064	23.5024	227	0.609389	1.18339
Smp_175980	SM_V10_1	16453360..16517063	-1.23438	-0.303784	0.00178235	0.118695	-1.04027	-0.0569569	0.462723	0.999823	2977	17.2523	30.9874	94.8074	3449	16.425	31.6175	88.3067	2611	16.1081	28.7722	87.0439	1950	10.7501	20.7303	58.8331	1910	9.41675	18.1908	51.5899	1757	9.22763	18.1518	49.9925	2692	15.1169	26.972	81.2762	2329	13.3157	24.3536	71.7537	1964	12.2491	21.7556	65.1959	1792	9.91188	19.2481
Smp_333100	SM_V10_1	complement(16564445..16581270)	1.13858	0.187236	0.038608	0.568756	-1.02861	-0.0406959	0.544617	0.999823	4639	89.0379	159.924	147.737	6115	96.4479	185.658	156.566	5217	106.596	190.401	173.921	7606	138.873	267.8	229.479	8800	143.692	277.577	237.692	8353	145.293	285.807	237.671	6127	113.951	203.315	184.985	5368	101.646	185.904	165.382	5794	119.681	212.565	192.335	7431	136.128	264.351
Smp_097940	SM_V10_1	16581414..16602258	1.03305	0.0469162	0.751523	0.969598	-1.01987	-0.0283917	0.817762	0.999823	321	3.96745	7.12607	10.2228	418	4.2455	8.1724	10.7023	293	3.85518	6.8861	9.76785	379	4.45612	8.59311	11.4347	424	4.45834	8.61237	11.4524	449	5.02926	9.89311	12.7756	331	3.96419	7.07302	9.99347	367	4.47507	8.18462	11.3068	313	4.16339	7.39459	10.3902	387	4.56529	8.86544
Smp_097930	SM_V10_1	16605254..16606038	#N/A	#N/A	#N/A	#N/A	#N/A	#N/A	#N/A	#N/A	0	0	0	0	0	0	0	0	0	0	0	0	0	0	0	0	0	0	0	0	0	0	0	0	0	0	0	0	0	0	0	0	0	0	0	0	0	0	0
Smp_175950	SM_V10_1	complement(16615585..16638010)	1.06649	0.0928655	0.344536	0.866014	1.06283	0.0879058	0.323045	0.999823	2148	4.6007	8.26346	68.4066	2597	4.57096	8.79889	66.4925	1872	4.26841	7.6242	62.4075	1076	2.19236	4.22772	32.4638	1234	2.24856	4.34365	33.3308	1176	2.2827	4.49031	33.4611	2327	4.82954	8.617	70.2562	2480	5.24045	9.58444	76.4058	1904	4.38886	7.79506	63.2042	1098	2.24462	4.35888
Smp_181050	SM_V10_1	complement(16706174..16734160)	-1.09936	-0.136659	0.265721	0.830847	-1.03565	-0.0505322	0.51994	0.999823	14461	59.4731	106.822	460.534	19046	64.3683	123.906	487.646	12896	56.4609	100.85	429.919	10916	42.7068	82.3551	329.345	11860	41.4961	80.16	320.343	11463	42.724	84.0428	326.161	12771	50.894	90.8066	385.579	15926	64.6184	118.183	490.661	11272	49.8907	88.6107	374.18	10408	40.8545	79.3364
Smp_181040	SM_V10_1	complement(16740471..16756650)	1.0808	0.112097	0.474733	0.899403	-1.02395	-0.0341431	0.831601	0.999823	294	3.44879	6.19449	9.36291	434	4.18365	8.05334	11.112	327	4.08355	7.29402	10.9013	218	2.43269	4.69117	6.57724	257	2.5648	4.95454	6.94167	254	2.70026	5.3117	7.22715	384	4.36486	7.78792	11.5936	328	3.79595	6.94256	10.1053	367	4.63321	8.22904	12.1827	213	2.38479	4.63108
Smp_323430	SM_V10_1	16765151..16770587	-1.03173	-0.0450665	0.626359	0.940412	1.0774	0.107551	0.228594	0.999823	2184	14.0174	25.1771	69.5531	2610	13.7658	26.4985	66.8253	2148	14.6764	26.2149	71.6087	1206	7.36331	14.1993	36.386	1400	7.6444	14.767	37.8146	1291	7.50918	14.7714	36.7333	2265	14.0865	25.1335	68.3843	2222	14.0697	25.7326	68.4571	1925	13.2966	23.6161	63.9013	1179	7.22236	14.0253
Smp_105370	SM_V10_1	16776124..16782174	-1.42605	-0.512027	0.00197908	0.126488	-1.34954	-0.432467	0.00798906	0.358926	515	12.4193	22.3067	16.401	558	11.0578	21.2858	14.2868	519	13.3238	23.7988	17.3021	258	5.91861	11.4134	7.78407	349	7.16004	13.8314	9.42663	408	8.91663	17.54	11.609	448	10.4686	18.6783	13.5259	308	7.32769	13.4019	9.48911	316	8.2011	14.566	10.4898	246	5.66207	10.9953
Smp_105360	SM_V10_1	16787477..16831732	-1.07585	-0.105478	0.543629	0.919693	-1.15855	-0.212317	0.111217	0.999823	212	1.41761	2.54622	6.75149	295	1.62103	3.1204	7.55305	247	1.75829	3.14064	8.23433	358	2.27728	4.39147	10.8012	452	2.57135	4.96719	12.2087	440	2.6664	5.24511	12.5195	212	1.37365	2.45091	6.40065	225	1.48433	2.71475	6.93198	228	1.64079	2.9142	7.56857	363	2.31675	4.49895
Smp_323530	SM_V10_1	16851264..16852557	-3.39581	-1.76376	0.147516	0.76639	10.3345	3.36939	0.0376672	0.912217	29	1.1649	2.09231	0.923553	1	0.0330093	0.0635414	0.0256036	0	0	0	0	0	0	0	0	1	0.0341736	0.0660146	0.0270104	0	0	0	0	9	0.35031	0.625033	0.271726	0	0	0	0	0	0	0	0	12	0.460068	0.893417
Smp_105340	SM_V10_1	16918564..16952357	1.00977	0.0140211	0.934981	0.993767	1.07219	0.100558	0.495777	0.999823	214	1.41517	2.54183	6.81518	341	1.85308	3.5671	8.73082	213	1.49949	2.67839	7.10086	545	3.42848	6.61144	16.4431	549	3.08864	5.96647	14.8287	589	3.52989	6.94368	16.759	259	1.65964	2.96118	7.81967	254	1.65713	3.03078	7.82543	220	1.56572	2.78087	7.30301	600	3.78701	7.35409
Smp_105330	SM_V10_1	16958596..16968653	1.02534	0.0360976	0.669193	0.949974	-1.04658	-0.0656825	0.337386	0.999823	3708	66.9207	120.198	118.087	4681	69.4233	133.637	119.85	3558	68.3592	122.103	118.614	3873	66.4934	128.225	116.852	4464	68.5402	132.402	120.574	4161	68.0565	133.875	118.394	3941	68.9202	122.969	118.986	4070	72.4673	132.538	125.392	3620	70.3113	124.88	120.168	3839	66.1286	128.417
Smp_105320	SM_V10_1	complement(16972433..16972920)	1.06588	0.0920412	0.675409	0.950205	1.13614	0.184147	0.0213851	0.6786	6491	480.304	862.689	206.717	3049	185.399	356.885	78.0653	4756	374.642	669.184	158.552	3433	241.651	465.997	103.576	3466	218.189	421.486	93.6181	2948	197.689	388.876	83.8805	6241	447.485	798.415	188.427	4246	309.964	566.905	130.814	4624	368.229	654.011	153.496	3676	259.615	504.154
Smp_196410	SM_V10_1	complement(16997128..17014883)	-1.06061	-0.0848979	0.886574	0.987809	-1.05656	-0.079377	0.905999	0.999823	17	0.15199	0.272995	0.541393	7	0.0514294	0.0989992	0.179225	9	0.0856605	0.153006	0.300036	20	0.170101	0.328021	0.603416	2	0.0152124	0.0293865	0.0540208	7	0.0567175	0.111569	0.199173	13	0.112624	0.200947	0.392493	10	0.0882052	0.161322	0.308088	7	0.0673537	0.119627	0.232368	5	0.0426666	0.0828553
Smp_333140	SM_V10_1	17033327..17121214	-1.15837	-0.212096	0.112184	0.723392	-1.01633	-0.0233716	0.793564	0.999823	742	0.668409	1.20055	23.6302	1029	0.761728	1.46629	26.3461	654	0.627172	1.12025	21.8026	1018	0.872363	1.68225	30.7139	1377	1.05529	2.03856	37.1933	1187	0.969038	1.9062	33.7741	729	0.636335	1.13537	22.0098	673	0.598109	1.0939	20.7343	576	0.558415	0.9918	19.1206	1044	0.897614	1.7431
Smp_345870	SM_V10_1	complement(17127166..17127783)	1.14148	0.190911	0.165727	0.782344	1.00233	0.00336359	0.967867	0.999823	920	51.8412	93.1137	29.2989	817	37.8317	72.8242	20.9181	887	53.2086	95.0408	29.5702	907	48.6189	93.756	27.3649	1087	52.1096	100.662	29.3603	976	49.8412	98.0431	27.7705	993	54.2196	96.7402	29.9804	964	53.591	98.0144	29.6997	938	56.8835	101.031	31.1374	945	50.8241	98.6966
Smp_333150	SM_V10_1	17143264..17179113	1.01934	0.0276385	0.747519	0.969579	-1.0525	-0.0738228	0.294715	0.999823	2578	20.9505	37.6299	82.1006	3252	21.7174	41.8051	83.2628	2363	20.4431	36.5153	78.7762	2683	20.7417	39.9979	80.9483	3200	22.1239	42.7378	86.4333	2937	21.6305	42.5496	83.5675	2760	21.734	38.7785	83.3293	2861	22.9381	41.9523	88.1439	2310	20.2032	35.8828	76.6816	2671	20.7175	40.2317
Smp_103160	SM_V10_1	complement(17233698..17261603)	-1.1443	-0.194468	0.113528	0.724713	-1.0023	-0.00331872	0.960136	0.999823	17266	124.484	223.591	549.864	21591	127.921	246.242	552.807	15074	115.697	206.657	502.527	19271	132.172	254.878	581.422	20566	126.146	243.682	555.496	19526	127.582	250.967	555.58	15731	109.9	196.087	474.947	15113	107.498	196.607	465.613	13808	107.14	190.29	458.363	19259	132.528	257.359
Smp_085840	SM_V10_1	complement(17290617..17301157)	-8473.45	-13.0487	5.17563e-08	1.40822e-05	-9405.23	-13.1992	1.37321e-26	6.20431e-24	952	51.2808	92.107	30.318	1256	55.5972	107.022	32.1581	1037	59.4657	106.217	34.5708	3739	191.595	369.469	112.809	4669	213.965	413.325	126.112	5015	244.816	481.58	142.694	0	0	0	0	0	0	0	0	0	0	0	0	0	0	0
Smp_085830	SM_V10_1	complement(17308469..17319503)	1.09014	0.124512	0.131781	0.742957	-1.01209	-0.0173411	0.811913	0.999823	2248	42.1118	75.6383	71.5912	3002	46.213	88.9579	76.8619	2283	45.5285	81.3228	76.1092	2690	47.9369	92.4409	81.1595	2874	45.8031	88.4799	77.6279	3088	52.4247	103.125	87.8639	2606	47.3044	84.4018	78.6797	2593	47.9222	87.6467	79.8872	2580	52.0143	92.3825	85.6444	2705	48.3643	93.9199
Smp_345860	SM_V10_1	complement(17324479..17339793)	1.05292	0.074399	0.423522	0.890693	1.01811	0.0258883	0.722049	0.999823	1664	10.7166	19.2485	52.9928	2106	11.1457	21.455	53.9211	1605	11.004	19.6552	53.5065	1789	10.9604	21.1358	53.9756	1946	10.6622	20.5967	52.5622	1972	11.5097	22.6408	56.11	1848	11.5326	20.5767	55.7944	1863	11.8371	21.6492	57.3968	1663	11.5264	20.472	55.2041	1773	10.8984	21.1639
Smp_333160	SM_V10_1	17347787..17365406	-1.01435	-0.0205526	0.828095	0.981639	1.05841	0.0819034	0.246683	0.999823	2237	6.78392	12.1848	71.2409	3001	7.47871	14.3962	76.8363	2104	6.79252	12.1328	70.1418	1838	5.30238	10.225	55.454	2263	5.83848	11.2785	61.1245	2192	6.0243	11.8505	62.3697	2418	7.10543	12.6777	73.0037	2315	6.92616	12.6675	71.3223	2119	6.91578	12.2831	70.3412	2155	6.23753	12.1128
Smp_323640	SM_V10_1	complement(17378543..17380216)	1.37879	0.463399	0.394673	0.881374	1.09487	0.130759	0.77872	0.999823	9	0.217971	0.391504	0.28662	16	0.318436	0.612974	0.409657	7	0.180478	0.322369	0.233362	14	0.322548	0.621997	0.422391	10	0.206042	0.398021	0.270104	15	0.329229	0.64763	0.4268	17	0.398955	0.711828	0.51326	10	0.238937	0.437	0.308088	15	0.390969	0.6944	0.497932	17	0.392966	0.763111
Smp_175240	SM_V10_1	complement(17397998..17401696)	1.03695	0.0523438	0.976018	0.995323	-1.8194	-0.863462	0.447037	0.999823	0	0	0	0	0	0	0	0	1	0.0505635	0.0903161	0.0333374	1	0.0451832	0.0871306	0.0301708	2	0.0808159	0.156116	0.0540208	3	0.129133	0.25402	0.08536	1	0.0460242	0.0821176	0.0301918	0	0	0	0	0	0	0	0	2	0.0906665	0.176068
SLP	SM_V10_1	17407860..17409887	1.4684	0.554247	0.212458	0.808269	1.67173	0.741343	0.000404858	0.0317463	37	1.91951	3.4477	1.17833	35	1.49212	2.87226	0.896125	33	1.82252	3.25538	1.10013	94	4.63903	8.94584	2.83606	100	4.41356	8.52588	2.70104	111	5.21871	10.2658	3.15832	66	3.31782	5.91974	1.99266	15	0.767727	1.40412	0.462132	66	3.68492	6.54479	2.1909	128	6.33796	12.3078
Smp_337250	SM_V10_1	complement(17415984..17418476)	-1.21647	-0.282703	0.662582	0.947371	-1.09201	-0.126982	0.737924	0.999823	5	0.172082	0.309082	0.159233	12	0.339385	0.653302	0.307243	10	0.366384	0.654433	0.333374	21	0.687537	1.32584	0.633587	28	0.819831	1.58371	0.756291	33	1.02927	2.0247	0.93896	4	0.133397	0.23801	0.120767	11	0.373496	0.6831	0.338897	6	0.222235	0.394712	0.199173	16	0.525577	1.02063
Smp_323680	SM_V10_1	complement(17424716..17426316)	-3.61335	-1.85334	0.490462	0.899403	6.41811	2.68215	0.285283	0.999823	1	0.0184867	0.0332045	0.0318466	0	0	0	0	0	0	0	0	0	0	0	0	0	0	0	0	0	0	0	0	0	0	0	0	0	0	0	0	0	0	0	0	0	0	0
Smp_323710	SM_V10_1	17426540..17428094	-1.66023	-0.731385	0.644011	0.944618	#N/A	#N/A	#N/A	#N/A	1	0.0473371	0.0850237	0.0318466	0	0	0	0	1	0.0503932	0.090012	0.0333374	0	0	0	0	0	0	0	0	0	0	0	0	1	0.0458692	0.0818412	0.0301918	0	0	0	0	0	0	0	0	0	0	0
Smp_096790	SM_V10_1	complement(17434261..17437251)	1.21795	0.28446	0.055048	0.623332	-1.02398	-0.0341908	0.686272	0.999823	16213	804.023	1444.13	516.33	18351	747.843	1439.56	469.851	17047	899.96	1607.5	568.302	31416	1482.06	2857.99	947.846	33569	1416.26	2735.86	906.712	31709	1425.08	2803.29	902.227	22788	1095.04	1953.81	688.01	15538	760.199	1390.35	478.707	21711	1158.73	2058.01	720.707	32627	1544.3	2998.92
Smp_189720	SM_V10_1	17440029..17440278	#N/A	#N/A	#N/A	#N/A	#N/A	#N/A	#N/A	#N/A	0	0	0	0	0	0	0	0	0	0	0	0	0	0	0	0	0	0	0	0	0	0	0	0	0	0	0	0	0	0	0	0	0	0	0	0	0	0	0
Smp_346350	SM_V10_1	complement(17447919..17469909)	-1.0386	-0.0546383	0.637646	0.942603	-1.04365	-0.0616366	0.39539	0.999823	11586	77.7698	139.685	368.975	15186	83.7658	161.245	388.816	11769	84.0984	150.216	392.347	10874	69.4349	133.897	328.077	12783	72.998	141.014	345.274	11721	71.3007	140.256	333.502	12359	80.386	143.427	373.14	12406	82.1555	150.257	382.214	10506	75.8946	134.796	348.752	10564	67.6794	131.428
Smp_333200	SM_V10_1	17479664..17494114	-1.02149	-0.0306798	0.740807	0.969071	-1.02869	-0.0408035	0.547954	0.999823	8068	99.1512	178.089	256.939	9867	99.6467	191.815	252.63	7744	101.314	180.966	258.165	7826	91.4919	176.432	236.117	9119	95.341	184.175	246.308	8072	89.901	176.845	229.675	8757	104.281	186.062	264.389	7781	94.3397	172.541	239.723	7385	97.6738	173.478	245.149	7282	85.4148	165.869
Smp_175270	SM_V10_1	17514570..17540147	1.03939	0.0557336	0.648156	0.945874	-1.12084	-0.164585	0.0635038	0.999823	1146	10.1619	18.2522	36.4962	1785	13.007	25.0378	45.7024	1300	12.2717	21.9197	43.3386	2983	25.1626	48.5232	89.9996	2926	22.0733	42.6399	79.0324	3514	28.2387	55.5486	99.9851	1388	11.9262	21.279	41.9062	1364	11.9325	21.8239	42.0232	1392	13.2839	23.5936	46.2081	2806	23.7482	46.1171
Smp_333210	SM_V10_1	complement(17546423..17586156)	1.04619	0.0651494	0.676605	0.95044	1.04099	0.0579494	0.702482	0.999823	377	5.3296	9.57267	12.0062	488	5.66916	10.9129	12.4945	386	5.80913	10.3762	12.8682	490	6.58962	12.7073	14.7837	580	6.9756	13.4751	15.666	603	7.72542	15.1967	17.1574	417	5.71227	10.192	12.59	454	6.33193	11.5807	13.9872	372	5.65968	10.0522	12.3487	495	6.67896	12.97
Smp_202220	SM_V10_1	17586934..17587137	#N/A	#N/A	#N/A	#N/A	#N/A	#N/A	#N/A	#N/A	0	0	0	0	0	0	0	0	0	0	0	0	0	0	0	0	0	0	0	0	0	0	0	0	0	0	0	0	0	0	0	0	0	0	0	0	0	0	0
Smp_103200	SM_V10_1	complement(17592152..17598826)	1.0516	0.0725871	0.423441	0.890693	-1.02291	-0.0326775	0.627141	0.999823	6580	161.87	290.741	209.551	9195	185.883	357.816	235.425	6917	181.147	323.563	230.595	7214	168.822	325.554	217.652	8361	174.985	338.026	225.834	7365	164.197	322.994	209.559	7523	179.33	319.965	227.133	7692	186.684	341.434	236.981	7358	194.804	345.991	244.252	6860	161.071	312.787
Smp_323790	SM_V10_1	complement(17646946..17653926)	-1.10113	-0.138986	0.506434	0.903261	1.09086	0.12546	0.74482	0.999823	134	4.20518	7.55306	4.26745	190	4.89981	9.43192	4.86468	120	4.00896	7.16078	4.00048	46	1.37325	2.64815	1.38786	17	0.453868	0.876757	0.459177	33	0.938524	1.84618	0.93896	118	3.58824	6.40224	3.56263	127	3.93198	7.19133	3.91272	137	4.62697	8.21795	4.54778	30	0.89857	1.74495
Smp_246670	SM_V10_1	complement(17685837..17723048)	-1.10838	-0.148458	0.0921308	0.705956	-1.06398	-0.0894763	0.204784	0.999823	2704	11.0995	19.9362	86.1133	3395	11.452	22.0447	86.9241	2280	9.96329	17.7964	76.0092	2117	8.26664	15.9413	63.8716	2524	8.81429	17.027	68.1743	2249	8.36639	16.4576	63.9916	2543	10.1149	18.0474	76.7776	2522	10.2134	18.6796	77.6997	2098	9.26827	16.4614	69.6441	2079	8.14521	15.8174
PA28-gamma	SM_V10_1	complement(17732706..17748856)	1.05358	0.0753019	0.454598	0.899403	1.00048	0.000697597	0.991832	0.999823	4865	18.8397	33.8386	154.934	5601	17.8239	34.3102	143.406	4567	18.8275	33.6296	152.252	4231	15.5864	30.0565	127.653	5113	16.8449	32.54	138.104	4626	16.2349	31.9357	131.625	5321	19.9666	35.625	160.65	5068	19.3622	35.4123	156.139	4711	19.6336	34.8713	156.384	4356	16.1002	31.2653
Smp_017650	SM_V10_1	17760230..17781644	-1.01554	-0.0222525	0.786848	0.97787	-1.01328	-0.0190262	0.785558	0.999823	2729	36.2983	65.1966	86.9095	3522	38.4962	74.1035	90.1758	2605	36.886	65.8855	86.8438	2403	30.4052	58.6329	72.5005	2784	31.5031	60.8559	75.197	2610	31.4612	61.8876	74.2632	2753	35.4821	63.3081	83.1179	2763	36.2569	66.3116	85.1247	2743	39.2649	69.7384	91.0552	2298	29.1732	56.6521
Smp_017640	SM_V10_1	17791104..17803055	1.00193	0.00278824	0.976534	0.995323	1.00624	0.00897178	0.91394	0.999823	1606	21.7419	39.0513	51.1457	2166	24.0966	46.3849	55.4573	1585	22.8429	40.8018	52.8397	1266	16.3041	31.4405	38.1963	1328	15.295	29.5461	35.8698	1285	15.7654	31.0123	36.5625	1712	22.4582	40.0706	51.6883	1778	23.7471	43.4319	54.778	1595	23.2385	41.2739	52.9468	1203	15.5442	30.1856
Smp_131870	SM_V10_1	17809327..17823978	-1.06351	-0.0888289	0.304773	0.851501	-1.04876	-0.068689	0.314833	0.999823	3808	30.2043	54.2509	121.272	5024	32.7467	63.0359	128.632	3534	29.8407	53.3012	117.814	4096	30.906	59.5986	123.58	4701	31.7221	61.2791	126.976	4370	31.4126	61.7921	124.341	3710	28.5145	50.8763	112.011	3830	29.9707	54.8146	117.998	3463	29.5611	52.5034	114.956	3856	29.1917	56.6881
Smp_017610	SM_V10_1	complement(17826098..17855090)	-1.00785	-0.0112796	0.965331	0.995323	1.046	0.0648781	0.461123	0.999823	87	0.676143	1.21444	2.77066	125	0.798317	1.53672	3.20045	74	0.61224	1.09358	2.46696	2338	17.2852	33.3325	70.5394	2562	16.9394	32.7227	69.2007	3144	22.1439	43.5594	89.4573	94	0.707892	1.26304	2.83803	86	0.659394	1.20599	2.64956	89	0.744398	1.32212	2.9544	2524	18.7223	36.3573
Smp_323870	SM_V10_1	17859734..17864128	-1.82779	-0.8701	0.174689	0.789665	1.18102	0.240028	0.433076	0.999823	8	0.0735117	0.132037	0.254773	19	0.143472	0.276176	0.486468	8	0.0782577	0.139783	0.266699	37	0.323429	0.623696	1.11632	95	0.742661	1.43463	2.56599	82	0.68286	1.34326	2.33317	4	0.0356161	0.0635472	0.120767	6	0.0543932	0.0994818	0.184853	8	0.0791138	0.140514	0.265564	52	0.456058	0.885631
Smp_212870	SM_V10_1	17876632..17888449	1.06092	0.0853178	0.39028	0.879931	1.05171	0.0727415	0.398375	0.999823	1471	41.2382	74.0693	46.8464	1930	44.4621	85.5876	49.4149	1550	46.2583	82.6262	51.6729	941	25.095	48.3928	28.3907	1042	24.8516	48.0071	28.1448	1108	28.15	55.3741	31.5263	1660	45.0936	80.4573	50.1183	1682	46.52	85.0822	51.8204	1643	49.5702	88.0415	54.5402	1037	27.747	53.8826
Smp_212860	SM_V10_1	17891234..17895425	1.19262	0.254131	0.00287998	0.158532	-1.02271	-0.0323926	0.645294	0.999823	2481	91.7912	164.869	79.0115	2763	84.0042	161.704	70.7427	2459	96.8509	172.994	81.9766	2700	95.0274	183.249	81.4612	3040	95.686	184.841	82.1116	2701	90.5629	178.147	76.8525	3142	112.642	200.979	94.8625	2860	104.392	190.926	88.1131	2785	110.891	196.953	92.4494	2743	96.8614	188.098
Smp_169260	SM_V10_1	17975614..18026289	-1.07371	-0.102606	0.40888	0.885809	1.01502	0.0215031	0.766117	0.999823	16609	52.1397	93.6499	528.941	23458	60.5149	116.488	600.609	16398	54.8008	97.8848	546.666	12563	37.5171	72.3475	379.036	16354	43.6767	84.3723	441.728	16746	47.6418	93.7165	476.48	16818	51.1587	91.2788	507.765	18498	57.2898	104.779	569.901	14425	48.7346	86.5574	478.845	14334	42.9481	83.4019
Smp_337790	SM_V10_1	complement(18043604..18059028)	1.0104	0.0149244	0.905253	0.990091	1.05638	0.0791227	0.425234	0.999823	693	13.4664	24.1875	22.0697	941	15.0264	28.9251	24.093	648	13.4049	23.9438	21.6026	1358	25.1033	48.4087	40.972	1195	19.7555	38.1626	32.2774	1487	26.1868	51.5122	42.3101	714	13.4443	23.9877	21.5569	776	14.8768	27.2086	23.9076	693	14.4927	25.7404	23.0045	1255	23.2763	45.2008
Smp_337795	SM_V10_1	complement(18070199..18071971)	-1.4317	-0.517728	9.2002e-05	0.0128731	1.21191	0.277288	0.000247842	0.0209957	2726	71.6358	128.667	86.8139	2883	62.2579	119.844	73.8151	2548	71.2811	127.322	84.9436	1823	45.5724	87.8811	55.0014	2063	46.1215	89.0951	55.7225	2088	49.7263	97.817	59.4106	2338	59.5344	106.223	70.5883	1437	37.2553	68.1376	44.2722	1692	47.852	84.9899	56.1668	2125	53.2984	103.501
Smp_086590	SM_V10_1	18098164..18098992	1.15697	0.210347	0.0308869	0.527966	-1.00724	-0.0104043	0.895872	0.999823	6951	287.85	517.016	221.366	8025	273.092	525.69	205.469	7468	329.225	588.06	248.963	8617	339.457	654.604	259.982	10289	362.486	700.232	277.91	9024	338.664	666.188	256.763	8543	342.806	611.644	257.928	8116	331.579	606.437	250.044	8186	364.826	647.967	271.738	8777	346.909	673.67
abl1	SM_V10_1	18135854..18176684	-1.12323	-0.167657	0.184754	0.796311	-1.04976	-0.0700657	0.304311	0.999823	3744	15.5962	28.0129	119.234	4727	16.1814	31.1484	121.028	3123	13.8493	24.7375	104.113	4447	17.6223	33.9825	134.17	4853	17.1987	33.2235	131.081	4603	17.3771	34.1826	130.971	3393	13.6958	24.4365	102.441	3581	14.7169	26.9162	110.326	2803	12.5662	22.3188	93.047	4316	17.16	33.3233
Smp_169220	SM_V10_1	complement(18187776..18217290)	1.08376	0.116051	0.543521	0.919678	1.07386	0.102809	0.57693	0.999823	140	6.81064	12.2328	4.45853	159	6.35628	12.2356	4.07097	139	7.19856	12.858	4.63389	245	11.338	21.8641	7.39185	175	7.24267	13.991	4.72682	290	12.7853	25.15	8.25147	150	7.07084	12.616	4.52876	158	7.58306	13.8689	4.86779	143	7.48673	13.2972	4.74696	231	10.7256	20.8284
Smp_246710	SM_V10_1	complement(18222495..18268710)	1.04805	0.0677024	0.547744	0.920547	1.01861	0.0265988	0.704575	0.999823	1390	2.0773	3.7311	44.2668	2011	2.46969	4.75403	51.4888	1372	2.18277	3.89885	45.7389	2273	3.23142	6.23143	68.5783	2371	3.0145	5.82325	64.0417	2603	3.52541	6.93486	74.0641	1551	2.24603	4.00743	46.8274	1615	2.38113	4.35494	49.7562	1552	2.49615	4.43342	51.5194	2332	3.32631	6.45945
Smp_349510	SM_V10_1	complement(18270261..18273312)	1.1594	0.213383	0.285405	0.843547	1.24202	0.312693	0.0558636	0.999823	288	13.5646	24.3638	9.17183	189	7.31512	14.0813	4.83908	230	11.5322	20.5987	7.66759	223	9.99147	19.2674	6.72809	214	8.57488	16.5645	5.78023	204	8.70753	17.1287	5.80448	269	12.2768	21.9046	8.12158	276	12.8248	23.4557	8.50322	254	12.8749	22.8671	8.43165	228	10.2494	19.9036
Smp_179710	SM_V10_1	18280737..18301711	-1.02741	-0.0390147	0.735548	0.968564	1.08036	0.111514	0.568323	0.999823	2179	12.3752	22.2275	69.3938	2053	9.58142	18.4438	52.5641	1910	11.5478	20.6266	63.6744	175	0.945462	1.82321	5.27989	216	1.04364	2.01604	5.83425	151	0.777183	1.5288	4.29646	2137	11.7603	20.9831	64.5198	1953	10.9427	20.0135	60.1696	1674	10.2317	18.1724	55.5693	181	0.981125	1.90527
Smp_341730	SM_V10_1	complement(18303118..18307253)	-1.01132	-0.0162335	0.87731	0.98709	1.07404	0.103046	0.133859	0.999823	4737	73.9157	132.762	150.858	5617	72.025	138.645	143.815	4330	71.9269	128.475	144.351	3412	50.6469	97.6668	102.943	3716	49.3298	95.2926	100.371	3498	49.4657	97.3045	99.5298	4723	71.4119	127.415	142.596	4567	70.3058	128.585	140.704	4506	75.6694	134.396	149.579	3453	51.4257	99.8649
Smp_306640	SM_V10_1	18323167..18342611	-1.02069	-0.0295503	0.745042	0.969579	1.0026	0.00374069	0.956862	0.999823	2965	22.1025	39.699	94.4253	3598	22.0406	42.4272	92.1217	2804	22.2518	39.746	93.478	2978	21.1179	40.7235	89.8487	3369	21.3657	41.2732	90.9981	3249	21.9491	43.1763	92.4449	2981	21.5327	38.4192	90.0016	3110	22.872	41.8314	95.8153	2640	21.1795	37.6169	87.6361	2992	21.2877	41.3391
Smp_333250	SM_V10_1	18360957..18401288	-1.0681	-0.0950407	0.472273	0.899403	-1.05013	-0.0705722	0.313892	0.999823	770	2.8089	5.04517	24.5219	1076	3.22555	6.20905	27.5494	674	2.61744	4.67525	22.4694	2391	8.2973	16.0004	72.1384	2516	7.80832	15.0837	67.9582	2740	9.05833	17.8187	77.9622	743	2.62636	4.68603	22.4325	768	2.76398	5.05514	23.6611	714	2.80311	4.9786	23.7016	2372	8.2587	16.0378
Smp_321890	SM_V10_1	18404777..18467980	1.00281	0.00404971	0.966615	0.995323	-1.01682	-0.0240583	0.730821	0.999823	2111	20.3628	36.5743	67.2283	2531	20.0626	38.6196	64.8026	1832	18.8125	33.6027	61.074	2405	22.0686	42.5568	72.5608	2617	21.476	41.4862	70.6862	2778	24.2847	47.7707	79.0434	2020	18.8808	33.6877	60.9874	2399	22.83	41.7547	73.9103	1756	18.2293	32.377	58.2913	2488	22.9061	44.4818
Smp_159730	SM_V10_1	complement(18476534..18507840)	-1.07626	-0.10602	0.326135	0.85819	-1.07593	-0.105578	0.147431	0.999823	9553	41.0097	73.6588	304.231	12367	43.6272	83.9803	316.639	8587	39.2427	70.095	286.268	11736	47.9267	92.4211	354.085	13015	47.5326	91.8208	351.54	12186	47.4088	93.2583	346.732	9615	39.9959	71.3619	290.294	9179	38.8749	71.0997	282.794	8056	37.2188	66.1042	267.423	11199	45.8856	89.1064
Smp_159740	SM_V10_1	18521327..18605269	-1.06472	-0.0904756	0.451417	0.899403	-1.06208	-0.0868866	0.272228	0.999823	1268	11.1978	20.1128	40.3815	1665	12.083	23.2592	42.6299	1226	11.5259	20.5875	40.8716	2165	18.1879	35.0734	65.3198	2078	15.6121	30.1586	56.1276	2478	19.832	39.0118	70.5074	1132	9.68681	17.2835	34.1771	1315	11.4569	20.954	40.5135	1248	11.8611	21.0665	41.428	1962	16.5373	32.1142
Smp_159750	SM_V10_1	complement(18608462..18656263)	-1.10646	-0.14595	0.210568	0.808269	-1.00008	-0.000114645	0.998867	0.999823	1474	9.32215	16.7438	46.9419	2042	10.6126	20.4287	52.2825	1359	9.14974	16.3432	45.3055	1399	8.4168	16.2308	42.209	1455	7.82856	15.1228	39.3001	1522	8.72337	17.1598	43.306	1325	8.11996	14.4879	40.0041	1584	9.88327	18.0759	48.8011	1251	8.51474	15.123	41.5276	1392	8.4025	16.317
Smp_324050	SM_V10_1	18667897..18686939	-1.0551	-0.0773833	0.495111	0.901173	1.09738	0.134069	0.239891	0.999823	935	9.8209	17.6396	29.7766	1255	10.8325	20.8521	32.1325	847	9.47095	16.917	28.2367	801	8.00355	15.4339	24.1668	796	7.113	13.7405	21.5003	849	8.08162	15.8974	24.1569	880	8.95657	15.9806	26.5687	955	9.89624	18.0996	29.4224	887	10.0267	17.8085	29.4444	864	8.66172	16.8204
Smp_333290	SM_V10_1	complement(18695553..18722160)	1.17475	0.232359	0.241063	0.817046	1.05824	0.0816647	0.464006	0.999823	178	0.327234	0.587756	5.6687	271	0.409405	0.788087	6.93857	163	0.319004	0.569804	5.43399	722	1.26266	2.43489	21.7833	765	1.19647	2.31127	20.663	743	1.23788	2.43505	21.1408	221	0.393686	0.702427	6.67238	247	0.447984	0.819334	7.60977	212	0.41944	0.744967	7.03744	651	1.14227	2.21821
Smp_159780	SM_V10_1	18722384..18810988	-1.13769	-0.186112	0.0462071	0.590471	-1.06154	-0.0861545	0.207438	0.999823	2392	5.79218	10.4035	76.1772	3297	6.56063	12.6289	84.415	2245	5.78719	10.337	74.8424	4192	9.65635	18.6212	126.476	4642	9.56283	18.473	125.382	4391	9.63598	18.955	124.939	2442	5.72989	10.2234	73.7283	2251	5.37754	9.83517	69.3506	1906	4.96706	8.82199	63.2706	4052	9.36485	18.1858
Smp_069380	SM_V10_1	complement(18810995..18855035)	-1.10696	-0.146609	0.209151	0.808269	-1.06578	-0.0919164	0.214713	0.999823	1327	7.04948	12.6618	42.2605	1724	7.52609	14.4874	44.1406	1110	6.2774	11.2126	37.0045	1595	8.06042	15.5436	48.1225	1868	8.44235	16.3085	50.4554	1876	9.03172	17.7664	53.3785	1187	6.11021	10.902	35.8376	1279	6.70322	12.2598	39.4044	1086	6.20886	11.0275	36.0503	1538	7.79818	15.1435
Smp_069400	SM_V10_1	18870394..18904752	1.06906	0.0963362	0.622295	0.939842	-1.21858	-0.285205	0.261425	0.999823	158	2.00031	3.59282	5.03177	165	1.7166	3.30438	4.22459	126	1.69817	3.03326	4.20051	57	0.686476	1.32379	1.71974	86	0.926271	1.78932	2.32289	94	1.0785	2.12152	2.67461	172	2.11002	3.76477	5.19298	144	1.79858	3.28948	4.43646	140	1.90749	3.3879	4.64737	55	0.664588	1.29058
Smp_159790	SM_V10_1	complement(18918905..19031010)	-1.07648	-0.106323	0.395469	0.881567	-1.0763	-0.106077	0.200519	0.999823	937	3.81561	6.85334	29.8403	1367	4.57445	8.80561	35.0001	877	3.80185	6.79083	29.2369	1409	5.45816	10.5254	42.5107	1628	5.64	10.895	43.9729	1574	5.80872	11.4264	44.7856	939	3.70518	6.61089	28.3501	1026	4.12191	7.53871	31.6098	822	3.6024	6.39822	27.2867	1292	5.02155	9.75146
Smp_324100	SM_V10_1	19056384..19058328	-1.37675	-0.461265	0.552956	0.921455	1.22383	0.291407	0.70756	0.999823	7	0.134353	0.241316	0.222926	6	0.0946341	0.182166	0.153621	6	0.122595	0.218978	0.200024	3	0.054775	0.105627	0.0905125	5	0.0816433	0.157714	0.135052	3	0.0521823	0.102648	0.08536	4	0.0743926	0.132733	0.120767	1	0.0189355	0.0346319	0.0308088	8	0.165248	0.293497	0.265564	4	0.0732759	0.142296
Smp_341340	SM_V10_1	19098180..19099204	-1.01543	-0.0220839	0.912458	0.99095	-1.0853	-0.118091	0.862787	0.999823	173	4.74581	8.5241	5.50947	252	5.68081	10.9353	6.4521	170	4.96459	8.86772	5.66735	5	0.13048	0.251616	0.150854	6	0.140028	0.270499	0.162062	6	0.149165	0.293424	0.17072	213	5.66191	10.1022	6.43084	158	4.2761	7.82072	4.86779	183	5.4027	9.59573	6.07477	5	0.130914	0.254224
Smp_347730	SM_V10_1	19127559..19139589	-1.05261	-0.0739721	0.788023	0.97787	1.18239	0.241702	0.201826	0.999823	74	0.75036	1.34775	2.35665	121	1.00825	1.94084	3.09803	82	0.885161	1.58107	2.73366	161	1.55301	2.9948	4.8575	148	1.27673	2.46632	3.99754	178	1.63572	3.21764	5.0647	71	0.697615	1.24471	2.14361	99	0.990377	1.81134	3.05007	79	0.862107	1.53119	2.62244	184	1.78076	3.45811
Smp_165420	SM_V10_1	19197699..19297938	-1.14754	-0.198541	0.0565128	0.631656	-1.0102	-0.0146342	0.83011	0.999823	3204	7.11786	12.7846	102.037	3988	7.28045	14.0145	102.107	2492	5.89353	10.527	83.0767	4329	9.14862	17.6421	130.609	4600	8.69392	16.7944	124.248	4710	9.48264	18.6534	134.015	2674	5.75623	10.2704	80.7328	3018	6.6146	12.0977	92.9809	2289	5.47266	9.71999	75.9845	4395	9.31894	18.0967
Smp_324140	SM_V10_1	19301613..19306027	-1.01261	-0.0180761	0.906709	0.99015	-1.15378	-0.206371	0.361516	0.999823	283	8.01355	14.3934	9.0126	381	8.86563	17.0659	9.75496	275	8.28976	14.8071	9.16777	101	2.72064	5.24644	3.04725	160	3.85442	7.44576	4.32166	146	3.74665	7.37007	4.15419	267	7.32604	13.0713	8.0612	353	9.86144	18.036	10.8755	259	7.89286	14.0185	8.59763	104	2.81075	5.45827
Smp_080320	SM_V10_1	complement(19312187..19323701)	1.00848	0.0121782	0.935854	0.993767	-1.14363	-0.193617	0.197329	0.999823	346	6.06162	10.8875	11.0189	488	7.02552	13.5238	12.4945	398	7.42278	13.2585	13.2683	516	8.5995	16.5832	15.5681	720	10.7311	20.7298	19.4475	649	10.3041	20.2692	18.4662	412	6.99407	12.479	12.439	386	6.67156	12.2019	11.8922	381	7.18346	12.7585	12.6475	533	8.91232	17.3071
Smp_345610	SM_V10_1	19349364..19360961	-1.08012	-0.111194	0.774384	0.975959	-1.27147	-0.346496	0.314494	0.999823	28	0.385747	0.692854	0.891706	42	0.475489	0.915294	1.07535	47	0.689308	1.23124	1.56686	30	0.393167	0.758177	0.905125	31	0.363335	0.701871	0.837323	46	0.57432	1.12975	1.30885	42	0.560678	1.00038	1.26805	41	0.557257	1.01919	1.26316	21	0.311358	0.553003	0.697105	22	0.28928	0.56176
Smp_324180	SM_V10_1	complement(19379141..19386591)	-1.73907	-0.79832	0.0460811	0.590471	-1.24953	-0.321389	0.792192	0.999823	94	1.40144	2.51717	2.99358	82	1.00463	1.93387	2.09949	57	0.904673	1.61592	1.90023	2	0.0283653	0.0546992	0.0603416	0	0	0	0	2	0.0270226	0.0531565	0.0569067	33	0.476738	0.85061	0.996328	73	1.07373	1.96379	2.24904	23	0.369037	0.655446	0.763496	0	0	0
Smp_165400	SM_V10_1	complement(19391465..19414071)	-1.04212	-0.0595275	0.580876	0.929426	1.02502	0.0356588	0.640564	0.999823	2079	19.5773	35.1634	66.2092	2312	17.8909	34.4392	59.1955	1668	16.7211	29.8671	55.6067	1898	17.0022	32.7868	57.2642	1948	15.6059	30.1465	52.6163	1751	14.9429	29.3944	49.8218	1984	18.1034	32.3006	59.9005	1852	17.2055	31.4677	57.0579	1695	17.1776	30.5092	56.2664	1791	16.097	31.2591
Smp_080280	SM_V10_1	19423195..19432332	-1.19054	-0.251611	0.0210148	0.469413	1.03961	0.056047	0.460446	0.999823	9994	90.5619	162.661	318.275	12164	90.5792	174.361	311.442	8972	86.5498	154.595	299.103	8542	73.6337	141.994	257.719	9182	70.7854	136.739	248.01	8406	69.0314	135.792	239.179	9057	79.5262	141.893	273.447	8214	73.4324	134.303	253.063	7574	73.8631	131.188	251.423	7864	68.0143	132.079
Smp_200600	SM_V10_1	complement(19440266..19441671)	#N/A	#N/A	#N/A	#N/A	1.11352	0.155133	0.841043	0.999823	0	0	0	0	0	0	0	0	0	0	0	0	5	0.0951225	0.183433	0.150854	1	0.0170139	0.0328665	0.0270104	8	0.144992	0.285215	0.227627	0	0	0	0	0	0	0	0	0	0	0	0	4	0.0763507	0.148267
Smp_331830	SM_V10_1	19494075..19508994	1.19326	0.254912	0.793037	0.977997	1.16436	0.21954	0.821834	0.999823	4	0.0350601	0.0629727	0.127387	3	0.0216083	0.041595	0.0768107	0	0	0	0	2	0.0166761	0.0321579	0.0603416	4	0.0298273	0.0576188	0.108042	2	0.0158867	0.031251	0.0569067	3	0.0254797	0.0454616	0.0905753	2	0.0172946	0.0316307	0.0616176	3	0.028299	0.0502618	0.0995865	0	0	0
Smp_076630	SM_V10_1	complement(19510892..19531223)	1.02183	0.0311564	0.73346	0.968129	-1.00154	-0.0022208	0.97492	0.999823	2869	43.0246	77.278	91.368	3688	45.4489	87.4871	94.426	2789	44.5252	79.5306	92.9779	2114	30.158	58.1562	63.7811	2350	29.9816	57.9169	63.4745	2096	28.4859	56.0348	59.6382	3039	44.1608	78.793	91.7528	3288	48.6458	88.9701	101.299	2741	44.2376	78.5703	90.9888	1983	28.3831	55.1179
Smp_076660	SM_V10_1	19546769..19563018	1.00651	0.00936152	0.926331	0.992553	-1.08841	-0.122229	0.0737581	0.999823	5885	22.7583	40.877	187.417	7539	23.9582	46.1184	193.025	5758	23.7048	42.3413	191.957	4127	15.1824	29.2774	124.515	4855	15.9729	30.8556	131.136	4353	15.2558	30.0097	123.857	6186	23.1805	41.3594	186.766	6424	24.509	44.8255	197.916	5718	23.7976	42.267	189.812	4006	14.7862	28.7136
Smp_163420	SM_V10_1	19581169..19654000	-1.12114	-0.164969	0.0997056	0.716022	-1.03906	-0.0552752	0.487812	0.999823	6959	27.5715	49.522	221.621	8873	28.8888	55.6096	227.181	6283	26.5003	47.3347	209.459	9486	35.7526	68.9447	286.2	9444	31.8324	61.4921	255.086	9277	33.3098	65.524	263.962	6434	24.701	44.0722	194.254	6798	26.5718	48.5982	209.438	5479	23.362	41.4932	181.878	8701	32.9028	63.8948
Smp_163430	SM_V10_1	complement(19654833..19657795)	1.08603	0.119068	0.199969	0.805883	-1.0107	-0.0153569	0.826871	0.999823	2754	49.992	89.7923	87.7056	3494	52.1201	100.329	89.4589	2849	55.0554	98.3395	94.9781	2280	39.3715	75.9235	68.7895	2712	41.8819	80.9052	73.2522	2273	37.3927	73.5556	64.6745	3351	58.9428	105.167	101.173	3059	54.7827	100.194	94.2441	2985	58.3145	103.572	99.0885	2119	36.7129	71.2936
Smp_307220	SM_V10_1	19678969..19710653	-164.577	-7.36262	4.23146e-232	4.02962e-228	-678.675	-9.40658	0	0	2542	49.0573	88.1135	80.9542	4013	63.6419	122.508	102.747	3092	63.5241	113.466	103.079	12559	230.565	444.619	378.915	17116	281.016	542.852	462.31	16868	295.015	580.326	479.951	18	0.336605	0.60058	0.543452	17	0.323671	0.591974	0.523749	20	0.415388	0.737771	0.66391	23	0.42365	0.822696
Smp_163640	SM_V10_1	complement(19709979..19719845)	1.34217	0.424567	0.000151426	0.0192148	1.33521	0.417069	1.4552e-06	0.000212415	730	19.4194	34.8798	23.248	1031	22.5381	43.3849	26.3973	754	21.3528	38.1402	25.1364	813	20.5738	39.6742	24.5289	976	22.0883	42.6691	26.3622	944	22.7581	44.7677	26.86	1054	27.169	48.4757	31.8221	1124	29.4989	53.9517	34.6291	1019	29.1731	51.8144	33.8262	1141	28.9701	56.2576
Smp_077030	SM_V10_1	complement(19729885..19742355)	1.03291	0.0467118	0.612766	0.937861	-1.02923	-0.0415649	0.539599	0.999823	4621	46.9925	84.4048	147.163	6173	51.5864	99.3015	158.051	4802	51.9859	92.8569	160.086	5201	50.3142	97.0251	156.918	6292	54.4355	105.155	169.949	5588	51.4992	101.305	158.997	5444	53.6452	95.7153	164.364	4939	49.5517	90.627	152.165	4898	53.6053	95.2082	162.592	5194	50.4133	97.8989
MEG-30	SM_V10_1	complement(19761668..19768543)	-2.49863	-1.32113	0.104481	0.716022	-63.1511	-5.98074	4.16121e-06	0.000556079	6	0.0653406	0.11736	0.19108	7	0.0626434	0.120586	0.179225	6	0.069559	0.124246	0.200024	39	0.404024	0.779114	1.17666	19	0.17603	0.340044	0.513198	31	0.305946	0.601829	0.882054	2	0.0211048	0.0376558	0.0603835	4	0.0429753	0.0785991	0.123235	1	0.01172	0.0208159	0.0331955	0	0	0
Smp_307240	SM_V10_1	complement(19779119..19805352)	-265.821	-8.05431	5.73922e-42	4.2042e-39	-1363.12	-10.4127	4.78036e-39	2.51978e-36	456	16.9378	30.4225	14.5221	768	23.4422	45.1253	19.6635	570	22.5391	40.2593	19.0023	1273	44.9812	86.7411	38.4075	1576	49.8022	96.2052	42.5684	1937	65.2038	128.263	55.1141	1	0.0359925	0.0642188	0.0301918	3	0.109936	0.201066	0.0924263	2	0.0799499	0.141999	0.066391	0	0	0
Smp_077020	SM_V10_1	19825059..19831134	1.0156	0.0223325	0.853033	0.982783	-1.01186	-0.0170032	0.816746	0.999823	3344	47.7781	85.8159	106.495	4343	50.9916	98.1565	111.196	3189	48.5052	86.6396	106.313	3019	41.0333	79.1281	91.0857	3338	40.5742	78.379	90.1607	2823	36.5532	71.9041	80.3238	3785	52.4021	93.4973	114.276	3355	47.2914	86.493	103.363	3329	51.1885	90.9159	110.508	2810	38.3195	74.4136
Smp_077000	SM_V10_1	complement(19832242..19839723)	1.22342	0.290921	0.0237849	0.48295	1.20799	0.272605	0.00723841	0.331778	695	2.68179	4.81684	22.1334	732	2.32111	4.46804	18.7418	622	2.55505	4.56382	20.7358	657	2.41166	4.6506	19.8222	769	2.52445	4.87659	20.771	723	2.5283	4.97344	20.5718	838	3.13331	5.59054	25.3007	783	2.98077	5.45163	24.1233	770	3.19761	5.67927	25.5605	760	2.799	5.43545
Smp_076990	SM_V10_1	19843499..19859373	-1.00821	-0.0117949	0.921042	0.99198	-1.0211	-0.0301302	0.6861	0.999823	3445	11.4677	20.5974	109.712	4175	11.4206	21.9841	106.895	3088	10.9429	19.5462	102.946	2734	8.65755	16.6951	82.487	3359	9.51253	18.3758	90.7279	3007	9.07132	17.8443	85.5592	3483	11.2346	20.0451	105.158	3548	11.6519	21.3106	109.31	3060	10.9623	19.4702	101.578	2637	8.37811	16.2697
Smp_163620	SM_V10_1	complement(19859424..19902027)	-1.0654	-0.0914004	0.306916	0.851501	-1.03835	-0.0542926	0.446804	0.999823	2889	15.0656	27.0598	92.0049	3769	16.1514	31.0907	96.4999	2716	15.0778	26.9319	90.5443	2534	12.5706	24.2409	76.4529	3208	14.2322	27.493	86.6494	2686	12.6939	24.9703	76.4257	2891	14.6085	26.0649	87.2844	2966	15.2594	27.9084	91.3788	2487	13.9576	24.79	82.5572	2581	12.8463	24.9465
Smp_163610	SM_V10_1	19908021..19912203	1.17351	0.230835	0.0263984	0.507862	-1.14081	-0.190054	0.0144984	0.537149	1839	64.7988	116.387	58.566	2098	60.7486	116.938	53.7163	1907	71.533	127.772	63.5744	4905	164.413	317.051	147.988	4656	139.572	269.618	125.76	3934	125.623	247.115	111.935	2530	86.3824	154.126	76.3852	1895	65.8751	120.481	58.3826	2137	81.0374	143.93	70.9388	3640	122.416	237.722
Smp_076960	SM_V10_1	complement(19927882..19978357)	-1.00837	-0.0120266	0.907397	0.99023	1.00517	0.00744073	0.92035	0.999823	1895	2.72818	4.90017	60.3494	2323	2.74826	5.29029	59.4771	1626	2.49204	4.45126	54.2066	2681	3.67173	7.08051	80.888	2757	3.37676	6.52305	74.4677	2819	3.67798	7.235	80.21	1896	2.64497	4.71924	57.2436	1907	2.70858	4.95382	58.7523	1693	2.62311	4.6589	56.2	2807	3.85706	7.49012
Smp_076950	SM_V10_1	complement(19995218..20014607)	-1.01499	-0.0214596	0.847837	0.981639	1.01673	0.0239427	0.725392	0.999823	6859	30.9125	55.5229	218.436	7885	29.2025	56.2136	201.884	5529	26.5271	47.3826	184.322	4424	18.967	36.5757	133.476	4735	18.1549	35.0706	127.894	4552	18.592	36.5725	129.52	6446	28.1503	50.2266	194.616	7028	31.2487	57.1519	216.524	5520	26.7737	47.5527	183.239	4190	18.0234	35.0002
Smp_163600	SM_V10_1	complement(20047812..20066937)	-1.06649	-0.0928719	0.454089	0.899403	-1.04883	-0.068782	0.527095	0.999823	797	4.45001	7.9928	25.3818	971	4.4552	8.57606	24.8611	681	4.04781	7.23017	22.7027	964	5.12024	9.87379	29.0847	995	4.72635	9.1301	26.8754	1018	5.15112	10.1328	28.9655	757	4.0956	7.30749	22.8552	738	4.06524	7.43506	22.7369	683	4.10411	7.2893	22.6725	957	5.09994	9.90369
Smp_076930	SM_V10_1	20072261..20082041	1.15362	0.206165	0.375182	0.874629	-1.11911	-0.162346	0.526777	0.999823	95	4.11592	7.39274	3.02543	127	4.52161	8.70389	3.25165	117	5.39634	9.63892	3.90047	77	3.17355	6.11982	2.32315	117	4.3125	8.33066	3.16022	98	3.84787	7.56919	2.78843	144	6.0454	10.7864	4.34761	103	4.40258	8.05204	3.1733	125	5.8284	10.3518	4.14944	79	3.26679	6.34386
Smp_163590	SM_V10_1	20082161..20101760	1.11873	0.161868	0.400325	0.882254	1.01051	0.0150895	0.939361	0.999823	128	0.891537	1.60132	4.07637	182	1.04171	2.00524	4.65985	117	0.867532	1.54958	3.90047	129	0.854731	1.64825	3.89204	211	1.25029	2.41525	5.6992	185	1.16776	2.2971	5.26387	167	1.12711	2.01102	5.04202	151	1.03761	1.89772	4.65213	135	1.01195	1.79732	4.48139	162	1.07695	2.09135
Smp_076910	SM_V10_1	complement(20114701..20120467)	1.02449	0.0349024	0.708745	0.95899	1.04261	0.0602032	0.429242	0.999823	2858	24.1327	43.3455	91.0177	3652	25.3408	48.7799	93.5042	2775	24.9446	44.556	92.5112	2981	23.9451	46.1754	89.9392	2840	20.4015	39.4105	76.7095	3346	25.6048	50.3674	95.2049	2919	23.8835	42.6136	88.1297	3164	26.3577	48.2065	97.479	2937	26.6897	47.4035	97.4952	3005	24.218	47.0296
Smp_163580	SM_V10_1	20130561..20136361	1.02314	0.0330066	0.762471	0.972664	1.01613	0.0230846	0.764345	0.999823	8802	117.241	210.581	280.314	10632	116.375	224.017	272.217	8525	120.883	215.92	284.201	8767	111.087	214.218	264.508	9939	112.627	217.567	268.456	9502	114.701	225.629	270.364	8965	115.71	206.453	270.669	9181	120.647	220.656	282.855	9043	129.631	230.237	300.187	8864	112.689	218.833
Smp_076880	SM_V10_1	complement(20142342..20148357)	-1.11633	-0.15877	0.133985	0.746631	1.04932	0.0694601	0.320823	0.999823	4199	82.7969	148.714	133.724	4157	67.3588	129.663	106.434	3669	77.017	137.567	122.315	2462	46.1814	89.0556	74.2806	2696	45.2261	87.3653	72.8201	2321	41.4758	81.5875	66.0402	4018	76.7711	136.977	121.31	3463	67.3671	123.21	106.691	2892	61.3709	109.001	96.0014	2417	45.4879	88.334
Smp_163570	SM_V10_1	20153941..20323709	-1.23723	-0.307114	0.0113998	0.367373	-1.07167	-0.0998549	0.184459	0.999823	11470	18.0823	32.4782	365.281	16430	21.285	40.9727	420.667	10739	18.0229	32.1924	358.01	26245	39.3593	75.9	791.833	28306	37.9638	73.3364	764.557	25614	36.5948	71.9859	728.804	10543	16.1055	28.7359	318.312	10490	16.3152	29.8395	323.184	8441	14.3212	25.4359	280.203	24191	36.3995	70.685
Smp_076860	SM_V10_1	complement(20325092..20327387)	1.03771	0.0534074	0.743011	0.969071	1.03322	0.0471479	0.716921	0.999823	424	5.41915	9.73351	13.503	531	5.57706	10.7356	13.5955	466	6.34047	11.3253	15.5352	389	4.72961	9.12052	11.7364	475	5.16487	9.97721	12.8299	417	4.83006	9.50126	11.865	455	5.63503	10.0542	13.7373	421	5.30853	9.70897	12.9705	524	7.20763	12.8015	17.3944	372	4.53794	8.81234
Smp_163560	SM_V10_1	20353344..20385340	-1.10946	-0.149857	0.220392	0.810658	-1.03374	-0.0478727	0.497844	0.999823	3423	14.1169	25.3557	109.011	4377	14.8338	28.5545	112.067	3003	13.1843	23.5497	100.112	2676	10.4985	20.2452	80.7371	3048	10.6942	20.6584	82.3277	2828	10.5697	20.7917	80.4661	3210	12.8279	22.8879	96.9155	3411	13.8784	25.3827	105.089	2613	11.5975	20.5984	86.7398	2426	9.54932	18.5441
Smp_163550	SM_V10_1	complement(20387661..20419944)	-1.06001	-0.0840835	0.58327	0.929426	1.08607	0.11912	0.380192	0.999823	367	0.319644	0.574123	11.6877	479	0.342833	0.659937	12.2641	317	0.293921	0.525	10.5679	492	0.40764	0.786086	14.844	491	0.363817	0.702801	13.2621	524	0.413603	0.813601	14.9096	396	0.334207	0.596302	11.9559	344	0.295588	0.540611	10.5982	300	0.281202	0.499442	9.95865	553	0.459702	0.892707
Smp_248140	SM_V10_1	20481530..20485657	1.07421	0.103275	0.20489	0.808269	-1.05463	-0.0767356	0.256571	0.999823	5101	73.8574	132.658	162.45	6321	75.2091	144.774	161.84	5208	80.275	143.387	173.621	5616	77.3529	149.166	169.439	6874	84.6737	163.568	185.67	6023	79.032	155.465	171.374	5978	83.8715	149.646	180.486	5587	79.8076	145.963	172.129	5437	84.7215	150.474	180.484	5495	75.9376	147.465
Smp_248130	SM_V10_1	20489541..20496345	1.1747	0.232295	0.14213	0.755486	1.01054	0.0151287	0.907999	0.999823	395	5.80894	10.4336	12.5794	461	5.57118	10.7243	11.8032	460	7.20159	12.8634	15.3352	460	6.4353	12.4097	13.8786	453	5.66759	10.9484	12.2357	425	5.66422	11.1421	12.0927	529	7.53833	13.4501	15.9714	455	6.60144	12.0736	14.018	495	7.83432	13.9145	16.4318	442	6.20402	12.0477
Smp_163500	SM_V10_1	20510435..20623324	-1.09581	-0.131994	0.22844	0.813245	-1.04433	-0.0625766	0.371534	0.999823	1626	4.44188	7.9782	51.7826	2520	5.65708	10.8896	64.521	1752	5.09508	9.10079	58.4071	2881	7.48687	14.4376	86.9221	3384	7.8646	15.1924	91.4032	3666	9.0759	17.8533	104.31	1640	4.3412	7.74569	49.5145	1924	5.18535	9.48368	59.2761	1512	4.44522	7.89516	50.1916	2936	7.65513	14.8657
Smp_163520	SM_V10_1	complement(20579705..20580906)	-1.18234	-0.241648	0.0437067	0.578081	1.01875	0.026793	0.70852	0.999823	1364	31.9079	57.3108	43.4388	1710	32.872	63.277	43.7821	1275	31.7515	56.7143	42.5051	3143	69.9421	134.875	94.8269	2988	59.4654	114.872	80.7071	3304	70.0446	137.785	94.0099	1152	26.1129	46.5914	34.7809	1359	31.3639	57.3626	41.8691	987	24.8483	44.133	32.764	3208	71.6256	139.092
Smp_173110	SM_V10_1	complement(20625885..20686036)	-1.10689	-0.146509	0.111822	0.723062	-1.01892	-0.0270459	0.689478	0.999823	3201	3.1324	5.62621	101.941	4211	3.38628	6.51844	107.817	2836	2.9544	5.27712	94.5448	5889	5.48207	10.5715	177.676	5900	4.91184	9.48843	159.361	5810	5.15252	10.1356	165.314	2886	2.73658	4.88268	87.1334	3152	3.04302	5.56549	97.1093	2713	2.85718	5.07463	90.0594	5704	5.32748	10.3456
Smp_097810	SM_V10_1	complement(20832824..20844577)	1.01583	0.0226623	0.788079	0.97787	1.05316	0.0747305	0.274006	0.999823	3559	84.2363	151.3	113.342	4355	84.7043	163.052	111.504	3467	87.3566	156.036	115.581	3916	88.1708	170.027	118.149	4619	93.0079	179.668	124.761	4094	87.8154	172.742	116.488	3732	85.5919	152.716	112.676	3650	85.2298	155.88	112.452	3604	91.802	163.049	119.637	4012	90.6323	176.001
Smp_175880	SM_V10_1	complement(20849904..20850320)	#N/A	#N/A	#N/A	#N/A	#N/A	#N/A	#N/A	#N/A	0	0	0	0	0	0	0	0	0	0	0	0	0	0	0	0	0	0	0	0	0	0	0	0	0	0	0	0	0	0	0	0	0	0	0	0	0	0	0
Smp_097800	SM_V10_1	20875906..20878029	1.02622	0.0373434	0.792326	0.977936	1.04976	0.0700615	0.364029	0.999823	27093	572.787	1028.8	862.821	27881	484.385	932.419	713.853	26093	587.261	1048.96	869.872	26869	540.379	1042.06	810.66	29392	528.647	1021.21	793.89	25893	496.101	975.885	736.742	29643	607.265	1083.5	894.974	24056	501.749	917.668	741.136	26170	595.437	1057.56	868.726	27837	561.706	1090.79
Smp_097790	SM_V10_1	complement(20880077..20891662)	-1.01178	-0.0168901	0.869248	0.986063	1.01702	0.0243487	0.719398	0.999823	4891	15.1261	27.1684	155.762	5666	14.3996	27.7186	145.07	4788	15.7635	28.1567	159.619	5237	15.4071	29.7109	158.005	6017	15.831	30.5815	162.522	5287	14.818	29.1486	150.433	5197	15.574	27.7876	156.907	4856	14.8161	27.0977	149.607	4431	14.7478	26.1935	147.089	5219	15.4052	29.9157
Smp_175860	SM_V10_1	complement(20905341..20943872)	-1.17271	-0.22984	0.117618	0.730645	1.04653	0.0656081	0.629094	0.999823	704	3.32581	5.9736	22.42	920	3.57157	6.87511	23.5553	621	3.12311	5.57848	20.7025	323	1.45157	2.79919	9.74517	476	1.91308	3.69558	12.857	438	1.87521	3.68875	12.4626	621	2.84273	5.07209	18.7491	716	3.33707	6.10329	22.0591	479	2.43532	4.32537	15.9006	373	1.68184	3.266
Smp_175840	SM_V10_1	20957085..20992430	1.07731	0.107434	0.195808	0.803742	-1.01238	-0.017744	0.795885	0.999823	3832	55.0302	98.8415	122.036	4883	57.6246	110.925	125.022	3892	59.5002	106.279	129.749	3716	50.7647	97.8939	112.115	4168	50.9218	98.3679	112.579	3805	49.5201	97.4114	108.265	4327	60.2118	107.432	130.64	4570	64.7468	118.418	140.796	4014	62.0367	110.183	133.247	3611	49.4941	96.1138
Smp_097750	SM_V10_1	complement(20993290..20995482)	-1.14738	-0.198341	0.121033	0.734346	1.11688	0.159475	0.0184022	0.623571	6073	222.057	398.844	193.405	5919	177.851	342.355	151.548	5386	209.652	374.479	179.555	5464	190.057	366.502	164.853	5887	183.129	353.758	159.01	5543	183.678	361.315	157.717	6057	214.604	382.904	182.871	3876	139.821	255.724	119.415	4631	182.235	323.668	153.728	5924	206.741	401.476
Smp_097740	SM_V10_1	21003179..21018168	-1.07869	-0.109278	0.350216	0.86834	1.00626	0.00900743	0.916649	0.999823	1454	29.5618	53.0968	46.305	1751	29.2548	56.3143	44.8319	1364	29.5223	52.7326	45.4722	1667	32.2413	62.1736	50.2948	1503	25.9971	50.2198	40.5966	1509	27.8039	54.6934	42.9361	1413	27.8373	49.6682	42.661	1345	26.9783	49.3417	41.4378	1268	27.7448	49.2774	42.0919	1518	29.457	57.2032
Smp_097730	SM_V10_1	complement(21027145..21034886)	1.01636	0.0234126	0.776137	0.976558	1.02279	0.0325033	0.640899	0.999823	2620	9.5156	17.0913	83.4382	3386	10.1057	19.4531	86.6937	2587	10.0023	17.8661	86.2438	2520	8.70655	16.7896	76.0305	2895	8.94507	17.2796	78.1951	2743	9.02842	17.7599	78.0475	2933	10.3221	18.4169	88.5524	2915	10.4448	19.1029	89.8076	2451	9.58019	17.0154	81.3622	2709	9.39062	18.2359
Smp_198750	SM_V10_1	21043576..21060400	1.00224	0.00323454	0.971804	0.995323	-1.015	-0.0214731	0.7588	0.999823	2892	47.61	85.5139	92.1005	3714	50.2444	96.7183	95.0917	2845	49.8601	89.0597	94.8448	2428	38.0242	73.3252	73.2547	2783	38.9775	75.2946	75.17	2583	38.5368	75.8061	73.495	3100	49.4517	88.2332	93.5945	3176	51.5831	94.3422	97.8487	2722	48.2263	85.6547	90.3581	2226	34.9765	67.9216
Smp_097710	SM_V10_1	21063366..21069677	-1.0128	-0.0183562	0.881065	0.98717	1.03607	0.0511152	0.580205	0.999823	1408	14.6686	26.3467	44.8401	1731	14.8193	28.5265	44.3198	1186	13.1535	23.4946	39.5381	1161	11.5061	22.1882	35.0283	1080	9.57215	18.491	29.1712	1244	11.7451	23.1039	35.396	1255	12.6692	22.6047	37.8907	1522	15.6432	28.6105	46.891	1266	14.1943	25.2105	42.0255	1068	10.6196	20.6224
Smp_097700	SM_V10_1	complement(21071867..21098142)	-1.05308	-0.0746103	0.427039	0.890693	-1.07345	-0.102249	0.14546	0.999823	2241	4.73782	8.50975	71.3683	2918	5.06953	9.75861	74.7112	2294	5.16298	9.22208	76.4759	2219	4.46277	8.60594	66.949	2772	4.98574	9.63119	74.8728	2467	4.72669	9.29791	70.1944	2360	4.83468	8.62618	71.2526	2353	4.90778	8.97602	72.4931	2014	4.58239	8.13877	66.8557	2204	4.44732	8.63636
Smp_097660	SM_V10_1	21113719..21117542	1.04824	0.0679746	0.59787	0.932817	1.00505	0.00727312	0.9128	0.999823	23030	408.042	732.898	733.428	28487	414.766	798.407	729.369	21670	408.734	730.078	722.421	17959	302.694	583.711	541.838	20762	312.954	604.548	560.79	18370	294.966	580.23	522.688	24796	425.708	759.561	748.635	25598	447.45	818.357	788.643	22509	429.203	762.307	747.197	17888	302.499	587.43
Smp_341640	SM_V10_1	complement(21120135..21155324)	-1.1247	-0.169543	0.335548	0.861282	-1.04044	-0.0571958	0.651582	0.999823	237	1.98216	3.56022	7.54765	299	2.05498	3.95574	7.65547	220	1.95877	3.49874	7.33422	358	2.84829	5.4926	10.8012	412	2.93149	5.66289	11.1283	365	2.76652	5.44205	10.3855	210	1.70188	3.03655	6.34027	242	1.99679	3.652	7.45573	186	1.67417	2.97349	6.17436	327	2.61029	5.06898
Smp_097620	SM_V10_1	21187609..21191661	1.08825	0.122004	0.238222	0.816217	-1.02145	-0.0306123	0.66816	0.999823	1911	53.6803	96.4169	60.8589	2705	62.4406	120.195	69.2577	2140	63.9938	114.305	71.342	2825	75.4889	145.572	85.2326	3280	78.3841	151.418	88.5941	2987	76.0397	149.578	84.9901	2432	66.1968	118.11	73.4264	2205	61.1068	111.76	67.9334	2325	70.2866	124.836	77.1795	2863	76.7584	149.059
Smp_167370	SM_V10_1	21276819..21412459	1.02128	0.0303774	0.895722	0.989164	1.01319	0.0189043	0.926228	0.999823	103	0.81975	1.47238	3.2802	152	0.994109	1.91361	3.89174	88	0.745586	1.33176	2.93369	138	1.0448	2.01478	4.16357	189	1.2797	2.47205	5.10497	148	1.06747	2.09984	4.2111	112	0.863738	1.54111	3.38148	117	0.918665	1.68018	3.60463	103	0.882221	1.56691	3.41914	143	1.08625	2.10942
Smp_325820	SM_V10_1	complement(21417646..21418925)	-2.3559	-1.23628	0.425128	0.890693	-1.21016	-0.275196	0.702014	0.999823	2	0.0439347	0.0789126	0.0636933	1	0.0180519	0.0347492	0.0256036	0	0	0	0	3	0.0626917	0.120894	0.0905125	9	0.168198	0.324916	0.243094	7	0.139357	0.27413	0.199173	0	0	0	0	1	0.0216723	0.0396373	0.0308088	0	0	0	0	2	0.0419333	0.0814312
Smp_083410	SM_V10_1	complement(21424514..21426135)	1.04284	0.0605199	0.653646	0.946064	-1.0153	-0.0219058	0.74219	0.999823	31328	655.911	1178.1	997.692	36904	634.938	1222.23	944.874	29463	656.689	1172.97	982.219	13690	272.663	525.799	413.039	16333	290.923	561.99	441.161	13984	265.335	521.943	397.892	32076	650.746	1161.08	968.431	34318	708.861	1296.46	1057.3	30628	690.123	1225.73	1016.71	13780	275.367	534.742
Smp_083400	SM_V10_1	21437349..21460120	1.02206	0.0314805	0.725328	0.965704	1.05173	0.0727657	0.278581	0.999823	6545	9.73775	17.4903	208.436	8353	10.2126	19.6589	213.867	6289	9.96096	17.7922	209.659	7673	10.8599	20.942	231.501	8495	10.7526	20.7713	229.453	7869	10.6101	20.8713	223.899	6954	10.0254	17.8877	209.953	6970	10.2308	18.7115	214.737	6610	10.5839	18.7981	219.422	7958	11.3007	21.945
Smp_167360	SM_V10_1	complement(21466350..21505265)	-1.09631	-0.132659	0.271248	0.834551	1.02527	0.035998	0.64409	0.999823	1183	3.26725	5.86841	37.6746	1508	3.42251	6.58818	38.6102	992	2.91662	5.20965	33.0707	1672	4.39283	8.47107	50.4456	1686	3.96146	7.65254	45.5395	1759	4.40266	8.6605	50.0494	1108	2.96522	5.29063	33.4525	1166	3.17704	5.81061	35.923	908	2.69885	4.79343	30.1415	1693	4.46278	8.66637
Smp_083380	SM_V10_1	21508959..21520778	-1.03221	-0.0457335	0.606412	0.935815	1.03522	0.0499407	0.512482	0.999823	2270	11.6838	20.9856	72.2919	3004	12.7058	24.4581	76.9131	2243	12.2901	21.9526	74.7757	2674	13.0927	25.2478	80.6768	3066	13.4255	25.9346	82.8139	2975	13.877	27.2975	84.6487	2369	11.8152	21.081	71.5243	2293	11.6436	21.2954	70.6445	2238	12.3969	22.0181	74.2915	2575	12.6498	24.565
Smp_308030	SM_V10_1	complement(21527837..21563945)	1.39454	0.479792	0.487387	0.899403	-6.23876	-2.64126	0.0263597	0.751054	6	0.0421563	0.0757183	0.19108	5	0.0288687	0.0555709	0.128018	4	0.0299186	0.0534404	0.133349	6	0.0401026	0.0773333	0.181025	6	0.0358643	0.0692807	0.162062	3	0.0191022	0.0375761	0.08536	7	0.0476572	0.0850314	0.211342	5	0.0346584	0.0633879	0.154044	8	0.0604918	0.107439	0.265564	0	0	0
Smp_308040	SM_V10_1	complement(21569173..21572675)	1.78122	0.832868	0.20895	0.808269	1.81338	0.85868	0.376841	0.999823	4	0.0321076	0.0576695	0.127387	8	0.0527696	0.101579	0.204829	5	0.0427256	0.0763162	0.166687	2	0.0152717	0.0294498	0.0603416	1	0.00682886	0.0131916	0.0270104	2	0.0145489	0.0286192	0.0569067	15	0.11667	0.208166	0.452876	5	0.0395954	0.0724175	0.154044	9	0.0777475	0.138087	0.298759	3	0.0229837	0.0446326
Smp_083340	SM_V10_1	complement(21638998..21647689)	-1.12682	-0.172254	0.0838728	0.682951	1.01603	0.0229474	0.733814	0.999823	7482	50.043	89.8838	238.277	8742	48.0487	92.4917	223.826	6349	45.2065	80.7476	211.659	5807	36.9477	71.2495	175.202	7227	41.1229	79.439	195.204	6561	39.7692	78.2303	186.682	6945	45.0108	80.3096	209.682	6257	41.2875	75.5122	192.771	5840	42.0372	74.6622	193.862	5578	35.6086	69.1491
Smp_167330	SM_V10_1	21661083..21688847	-1.05534	-0.0777086	0.369939	0.871871	-1.03253	-0.0461854	0.500668	0.999823	3243	26.8356	48.2003	103.279	3958	26.9145	51.8092	101.339	3036	26.7446	47.7711	101.212	3813	30.0153	57.881	115.041	4252	29.9336	57.824	114.848	3805	28.5345	56.1305	108.265	3084	24.7285	44.1214	93.1114	3359	27.4222	50.1534	103.487	2781	24.7663	43.9874	92.3167	3495	27.6034	53.6037
Smp_345720	SM_V10_1	complement(21723009..21755279)	-1.15125	-0.203201	0.175173	0.789665	-1.06247	-0.0874199	0.458217	0.999823	807	4.15365	7.46051	25.7002	1097	4.63991	8.93161	28.0871	640	3.50677	6.26377	21.3359	692	3.38824	6.53382	20.8782	827	3.62129	6.9954	22.3376	778	3.62901	7.13865	22.1367	728	3.63085	6.47826	21.9796	837	4.2502	7.77334	25.787	522	2.8915	5.13559	17.328	647	3.17842	6.17226
Smp_325900	SM_V10_1	complement(21857607..21859149)	1.21111	0.276332	0.77217	0.975559	1.31029	0.389883	0.522768	0.999823	2	0.0364462	0.0654622	0.0636933	6	0.0898502	0.172958	0.153621	1	0.0193996	0.0346514	0.0333374	7	0.121348	0.234005	0.211196	9	0.139529	0.269535	0.243094	3	0.0495444	0.0974593	0.08536	4	0.070632	0.126024	0.120767	0	0	0	0	6	0.117671	0.208995	0.199173	8	0.139143	0.270206
Smp_167310	SM_V10_1	complement(21870866..21880239)	1.04341	0.061305	0.589421	0.930495	-1.00547	-0.00787421	0.926349	0.999823	998	6.47634	11.6324	31.7829	1356	7.23111	13.9196	34.7184	1000	6.90828	12.3395	33.3374	1221	7.53747	14.5351	36.8386	1369	7.55794	14.6	36.9772	1434	8.43334	16.5893	40.8021	1134	7.1307	12.7228	34.2375	1148	7.34968	13.4421	35.3685	1035	7.22829	12.8382	34.3573	1247	7.72354	14.9985
Smp_167300	SM_V10_1	21891143..21899361	-1.0505	-0.0710819	0.647198	0.945874	1.09923	0.136497	0.277644	0.999823	356	1.53765	2.76182	11.3374	525	1.86343	3.58701	13.4419	373	1.71509	3.06348	12.4348	415	1.70516	3.28821	12.5209	452	1.66091	3.20845	12.2087	453	1.7732	3.48807	12.8894	371	1.55275	2.77045	11.2011	416	1.77267	3.2421	12.8165	344	1.59905	2.84007	11.4192	421	1.73556	3.37033
Smp_167290	SM_V10_1	complement(21900594..21938959)	-1.02116	-0.0302025	0.757536	0.970973	-1.00912	-0.013104	0.852057	0.999823	2342	12.1098	21.7507	74.5848	3009	12.7855	24.6115	77.0412	2211	12.1705	21.7389	73.7089	2215	10.8952	21.01	66.8284	2585	11.3713	21.9664	69.8219	2368	11.0964	21.8278	67.3775	2288	11.4637	20.4538	69.0787	2783	14.1968	25.965	85.7408	1967	10.9458	19.4409	65.2955	2243	11.0695	21.4962
Smp_083240	SM_V10_1	21956083..21965817	1.19857	0.261318	0.042276	0.571867	-1.02553	-0.0363677	0.621348	0.999823	1367	55.3856	99.4799	43.5344	2018	67.1886	129.335	51.668	1689	72.8499	130.124	56.3068	3104	119.636	230.704	93.6502	4144	142.84	275.93	111.931	3434	126.09	248.032	97.7088	2078	81.5819	145.561	62.7385	1557	62.2364	113.826	47.9693	2114	92.1784	163.718	70.1753	3308	127.922	248.415
Smp_167280	SM_V10_1	21971473..21977527	-28.672	-4.84157	1.21727e-158	2.89803e-155	-38.5236	-5.26767	0	0	1298	8.86291	15.919	41.3369	1737	9.74647	18.7615	44.4734	1186	8.62098	15.3987	39.5381	3490	22.6693	43.7151	105.296	4098	23.8053	45.9858	110.689	3655	22.6173	44.4907	103.997	57	0.377134	0.672894	1.72093	52	0.350293	0.640664	1.60206	30	0.220454	0.391549	0.995865	82	0.5344	1.03776
Smp_331910	SM_V10_1	complement(21987297..21994907)	1.12525	0.170248	0.174708	0.789665	-1.00185	-0.00266908	0.973232	0.999823	904	35.4517	63.676	28.7894	1051	33.8702	65.1986	26.9094	910	37.991	67.8593	30.337	2201	82.1107	158.341	66.406	2279	76.035	146.88	61.5567	1859	66.0693	129.965	52.8948	966	36.7084	65.4962	29.1652	1139	44.0676	80.5969	35.0912	970	40.9389	72.7116	32.1996	1973	73.8493	143.41
Smp_194030	SM_V10_1	complement(22046348..22087487)	-1.07309	-0.101766	0.238074	0.816217	-1.01548	-0.0221641	0.750428	0.999823	2071	12.1445	21.8131	65.9544	2539	12.2351	23.552	65.0075	1915	11.9547	21.3534	63.841	2541	14.1747	27.3343	76.6641	3004	14.9865	28.9501	81.1393	2779	14.7686	29.0514	79.0718	1967	11.1769	19.9422	59.3872	2009	11.6227	21.2571	61.8948	1799	11.3534	20.1648	59.7187	2617	14.6472	28.4437
Smp_120700	SM_V10_1	22113101..22114161	1.09391	0.129495	0.24676	0.819223	-1.05701	-0.0799892	0.260183	0.999823	12589	391.139	702.537	400.917	15440	394.214	758.845	395.319	13057	431.87	771.404	435.286	24370	720.287	1388.99	735.263	26519	700.966	1354.09	716.289	24161	680.308	1338.24	687.461	14845	446.93	797.425	448.197	14085	431.741	789.627	433.942	13889	464.415	824.847	461.052	22696	673.038	1306.99
Smp_194040	SM_V10_1	22140971..22150705	1.4345	0.520545	0.116667	0.729954	1.00435	0.00626098	0.977357	0.999823	43	0.175841	0.315834	1.36941	57	0.191546	0.368717	1.4594	57	0.24814	0.443227	1.90023	115	0.447364	0.862689	3.46964	103	0.358335	0.692213	2.78207	109	0.403952	0.794618	3.10141	65	0.257564	0.459553	1.96246	81	0.326787	0.597672	2.49551	68	0.299266	0.531525	2.25729	102	0.39811	0.773099
Smp_194050	SM_V10_1	complement(22170577..22174907)	1.04752	0.0669776	0.616396	0.939191	-1.0698	-0.0973397	0.261232	0.999823	18866	173.984	312.499	600.819	29452	223.198	429.647	754.076	21725	213.285	380.969	724.254	47153	413.667	797.709	1422.64	63111	495.149	956.502	1704.65	52694	440.396	866.306	1499.32	22984	205.388	366.46	693.927	22279	202.7	370.725	686.389	23778	235.994	419.149	789.322	46731	411.326	798.764
Smp_325980	SM_V10_1	complement(22181300..22185977)	#N/A	#N/A	#N/A	#N/A	6.41811	2.68215	0.285283	0.999823	0	0	0	0	0	0	0	0	0	0	0	0	0	0	0	0	0	0	0	0	0	0	0	0	0	0	0	0	0	0	0	0	0	0	0	0	0	0	0
Smp_093310	SM_V10_1	22196581..22204425	1.08638	0.119523	0.188911	0.801166	-1.04296	-0.0606877	0.377841	0.999823	3378	100.512	180.532	107.578	4291	104.921	201.967	109.865	3630	114.983	205.382	121.015	3278	92.7846	178.924	98.8999	4059	102.749	198.484	109.635	3648	98.3699	193.504	103.798	4140	119.365	212.974	124.994	3865	113.457	207.506	119.076	3685	118.002	209.583	122.325	3410	96.8414	188.059
Smp_093320	SM_V10_1	complement(22204428..22209087)	1.4556	0.541612	0.0302508	0.524346	1.24801	0.319629	0.042991	0.953993	895	87.3813	156.948	28.5027	392	31.4505	60.5408	10.0366	700	72.7552	129.955	23.3362	782	72.6295	140.058	23.5936	722	59.9699	115.847	19.5015	660	58.397	114.873	18.7792	1117	105.674	188.547	33.7242	712	68.5808	125.43	21.9359	1036	108.856	193.338	34.3905	1098	102.317	198.692
Smp_346190	SM_V10_1	complement(22220132..22234615)	1.06235	0.0872599	0.483496	0.899403	-1.0008	-0.00115934	0.992244	0.999823	779	10.5258	18.9057	24.8085	999	11.0924	21.3525	25.578	757	10.8889	19.4496	25.2364	668	8.58624	16.5576	20.1541	849	9.75942	18.8527	22.9318	709	8.68187	17.0782	20.1734	887	11.6134	20.721	26.7801	845	11.2642	20.6015	26.0334	823	11.9677	21.2559	27.3199	701	9.04034	17.5556
Smp_173280	SM_V10_1	complement(22236486..22247493)	1.10826	0.148297	0.235485	0.814574	-1.03958	-0.0559959	0.417525	0.999823	3113	122.422	219.887	99.1386	3995	129.105	248.522	102.286	3348	140.164	250.361	111.613	3065	114.663	221.114	92.4736	3635	121.615	234.929	98.1828	3379	120.426	236.892	96.1439	3805	144.996	258.706	114.88	3556	137.966	252.33	109.556	3656	154.733	274.822	121.363	2946	110.577	214.732
Smp_173250	SM_V10_1	complement(22248725..22263681)	-1.0789	-0.109561	0.423696	0.890693	1.00492	0.00707404	0.952452	0.999823	754	4.46716	8.02361	24.0124	1079	5.25324	10.1123	27.6263	679	4.28253	7.64943	22.6361	668	3.76485	7.26008	20.1541	738	3.71978	7.18567	19.9337	780	4.188	8.23824	22.1936	690	3.96122	7.06772	20.8323	856	5.00335	9.15081	26.3723	648	4.13172	7.33835	21.5107	690	3.90175	7.57691
Smp_035540	SM_V10_1	complement(22271601..22299247)	1.00466	0.00670995	0.949901	0.995133	1.06835	0.0953823	0.174135	0.999823	1969	2.01473	3.61872	62.706	2427	2.04074	3.92833	62.1399	1630	1.77554	3.17145	54.3399	2130	2.0733	3.99812	64.2638	2589	2.25374	4.35365	69.9299	2319	2.15042	4.23011	65.9833	2048	2.03058	3.62303	61.8327	1969	1.98767	3.63532	60.6625	1720	1.89407	3.36405	57.0962	2236	2.1837	4.24059
Smp_035550	SM_V10_1	22316921..22322694	1.09331	0.128709	0.521195	0.907752	1.23218	0.30121	0.0688899	0.999823	195	2.03001	3.64617	6.21009	232	1.98471	3.82048	5.94003	208	2.30514	4.11743	6.93417	189	1.8717	3.60936	5.70228	231	2.04586	3.95208	6.2394	206	1.94349	3.82305	5.86139	193	1.94688	3.47369	5.82701	226	2.32113	4.24519	6.96278	241	2.70008	4.7956	8.00011	203	2.01702	3.9169
Smp_035560	SM_V10_1	complement(22330295..22335657)	1.11369	0.155354	0.224911	0.812054	1.4755	0.561204	6.66828e-17	2.18168e-14	18016	151.715	272.501	573.749	24432	169.074	325.46	625.547	19890	178.31	318.497	663.08	13312	106.641	205.646	401.634	13302	95.2991	184.094	359.292	13726	104.753	206.061	390.551	19870	162.14	289.294	599.91	24538	203.863	372.852	755.986	21460	194.49	345.433	712.375	19492	156.667	304.236
Smp_245940	SM_V10_1	complement(22355976..22389195)	1.1771	0.235241	0.0889743	0.698368	1.64072	0.714328	5.16077e-08	8.20915e-06	560	25.562	45.9128	17.8341	713	26.745	51.4829	18.2553	636	30.9054	55.2031	21.2026	1364	59.2287	114.216	41.153	986	38.2899	73.9664	26.6323	1278	52.8676	103.996	36.3634	753	33.3059	59.4254	22.7344	703	31.6585	57.9013	21.6586	683	33.5524	59.5924	22.6725	1965	85.6092	166.247
Smp_035580	SM_V10_1	22416341..22438301	-1.00386	-0.00555597	0.950103	0.995133	-1.01306	-0.0187179	0.781157	0.999823	5107	45.1856	81.1593	162.641	6832	49.6739	95.6199	174.924	4995	47.0479	84.0366	166.52	6845	57.6127	111.099	206.519	6953	52.3367	101.101	187.803	7398	59.3198	116.689	210.498	5338	45.7649	81.655	161.164	5439	47.4767	86.8318	167.569	5185	49.3718	87.6891	172.119	6829	57.6689	111.989
Smp_141310	SM_V10_1	complement(22465003..22538190)	1.07858	0.109139	0.643708	0.944618	1.06308	0.0882569	0.724373	0.999823	100	0.0755744	0.135742	3.18466	121	0.0751461	0.144653	3.09803	78	0.0627538	0.11209	2.60031	91	0.0654225	0.12616	2.74554	78	0.0501499	0.0968768	2.10681	109	0.074654	0.146852	3.10141	114	0.0834833	0.148953	3.44186	96	0.071577	0.13091	2.95764	96	0.0780804	0.138679	3.18677	90	0.0649185	0.126067
Smp_141320	SM_V10_1	complement(22545242..22560471)	1.01014	0.0145588	0.915106	0.99095	1.05256	0.0739091	0.601421	0.999823	656	3.88164	6.97194	20.8914	836	4.06503	7.825	21.4046	555	3.49603	6.24459	18.5022	538	3.02834	5.83981	16.2319	595	2.99522	5.78601	16.0712	605	3.24428	6.38185	17.2143	703	4.03076	7.19179	21.2248	674	3.93458	7.1961	20.7651	583	3.71258	6.59391	19.353	575	3.24736	6.30612
Smp_035620	SM_V10_1	complement(22572478..22587587)	1.07443	0.103567	0.235933	0.81497	-1.02397	-0.0341753	0.628231	0.999823	2402	68.778	123.534	76.4956	2967	69.8136	134.388	75.9658	2474	75.4131	134.702	82.4766	2090	56.929	109.781	63.057	2468	60.1204	116.137	66.6617	2171	56.3362	110.819	61.7722	2781	77.1609	137.673	83.9633	2681	75.7357	138.516	82.5983	2558	78.8266	140.004	84.9141	2140	58.4845	113.573
Smp_141330	SM_V10_1	22597951..22609836	1.08379	0.116089	0.175302	0.789665	1.01304	0.018692	0.789913	0.999823	3382	76.5051	137.413	107.705	4102	76.2533	146.784	105.026	3457	83.2505	148.701	115.247	2207	47.493	91.5849	66.587	2704	52.0384	100.525	73.0361	2362	48.4226	95.2525	67.2068	3889	85.2461	152.099	117.416	3772	84.1813	153.962	116.211	3632	88.4216	157.046	120.566	2300	49.6587	96.4334
Smp_343420	SM_V10_1	complement(22620708..22649987)	-1.24521	-0.31639	0.497418	0.903169	1.68345	0.751424	0.396736	0.999823	41	0.876024	1.57346	1.30571	21	0.36872	0.70977	0.537675	23	0.523155	0.934456	0.766759	3	0.0609767	0.117587	0.0905125	3	0.0545323	0.105343	0.0810312	3	0.0580904	0.11427	0.08536	31	0.64182	1.14515	0.935945	25	0.526986	0.963824	0.77022	11	0.252942	0.44925	0.36515	8	0.163145	0.316814
Smp_035650	SM_V10_1	22694851..22732884	-1.18518	-0.245103	0.216726	0.809682	-1.0585	-0.0820227	0.572259	0.999823	161	0.71687	1.28759	5.12731	264	0.965972	1.85945	6.75934	182	0.862694	1.54094	6.0674	295	1.24953	2.40958	8.90039	293	1.1099	2.14404	7.91405	314	1.26706	2.49244	8.93435	164	0.707584	1.26249	4.95145	163	0.716027	1.30957	5.02183	158	0.757125	1.34473	5.24489	286	1.21543	2.36028
Smp_141350	SM_V10_1	complement(22750247..22773806)	1.00054	0.000778723	0.995784	0.999077	-1.0209	-0.0298384	0.812384	0.999823	305	2.63393	4.73088	9.71322	351	2.4909	4.79487	8.98685	261	2.39947	4.28591	8.70105	318	2.61241	5.03773	9.59432	342	2.51264	4.85378	9.23756	361	2.82528	5.55764	10.2717	291	2.4351	4.34477	8.7858	296	2.52187	4.61234	9.1194	284	2.63948	4.68797	9.42752	319	2.62933	5.10596
Smp_141360	SM_V10_1	22781757..22839891	-1.02111	-0.0301317	0.741174	0.969071	-1.06659	-0.0930043	0.186485	0.999823	2164	15.2044	27.309	68.9161	2739	15.8143	30.4417	70.1282	2011	15.0416	26.8672	67.0414	2242	14.985	28.8969	67.643	2544	15.2065	29.375	68.7145	2361	15.0334	29.5724	67.1783	2289	15.5839	27.8053	69.1089	2139	14.8268	27.1174	65.9	1996	15.0927	26.8061	66.2582	2124	14.2435	27.6598
Smp_210790	SM_V10_1	22847847..22855304	1.07629	0.106061	0.310731	0.851501	1.03882	0.0549442	0.510378	0.999823	5512	49.0157	88.0387	175.539	7048	51.5036	99.1422	180.454	5634	53.3351	95.2669	187.823	9025	76.3456	147.224	272.292	8547	64.6607	124.908	230.858	9043	72.8769	143.357	257.304	6006	51.7525	92.3382	181.332	6174	54.1651	99.0646	190.213	6388	61.1346	108.581	212.053	8195	69.5546	135.07
Smp_210800	SM_V10_1	22863429..22879422	1.68597	0.753578	0.025401	0.497723	1.06368	0.0890585	0.685493	0.999823	80	0.556934	1.00033	2.54773	139	0.795197	1.53072	3.5589	132	0.97827	1.74738	4.40053	93	0.615897	1.18769	2.80589	142	0.841013	1.62462	3.83548	117	0.738161	1.45204	3.32904	307	2.07096	3.69507	9.26887	75	0.515113	0.942109	2.31066	182	1.36358	2.42186	6.04158	123	0.817278	1.58709
Smp_141380	SM_V10_1	complement(22881205..22898183)	1.02322	0.0331107	0.759279	0.971386	-1.0481	-0.0677799	0.42464	0.999823	1398	14.8225	26.6232	44.5216	1786	15.5612	29.9545	45.728	1362	15.3731	27.4594	45.4055	1276	12.8699	24.8182	38.498	1495	13.4852	26.0499	40.3806	1401	13.4618	26.4809	39.8631	1562	16.0478	28.6329	47.1595	1478	15.4602	28.2758	45.5354	1376	15.7011	27.8866	45.677	1222	12.3662	24.0142
Smp_035700	SM_V10_1	22908987..22930773	1.42132	0.507226	0.00545841	0.239541	1.22661	0.294681	0.000381812	0.0309627	780	13.2601	23.8169	24.8404	1124	15.7024	30.2263	28.7784	1223	22.1335	39.5347	40.7716	1950	31.5354	60.8123	58.8331	2330	33.6984	65.0967	62.9342	1835	28.2709	55.612	52.2119	1028	16.9342	30.2145	31.0371	1544	25.8957	47.3615	47.5688	1661	30.3891	53.9741	55.1377	2067	33.5385	65.1292
inx_1	SM_V10_1	complement(22937456..22968987)	1.03829	0.0542135	0.57572	0.927522	-1.01109	-0.0159133	0.816574	0.999823	2568	34.4502	61.8771	81.7822	3650	40.2379	77.4562	93.453	2785	39.7734	71.0429	92.8446	3655	46.6439	89.9474	110.274	3890	44.3963	85.7624	105.07	4084	49.6517	97.6702	116.203	2914	37.8796	67.586	87.9788	2817	37.283	68.1882	86.7883	3094	44.6697	79.3378	102.707	3574	45.7617	88.8657
inx_2	SM_V10_1	complement(23014465..23052359)	1.06925	0.0966046	0.456306	0.899403	-1.05199	-0.0731145	0.328563	0.999823	13517	101.488	182.287	430.471	18583	114.656	220.708	475.791	14785	118.176	211.085	492.893	23933	170.94	329.638	722.078	25169	160.769	310.565	679.825	24950	169.769	333.954	709.911	17117	124.533	222.195	516.792	14239	105.473	192.904	438.686	16127	130.312	231.448	535.344	23798	170.54	331.177
Smp_141280	SM_V10_1	complement(23069650..23086933)	-1.00181	-0.0026068	0.990005	0.998209	-1.05358	-0.0752958	0.561411	0.999823	169	3.25255	5.84202	5.38208	262	4.14367	7.97637	6.70814	209	4.28208	7.64862	6.96751	301	5.5108	10.627	9.08142	321	5.25585	10.153	8.67034	338	5.8953	11.5967	9.61723	177	3.30089	5.88954	5.34394	202	3.83545	7.01479	6.22337	224	4.63961	8.24041	7.43579	300	5.51074	10.7014
Smp_035500	SM_V10_1	23097897..23099424	-1.01929	-0.0275609	0.874933	0.986726	-1.13128	-0.177956	0.177896	0.999823	208	3.90687	7.01727	6.6241	323	4.98557	9.59699	8.26995	249	4.97893	8.89333	8.301	350	6.25381	12.0598	10.5598	423	6.75938	13.0574	11.4254	362	6.16206	12.1214	10.3001	227	4.13154	7.37161	6.85353	249	4.61416	8.439	7.67139	248	5.01318	8.90391	8.23248	324	5.80847	11.2796
Smp_141270	SM_V10_1	23111760..23131446	-1.12138	-0.165269	0.314538	0.852574	-1.07007	-0.0976996	0.541519	0.999823	657	7.04564	12.6549	20.9232	761	6.70634	12.9094	19.4843	583	6.65571	11.8884	19.4357	399	4.07042	7.84933	12.0382	402	3.6676	7.08487	10.8582	576	5.59795	11.0118	16.3891	567	5.89193	10.5126	17.1187	654	6.91927	12.6549	20.1489	479	5.52824	9.81869	15.9006	396	4.05323	7.87106
Smp_035480	SM_V10_1	complement(23131745..23137363)	-1.12999	-0.17631	0.0382042	0.566993	1.04888	0.0688546	0.367488	0.999823	2819	40.2158	72.2329	89.7757	3595	42.145	81.1272	92.0448	2667	40.5037	72.3475	88.9107	2713	36.8181	70.9996	81.8534	2937	35.6456	68.8582	79.3296	2846	36.7949	72.3796	80.9782	2783	38.4711	68.6412	84.0237	2325	32.7229	59.848	71.6304	2507	38.4903	68.3626	83.2211	2511	34.19	66.3943
Smp_035470	SM_V10_1	23143746..23149069	1.00925	0.0132849	0.909535	0.99023	1.02434	0.0346943	0.651237	0.999823	15019	240.631	432.206	478.305	18557	244.323	470.311	475.126	13770	234.863	419.511	459.055	10599	161.542	311.516	319.781	12118	165.174	319.075	327.312	11234	163.116	320.867	319.645	15493	240.528	429.157	467.761	16045	253.617	463.849	494.327	13847	238.76	424.062	459.658	10648	162.828	316.2
Smp_035460	SM_V10_1	23165812..23203305	1.03159	0.0448638	0.766592	0.973876	1.07343	0.102225	0.456004	0.999823	397	5.09956	9.15949	12.6431	477	5.03508	9.69231	12.2129	340	4.64934	8.30463	11.3347	501	6.12196	11.8055	15.1156	523	5.71537	11.0406	14.1264	492	5.72742	11.2665	13.999	418	5.20281	9.28301	12.6202	421	5.33521	9.75776	12.9705	350	4.83845	8.59356	11.6184	446	5.46799	10.6184
Smp_141250	SM_V10_1	23242208..23287779	-1.15357	-0.2061	0.308914	0.851501	-2.17741	-1.12261	2.39246e-05	0.00280679	205	1.36496	2.45165	6.52856	296	1.61959	3.11763	7.57866	206	1.46017	2.60815	6.8675	189	1.19712	2.30852	5.70228	474	2.68501	5.18675	12.8029	394	2.37747	4.67674	11.2106	202	1.30328	2.32535	6.09874	168	1.10358	2.01837	5.17588	209	1.49765	2.65997	6.93786	182	1.15662	2.24606
Smp_141240	SM_V10_1	complement(23289957..23304654)	-1.07192	-0.100193	0.33547	0.861282	1.02379	0.0339204	0.703982	0.999823	1618	18.5999	33.4078	51.5279	2175	20.5464	39.551	55.6878	1433	17.5367	31.324	47.7724	1098	12.0073	23.1547	33.1276	1240	12.127	23.4263	33.4929	1123	11.6994	23.0139	31.9531	1490	16.5973	29.6134	44.9857	1670	18.9398	34.6397	51.4507	1443	17.8523	31.7074	47.9011	992	10.8841	21.1362
Smp_349610	SM_V10_1	23348454..23358597	1.09775	0.13455	0.400089	0.882254	1.35215	0.435254	0.108893	0.999823	352	5.97682	10.7352	11.21	483	6.73939	12.973	12.3665	363	6.56153	11.7202	12.1015	63	1.0176	1.96233	1.90076	66	0.953393	1.84171	1.78269	101	1.55418	3.05723	2.87379	413	6.79512	12.1241	12.4692	492	8.24176	15.0736	15.1579	344	6.28611	11.1648	11.4192	100	1.62061	3.1471
Smp_035430	SM_V10_1	23374068..23385045	1.01953	0.0278979	0.786723	0.97787	-1.0365	-0.0517206	0.484983	0.999823	9260	100.842	181.126	294.9	12387	110.852	213.385	317.151	9467	109.753	196.039	315.605	11143	115.437	222.607	336.193	13259	122.841	237.297	358.131	11278	111.305	218.949	320.897	10757	113.512	202.532	324.773	9957	106.976	195.653	306.763	9378	109.91	195.211	311.307	10874	113.024	219.485
Smp_326410	SM_V10_1	complement(23386068..23388041)	1.11777	0.160617	0.215829	0.808502	-1.02706	-0.0385181	0.660904	0.999823	1328	37.8328	67.9528	42.2923	1403	32.8454	63.2259	35.9218	1435	43.5204	77.7359	47.8391	989	26.8027	51.6858	29.8389	1216	29.4717	56.9318	32.8447	1001	25.8438	50.8376	28.4818	1495	41.2697	73.6346	45.1367	1511	42.4681	77.6714	46.5521	1469	45.039	79.9937	48.7642	985	26.7829	52.0104
Smp_035410	SM_V10_1	complement(23419118..23427584)	1.16006	0.214205	0.0360244	0.558531	-1.02597	-0.0369849	0.641569	0.999823	2063	12.8194	23.0254	65.6996	2341	11.9541	23.0111	59.938	2055	13.5941	24.2818	68.5083	1929	11.4028	21.989	58.1995	2224	11.7572	22.712	60.0711	1918	10.8011	21.247	54.5735	2548	15.3422	27.374	76.9286	2246	13.7691	25.1828	69.1965	2360	15.7826	28.0314	78.3414	1993	11.8203	22.9541
Smp_035390	SM_V10_1	23439525..23465203	-1.089	-0.122998	0.131268	0.742854	-1.08102	-0.11239	0.103808	0.999823	2776	22.6842	40.7438	88.4063	3700	24.8457	47.8268	94.7332	2675	23.2701	41.5648	89.1774	3157	24.5408	47.3241	95.2493	3702	25.7359	49.7153	99.9925	3353	24.8307	48.8446	95.4041	2819	22.3212	39.8262	85.1106	2591	20.888	38.2029	79.8256	2546	22.3902	39.7672	84.5157	3098	24.1621	46.921
Smp_035380	SM_V10_1	complement(23465756..23474003)	-1.04207	-0.059451	0.815958	0.980619	-1.06289	-0.087998	0.652016	0.999823	97	1.4767	2.65235	3.08912	109	1.36362	2.62491	2.79079	86	1.39377	2.48954	2.86701	159	2.30266	4.44041	4.79716	162	2.09815	4.05309	4.37569	150	2.06949	4.07092	4.268	90	1.32765	2.36883	2.71726	86	1.29166	2.36235	2.64956	90	1.47455	2.61895	2.98759	147	2.13594	4.14783
Smp_035370	SM_V10_1	complement(23474083..23488459)	1.17656	0.23457	0.437533	0.897206	-1.0707	-0.0985595	0.65848	0.999823	56	1.46204	2.62602	1.78341	94	2.01672	3.8821	2.40674	51	1.41747	2.53187	1.70021	99	2.45877	4.74146	2.98691	116	2.5765	4.97715	3.13321	123	2.91024	5.72476	3.49976	86	2.17566	3.88187	2.59649	62	1.59695	2.92072	1.91014	75	2.10731	3.7428	2.48966	106	2.64137	5.12934
Smp_035360	SM_V10_1	23496154..23506497	-1.05405	-0.0759419	0.505478	0.903261	-1.00111	-0.00160523	0.988803	0.999823	1180	17.7431	31.8689	37.579	1487	18.374	35.3691	38.0725	1094	17.5119	31.2797	36.4711	793	11.3431	21.8738	23.9255	961	12.2933	23.7476	25.957	822	11.2013	22.0342	23.3886	1158	16.8723	30.1041	34.9621	1187	17.6086	32.205	36.57	1041	16.8458	29.9199	34.5565	803	11.5242	22.3792
Smp_141230	SM_V10_1	complement(23508022..23520274)	-1.13433	-0.181845	0.355528	0.868868	-1.0745	-0.103671	0.48604	0.999823	188	1.6771	3.0123	5.98717	227	1.66408	3.20327	5.81201	151	1.434	2.5614	5.03394	258	2.18944	4.22208	7.78407	364	2.76251	5.33646	9.83179	304	2.45769	4.83454	8.64982	142	1.22747	2.19008	4.28723	188	1.65458	3.02611	5.79205	143	1.37288	2.43838	4.74696	279	2.37551	4.61306
Smp_141220	SM_V10_1	23532928..23565004	1.02746	0.039084	0.618473	0.939495	-1.07243	-0.10089	0.163985	0.999823	2644	34.92	62.7209	84.2025	3387	36.7598	70.761	86.7193	2586	36.359	64.9441	86.2104	2867	36.0206	69.4616	86.4997	3349	37.6295	72.6905	90.4578	2837	33.9565	66.7962	80.7221	2914	37.2925	66.5384	87.9788	2835	36.9396	67.5602	87.3429	2654	37.7232	67.0002	88.1008	2620	33.0266	64.1352
Smp_035310	SM_V10_1	complement(23565129..23571524)	-1.24079	-0.311263	0.0047532	0.21867	1.09169	0.126559	0.0606277	0.999823	8814	133.747	240.228	280.696	8846	110.308	212.337	226.489	7958	128.554	229.623	265.299	5965	86.1061	166.046	179.969	6948	89.6959	173.27	187.668	6279	86.3484	169.857	178.659	7770	114.249	203.847	234.59	5959	89.2099	163.159	183.59	6114	99.8467	177.338	202.957	5816	84.234	163.576
Smp_035300	SM_V10_1	23577586..23586450	1.07069	0.0985396	0.297987	0.85001	-1.0099	-0.0142196	0.839884	0.999823	4190	114.162	205.05	133.437	4420	98.9638	190.501	113.168	3689	107.001	191.124	122.982	2775	71.9254	138.7	83.724	3328	77.1422	149.019	89.8906	3010	74.3235	146.202	85.6446	4181	110.384	196.951	126.232	4478	120.37	220.15	137.962	3933	115.326	204.831	130.558	2952	76.7671	149.076
Smp_035290	SM_V10_1	23590096..23604549	-1.08248	-0.114342	0.44317	0.898503	1.10814	0.148138	0.339728	0.999823	326	2.16039	3.88035	10.382	343	1.86791	3.59563	8.78203	284	2.00357	3.57876	9.46781	515	3.24663	6.26075	15.538	667	3.76046	7.26426	18.0159	512	3.07494	6.04874	14.5681	304	1.95213	3.48304	9.17829	296	1.93524	3.53942	9.1194	239	1.70455	3.02744	7.93372	543	3.43452	6.66957
Smp_035280	SM_V10_1	complement(23605310..23626708)	1.0085	0.0122086	0.880254	0.98717	-1.00194	-0.00280087	0.968744	0.999823	2524	46.477	83.4789	80.3809	3023	45.7439	88.0549	77.3996	2339	45.8511	81.8989	77.9761	1787	31.3029	60.364	53.9153	1992	31.206	60.2821	53.8047	1766	29.4707	57.9722	50.2486	2580	46.035	82.137	77.8947	2645	48.0509	87.8821	81.4892	2338	46.3329	82.2918	77.6111	1648	28.9639	56.2457
Smp_035270	SM_V10_1	23632266..23633562	1.02579	0.0367366	0.756027	0.970908	-1.03139	-0.0445963	0.503187	0.999823	9676	232.938	418.388	308.148	11420	225.921	434.888	292.393	10908	279.551	499.332	363.644	13744	314.752	606.964	414.668	15919	326.033	629.813	429.979	13479	294.072	578.472	383.523	11233	262.036	467.532	339.144	9555	226.936	415.051	294.378	10624	275.251	488.873	352.669	12829	294.774	572.428
Smp_035260	SM_V10_1	complement(23635318..23668692)	1.09021	0.124611	0.163948	0.781816	1.00508	0.0073161	0.913814	0.999823	3599	63.3276	113.745	114.616	5084	73.5127	141.509	130.169	4089	76.5947	136.813	136.316	7769	130.043	250.773	234.397	9065	135.7	262.138	244.849	8765	139.77	274.943	249.394	4492	76.5897	136.654	135.621	4350	75.514	138.11	134.018	4353	82.432	146.407	144.5	7525	126.377	245.415
Smp_035250	SM_V10_1	complement(23674113..23677522)	1.08116	0.112579	0.56531	0.923629	1.0689	0.0961316	0.591085	0.999823	127	3.44693	6.19114	4.04452	157	3.50166	6.74054	4.01976	153	4.42069	7.89621	5.10062	174	4.4925	8.66327	5.24972	206	4.75659	9.18853	5.56414	214	5.26373	10.3543	6.08902	152	3.99753	7.1325	4.58915	154	4.1236	7.54179	4.74455	143	4.17696	7.41869	4.74696	186	4.81828	9.35673
Smp_035220	SM_V10_1	23687946..23703264	-1.20913	-0.273965	0.0913747	0.704014	1.00238	0.00343172	0.980925	0.999823	248	2.91893	5.24278	7.89797	450	4.35241	8.3782	11.5216	313	3.92181	7.00511	10.4346	334	3.73963	7.21145	10.0771	440	4.4058	8.51089	11.8846	375	3.99995	7.86834	10.67	274	3.12494	5.57561	8.27254	273	3.17002	5.79776	8.4108	240	3.04004	5.39941	7.96692	307	3.44874	6.6972
Smp_035210	SM_V10_1	complement(23704115..23737543)	-1.12298	-0.167332	0.0605346	0.639812	-1.10733	-0.147086	0.0279471	0.775327	5358	39.2337	70.469	170.634	8136	48.9569	94.2398	208.311	5157	40.1998	71.8047	171.921	18233	127.006	244.917	550.105	18931	117.932	227.814	511.334	17161	113.881	224.016	488.288	5556	39.422	70.3379	167.745	5214	37.6665	68.8896	160.637	4836	38.11	67.6871	160.533	16209	113.283	219.986
Smp_035200	SM_V10_1	complement(23752478..23754042)	-1.03441	-0.0488042	0.734729	0.968552	1.013	0.0186289	0.81924	0.999823	46985	904.887	1625.3	1496.31	61136	967.56	1862.51	1565.3	48123	986.639	1762.33	1604.29	48582	890.064	1716.39	1465.76	56408	924.222	1785.36	1523.6	49017	855.526	1682.91	1394.7	53776	1003.56	1790.58	1623.59	43072	818.384	1496.77	1327	46552	964.871	1713.71	1545.32	49257	905.428	1758.27
Smp_035190	SM_V10_1	23761960..23807089	-1.14742	-0.198398	0.0782185	0.669244	1.03172	0.0450519	0.507112	0.999823	5121	22.6369	40.6589	163.087	6513	23.6586	45.5418	166.756	4190	19.7173	35.2189	139.684	4842	20.361	39.2638	146.087	5233	19.6795	38.0158	141.345	5182	20.7592	40.8357	147.445	4584	19.6348	35.033	138.399	4761	20.7629	37.974	146.681	3707	17.6352	31.3219	123.056	4408	18.5975	36.115
Smp_035180	SM_V10_1	complement(23833235..23910042)	-1.22331	-0.29079	0.0506061	0.610801	-1.09437	-0.130097	0.31394	0.999823	453	4.24727	7.62866	14.4265	598	4.60743	8.86909	15.3109	426	4.25198	7.59487	14.2017	632	5.63689	10.8701	19.068	765	6.10202	11.7875	20.663	718	6.10081	12.001	20.4295	425	3.86118	6.88923	12.8315	372	3.44098	6.29332	11.4609	348	3.51145	6.23668	11.552	671	6.00461	11.6605
Smp_035150	SM_V10_1	23920196..23926420	-1.00169	-0.00243847	0.980137	0.996023	1.03407	0.0483294	0.494834	0.999823	1694	18.1525	32.6044	53.9482	2157	18.9942	36.5629	55.2269	1531	17.4651	31.196	51.0395	1901	19.3784	37.3689	57.3547	2370	21.6059	41.7372	64.0147	1969	19.1215	37.614	56.0246	1765	18.3269	32.6993	53.2885	1846	19.5156	35.6929	56.873	1487	17.1487	30.4578	49.3617	1949	19.9336	38.7096
Smp_333650	SM_V10_1	complement(23929786..23977892)	-1.07854	-0.109083	0.486585	0.899403	-1.04565	-0.0643938	0.577907	0.999823	410	2.15606	3.87258	13.0571	549	2.37244	4.56685	14.0564	345	1.93138	3.44982	11.5014	746	3.73188	7.1965	22.5074	822	3.67748	7.10395	22.2026	779	3.7125	7.30289	22.1652	391	1.99239	3.55488	11.805	418	2.16861	3.96625	12.8781	335	1.89591	3.36733	11.1205	708	3.55354	6.90071
Smp_343410	SM_V10_1	complement(23982665..24027002)	-1.11536	-0.157515	0.39695	0.881925	1.14454	0.194771	0.136916	0.999823	227	0.292348	0.525096	7.22919	308	0.325965	0.627468	7.8859	201	0.275576	0.492232	6.70081	419	0.513333	0.989904	12.6416	412	0.451411	0.872011	11.1283	469	0.547392	1.07678	13.3446	203	0.253332	0.452002	6.12893	203	0.257928	0.471733	6.25418	219	0.303539	0.539115	7.26981	424	0.521184	1.0121
Smp_035110	SM_V10_1	24030410..24040826	1.0384	0.0543625	0.567538	0.923931	-1.05372	-0.075497	0.268278	0.999823	2594	32.7962	58.9063	82.6102	3753	38.9922	75.0582	96.0902	2728	36.7171	65.5838	90.9443	4396	52.8715	101.957	132.631	5207	56.0069	108.191	140.643	4411	50.5407	99.4191	125.508	2996	36.7041	65.4885	90.4545	2849	35.5363	64.9937	87.7742	3041	41.3776	73.4907	100.947	4235	51.1043	99.2406
Smp_141170	SM_V10_1	complement(24057307..24062516)	-1.29481	-0.372746	0.158264	0.775063	1.03988	0.0564185	0.864969	0.999823	89	0.480331	0.862738	2.83435	129	0.572118	1.1013	3.30286	100	0.574541	1.02624	3.33374	25	0.128352	0.247511	0.75427	40	0.183658	0.354781	1.08042	46	0.224988	0.442576	1.30885	83	0.434058	0.774459	2.50592	85	0.452581	0.827742	2.61875	65	0.377537	0.670543	2.15771	33	0.169987	0.330101
Smp_035090	SM_V10_1	complement(24088454..24107296)	-1.07041	-0.0981679	0.414179	0.886786	-1.07278	-0.101349	0.150348	0.999823	3488	28.2153	50.6784	111.081	4624	30.7377	59.1688	118.391	3190	27.4707	49.068	106.346	2268	17.4527	33.6555	68.4274	2468	16.9845	32.8098	66.6617	2329	17.0738	33.5859	66.2678	3576	28.0301	50.0122	107.966	3406	27.1819	49.714	104.935	3014	26.239	46.6031	100.051	2131	16.4529	31.9503
Smp_035080	SM_V10_1	24120530..24124078	-1.02771	-0.0394384	0.692443	0.954743	1.07949	0.110344	0.190477	0.999823	1708	13.5322	24.3057	54.3941	1959	12.7545	24.5518	50.1574	1511	12.7443	22.7638	50.3728	1105	8.32827	16.0601	33.3388	1163	7.83903	15.143	31.4131	1127	8.09203	15.9179	32.0669	1637	12.5675	22.4234	49.4239	1689	13.202	24.1456	52.036	1468	12.5171	22.2316	48.731	1067	8.06858	15.6686
Smp_141160	SM_V10_1	complement(24124302..24135195)	-1.0074	-0.0106361	0.930799	0.993379	1.00086	0.00123574	0.994976	0.999823	1035	31.3266	56.2666	32.9613	1222	30.3941	58.5073	31.2876	1032	33.2524	59.3952	34.4042	164	4.72201	9.10585	4.94801	218	5.61344	10.8437	5.88827	145	3.97733	7.82384	4.12574	964	28.2728	50.4452	29.1049	1205	35.9821	65.8089	37.1246	946	30.8148	54.7301	31.4029	169	4.88213	9.48073
Smp_141150	SM_V10_1	24149049..24169804	-1.08741	-0.120897	0.173778	0.789665	-1.04006	-0.0566734	0.40599	0.999823	3861	24.8204	44.5808	122.96	5074	26.8044	51.5972	129.913	3561	24.3698	43.5292	118.714	4158	25.4275	49.0341	125.45	4944	27.0388	52.2322	133.539	4793	27.9234	54.9283	136.377	3526	21.964	39.1888	106.456	3815	24.1953	44.2516	117.536	3524	24.3804	43.302	116.981	4286	26.2974	51.0675
Smp_035040	SM_V10_1	24178409..24206732	1.1199	0.163367	0.281577	0.842292	-1.00111	-0.00159569	0.989875	0.999823	278	6.28366	11.2863	8.85337	325	6.03666	11.6203	8.32116	273	6.56902	11.7335	9.1011	412	8.85881	17.0832	12.4304	485	9.32631	18.0161	13.1	422	8.64433	17.0043	12.0073	314	6.87728	12.2706	9.48021	284	6.33305	11.5827	8.74969	334	8.12475	14.4304	11.0873	401	8.65093	16.7994
Smp_035030	SM_V10_1	complement(24210224..24229555)	-1.05402	-0.0759	0.508664	0.903563	-1.02881	-0.0409729	0.538681	0.999823	11808	31.2813	56.1854	376.045	15804	34.405	66.2281	404.639	12224	34.4741	61.5774	407.516	12250	30.8714	59.5319	369.593	15761	35.5216	68.6188	425.711	13495	32.3991	63.7326	383.978	12514	32.1236	57.3159	377.82	12085	31.5851	57.7672	372.324	11258	32.0971	57.0076	373.715	12632	31.9398	62.0246
Smp_035020	SM_V10_1	24236899..24252982	1.06084	0.0852102	0.487382	0.899403	-1.02226	-0.0317665	0.641742	0.999823	3021	48.3467	86.8371	96.2087	4048	53.2357	102.476	103.643	3251	55.3865	98.931	108.38	4274	65.0671	125.474	128.95	4607	62.7242	121.167	124.437	4438	64.3658	126.614	126.276	3497	54.229	96.7569	105.581	3359	53.0339	96.9956	103.487	3522	60.6599	107.738	116.915	4034	61.6173	119.656
Smp_035010	SM_V10_1	24254493..24258275	1.11418	0.155988	0.210695	0.808269	1.03548	0.0502962	0.575155	0.999823	1278	48.8913	87.8152	40.7	1459	45.8672	88.2922	37.3556	1197	48.749	87.0751	39.9048	1251	45.527	87.7935	37.7437	1341	43.6445	84.3101	36.221	1322	45.8335	90.1596	37.6153	1451	53.7883	95.9706	43.8082	1277	48.1968	88.149	39.3428	1442	59.3693	105.446	47.8679	1375	50.2058	97.4959
Smp_035000	SM_V10_1	24258809..24261073	1.09862	0.135691	0.411744	0.886786	1.07931	0.110109	0.405147	0.999823	502	16.4899	29.618	15.987	424	11.4453	22.0316	10.8559	429	15.0018	26.796	14.3017	405	12.6555	24.4047	12.2192	427	11.9328	23.0511	11.5334	334	9.94288	19.5587	9.50342	506	16.1059	28.7366	15.277	467	15.1342	27.6794	14.3877	463	16.3678	29.0709	15.3695	400	12.5408	24.3533
Smp_141140	SM_V10_1	complement(24262855..24272125)	-1.12038	-0.163988	0.206741	0.808269	1.00888	0.0127533	0.852813	0.999823	3869	80.0511	143.782	123.215	4401	74.8283	144.041	112.681	3452	76.0344	135.812	115.081	3517	69.2232	133.489	106.111	3902	68.6841	132.68	105.395	3552	66.6029	131.015	101.066	3938	78.9521	140.869	118.895	3058	62.4213	114.165	94.2133	2990	66.5787	118.25	99.2545	3193	63.0548	122.448
Smp_034980	SM_V10_1	24288067..24303591	-1.12112	-0.164946	0.16497	0.781816	1.01096	0.0157209	0.820091	0.999823	3476	33.9018	60.8922	110.699	4445	35.6255	68.5775	113.808	3265	33.8998	60.5516	108.846	2885	26.767	51.6171	87.0428	3611	29.962	57.879	97.5346	3166	27.9837	55.047	90.0833	3442	32.5292	58.0396	103.92	3174	30.5406	55.8568	97.7871	2854	29.9566	53.206	94.7399	2845	26.4836	51.4291
Smp_141130	SM_V10_1	complement(24356439..24366968)	#N/A	#N/A	#N/A	#N/A	#N/A	#N/A	#N/A	#N/A	0	0	0	0	0	0	0	0	0	0	0	0	0	0	0	0	0	0	0	0	0	0	0	0	0	0	0	0	0	0	0	0	0	0	0	0	0	0	0
Smp_141120	SM_V10_1	complement(24414154..24421175)	-1.10496	-0.143991	0.0891751	0.698368	-1.00248	-0.00356791	0.959569	0.999823	2869	14.4598	25.9717	91.368	3509	14.5332	27.9757	89.8429	2506	13.4457	24.0166	83.5434	2043	9.79514	18.8888	61.639	2552	10.9424	21.1379	68.9306	2366	10.8068	21.2582	67.3206	2538	12.3949	22.1153	76.6267	2816	14.002	25.6088	86.7575	2278	12.3561	21.9456	75.6193	2108	10.1403	19.6918
Smp_246000	SM_V10_1	24421299..24485861	-1.07015	-0.0978166	0.425574	0.890693	1.00613	0.00881815	0.915351	0.999823	1040	6.00595	10.7875	33.1205	1450	6.88117	13.2459	37.1252	896	5.50842	9.8391	29.8703	1415	7.77348	14.9903	42.6917	1493	7.33514	14.1696	40.3265	1523	7.97075	15.6793	43.3344	961	5.37763	9.59493	29.0143	1083	6.17026	11.285	33.3659	935	5.81106	10.321	31.0378	1436	7.91504	15.3704
Smp_034940	SM_V10_1	complement(24498743..24518595)	-1.03744	-0.0530237	0.577395	0.927897	1.0396	0.0560217	0.404413	0.999823	5483	52.8711	94.9636	174.615	7396	58.6062	112.814	189.364	5177	53.1434	94.9244	172.588	7259	66.5868	128.405	219.01	8021	65.8005	127.11	216.65	8280	72.3573	142.335	235.594	5359	50.073	89.3417	161.798	6273	59.6764	109.144	193.263	4843	50.2586	89.2643	160.766	7290	67.0932	130.29
Smp_141080	SM_V10_1	24523652..24530855	-1.0401	-0.0567263	0.630248	0.941213	1.03536	0.0501286	0.541149	0.999823	3137	49.4988	88.9064	99.9029	4169	54.0578	104.059	106.741	3166	53.1816	94.9927	105.546	2523	37.8711	73.0301	76.121	3097	41.574	80.3104	83.6512	2987	42.7137	84.0224	84.9901	3137	47.9639	85.5786	94.7115	3218	50.0949	91.6203	99.1427	3180	54.0012	95.9114	105.562	2747	41.3704	80.3382
Smp_034920	SM_V10_1	complement(24533151..24606298)	-1.15318	-0.205619	0.202942	0.808269	-1.03552	-0.0503577	0.694939	0.999823	322	0.728639	1.30873	10.2546	463	0.860961	1.65731	11.8545	302	0.727502	1.29946	10.0679	368	0.792164	1.5276	11.1029	423	0.814324	1.57307	11.4254	434	0.890016	1.75076	12.3488	288	0.631493	1.12673	8.69523	360	0.803686	1.46989	11.0912	243	0.591778	1.05106	8.0665	344	0.74296	1.44277
Smp_141070	SM_V10_1	complement(24616425..24733378)	-1.18317	-0.242656	0.115524	0.728822	-1.05268	-0.074068	0.517838	0.999823	391	1.72486	3.09807	12.452	570	2.06632	3.97756	14.594	339	1.59201	2.84364	11.3014	779	3.26907	6.30402	23.5031	866	3.25008	6.27833	23.391	911	3.64205	7.16431	25.921	374	1.5987	2.85245	11.2917	360	1.56677	2.86552	11.0912	302	1.43377	2.54651	10.025	785	3.30519	6.41843
Smp_034870	SM_V10_1	24750063..24769720	-1.02104	-0.0300396	0.790544	0.977873	-1.02635	-0.0375158	0.572355	0.999823	13212	103.194	185.35	420.758	17770	114.056	219.553	454.975	13872	115.344	206.027	462.456	16580	123.192	237.561	500.232	20172	134.04	258.931	544.854	18235	129.075	253.905	518.847	14808	112.073	199.964	447.08	13402	103.272	188.878	412.899	13449	113.05	200.788	446.446	16733	124.741	242.238
2DBD-gamma	SM_V10_1	complement(24771606..24810539)	-1.34802	-0.430845	0.24056	0.817046	1.46423	0.550146	0.210998	0.999823	69	0.183657	0.329873	2.19742	79	0.172796	0.332624	2.02268	48	0.13601	0.24294	1.60019	20	0.0506408	0.0976549	0.603416	9	0.0203799	0.0393688	0.243094	20	0.0482437	0.0949007	0.569067	42	0.108325	0.193277	1.26805	64	0.168061	0.307373	1.97176	32	0.0916654	0.162807	1.06226	16	0.0406472	0.0789337
Smp_034850	SM_V10_1	24818918..24831542	1.00571	0.00821038	0.943818	0.994718	-1.05055	-0.071138	0.301748	0.999823	1056	19.8084	35.5786	33.6301	1459	22.4899	43.292	37.3556	1167	23.3039	41.6252	38.9047	3360	59.9565	115.619	101.374	3741	59.7	115.325	101.046	3650	62.0484	122.056	103.855	1192	21.6662	38.6574	35.9886	1212	22.4293	41.0218	37.3402	1110	22.4081	39.799	36.847	3342	59.8334	116.192
Smp_034840	SM_V10_1	24848292..24849774	1.06489	0.0907093	0.510429	0.904212	-1.04995	-0.0703265	0.39623	0.999823	47924	1007.13	1808.94	1526.22	64753	1118.25	2152.57	1657.91	53884	1205.49	2153.23	1796.35	80723	1613.76	3111.96	2435.48	95663	1710.32	3303.9	2583.9	85459	1627.58	3201.62	2431.59	60666	1235.37	2204.18	1831.61	53438	1107.92	2026.32	1646.36	54478	1232.11	2188.35	1808.42	78632	1577.18	3062.77
Smp_141040	SM_V10_1	complement(24858146..24885531)	-1.05512	-0.0774134	0.377342	0.875205	-1.04388	-0.0619495	0.367514	0.999823	2571	21.6313	38.8528	81.8777	3759	25.9896	50.0288	96.2438	2615	23.422	41.8362	87.1772	3501	28.0211	54.0354	105.628	4021	28.7817	55.5989	108.609	3729	28.4332	55.9311	106.103	2577	21.0095	37.4857	77.8042	2825	23.4491	42.887	87.0348	2590	23.4518	41.6528	85.9763	3315	26.6205	51.6949
Smp_343400	SM_V10_1	24898858..24940660	-1.16601	-0.22158	0.186335	0.79906	-1.11529	-0.157422	0.148463	0.999823	697	8.03213	14.4268	22.1971	838	7.93575	15.276	21.4558	659	8.08452	14.4405	21.9693	726	7.95876	15.3476	21.904	816	7.99998	15.4539	22.0405	948	9.90052	19.4754	26.9738	529	5.90709	10.5396	15.9714	810	9.20895	16.8426	24.9551	459	5.69255	10.1105	15.2367	706	7.76522	15.0795
Smp_020450	SM_V10_1	24953563..24969686	1.04616	0.0650995	0.462242	0.899403	-1.01336	-0.0191517	0.777914	0.999823	3555	49.6081	89.1027	113.215	4447	50.9948	98.1627	113.859	3587	53.2862	95.1795	119.581	4704	62.444	120.416	141.924	5486	65.1282	125.811	148.179	5530	69.9342	137.568	157.347	3781	51.1257	91.2199	114.155	4023	55.3847	101.295	123.944	3719	55.8515	99.1978	123.454	4726	62.9444	122.233
Smp_133280	SM_V10_1	complement(24972903..24992739)	-1.0045	-0.00647329	0.951421	0.995133	-1.02661	-0.0378828	0.579767	0.999823	4516	54.6159	98.0974	143.819	5994	59.57	114.67	153.468	4314	55.5413	99.2074	143.817	3849	44.2816	85.3921	116.127	4634	47.6784	92.1025	125.166	4153	45.5175	89.5379	118.167	4810	56.3676	100.573	145.222	5030	60.015	109.764	154.968	4150	54.0143	95.9348	137.761	3783	43.6669	84.7977
Smp_133270	SM_V10_1	25003963..25022137	1.02545	0.0362564	0.736888	0.968564	1.02784	0.0396131	0.555953	0.999823	8429	74.9316	134.587	268.435	11405	83.3163	160.38	292.009	8323	78.7661	140.691	277.467	7027	59.425	114.594	212.01	8137	61.5394	118.879	219.784	7211	58.0946	114.278	205.177	9156	78.8704	140.723	276.436	9341	81.9236	149.833	287.785	8815	84.3348	149.787	292.618	7154	60.7	117.875
Smp_133260	SM_V10_1	complement(25027649..25028529)	1.04575	0.0645424	0.765098	0.973363	1.04336	0.0612356	0.807693	0.999823	104	3.31929	5.96189	3.31205	183	4.79964	9.2391	4.68545	127	4.31505	7.70752	4.23385	330	10.0193	19.321	9.95637	134	3.63846	7.02857	3.61939	337	9.7475	19.1744	9.58878	121	3.74211	6.67679	3.6532	147	4.62867	8.46555	4.52889	140	4.80879	8.54089	4.64737	263	8.01159	15.5579
Smp_133250	SM_V10_1	25055467..25144472	-1.05349	-0.0751716	0.412717	0.886786	1.01412	0.0202287	0.76937	0.999823	2237	11.3826	20.4447	71.2409	3103	12.9749	24.9761	79.4479	2239	12.1284	21.6636	74.6424	3061	14.8167	28.5723	92.3529	3450	14.9347	28.8501	93.1859	3533	16.2919	32.048	100.526	2195	10.8226	19.31	66.2709	2391	12.0028	21.9524	73.6638	2215	12.1296	21.5434	73.528	3457	16.7891	32.6031
Smp_020400	SM_V10_1	25309883..25317972	-1.06503	-0.0908958	0.405079	0.884115	-1.05582	-0.0783576	0.351452	0.999823	1299	19.8833	35.713	41.3688	1585	19.9367	38.3773	40.5817	1204	19.619	35.0433	40.1382	1336	19.4534	37.5137	40.3082	1407	18.322	35.3935	38.0036	1267	17.5755	34.5729	36.0504	1248	18.5103	33.0266	37.6793	1264	19.0877	34.9101	38.9423	1134	18.6805	33.1784	37.6437	1177	17.1951	33.3917
Smp_333760	SM_V10_1	complement(25318688..25336422)	-1.02014	-0.0287712	0.862167	0.985476	-1.00226	-0.00326097	0.983862	0.999823	496	6.91112	12.4133	15.7959	559	6.40066	12.321	14.3124	530	7.86164	14.0424	17.6688	201	2.66424	5.13768	6.06433	258	3.05835	5.90795	6.96868	270	3.40943	6.70672	7.6824	500	6.75082	12.045	15.0959	537	7.3819	13.501	16.5443	449	6.73301	11.9585	14.9048	210	2.79278	5.42337
Smp_020370	SM_V10_1	25338913..25352888	1.01231	0.017648	0.879864	0.98717	-1.0269	-0.0383015	0.56456	0.999823	18843	295.665	531.054	600.086	23999	309.449	595.675	614.46	18023	301.056	537.745	600.839	20724	309.339	596.524	625.26	22184	296.135	572.058	599.199	23125	328.839	646.862	657.984	18927	287.774	513.454	571.439	20561	318.289	582.13	633.459	18913	319.379	567.248	627.826	20470	306.562	595.32
Smp_020340	SM_V10_1	complement(25399274..25407920)	1.12447	0.169244	0.0934819	0.708628	-1.02673	-0.0380544	0.571545	0.999823	3362	28.9713	52.0364	107.068	4865	34.4508	66.3163	124.561	3800	34.8598	62.2664	126.682	7125	58.4072	112.632	214.967	8481	62.1754	120.107	229.075	7573	59.1412	116.337	215.477	4522	37.759	67.3708	136.527	3883	33.0115	60.3759	119.631	4378	40.6015	72.1123	145.33	7147	58.7821	114.15
Smp_133210	SM_V10_1	complement(25423359..25441153)	-1.55001	-0.632273	0.167926	0.786814	1.20048	0.263614	0.298259	0.999823	28	0.260613	0.468095	0.891706	124	0.948429	1.82568	3.17484	25	0.247712	0.442462	0.833434	124	1.09792	2.11721	3.74118	75	0.59388	1.14723	2.02578	123	1.03751	2.0409	3.49976	31	0.279588	0.498849	0.935945	46	0.422398	0.77254	1.4172	24	0.240405	0.426984	0.796692	128	1.1371	2.20816
Smp_020300	SM_V10_1	complement(25470031..25501493)	-1.09637	-0.132731	0.108593	0.720014	-1.06388	-0.0893408	0.18692	0.999823	3987	22.5387	40.4825	126.973	5138	23.8683	45.9455	131.551	3729	22.4412	40.0842	124.315	5771	31.0344	59.8464	174.116	6099	29.332	56.6619	164.736	6084	31.169	61.3128	173.11	3915	21.4454	38.2635	118.201	3696	20.613	37.6999	113.869	3500	21.2935	37.8193	116.184	5235	28.2455	54.8507
Smp_210400	SM_V10_1	25523599..25526974	1.09909	0.136304	0.23386	0.814186	1.07884	0.109477	0.168621	0.999823	1473	45.167	81.126	46.9101	1600	40.3167	77.6078	40.9657	1487	48.54	86.7019	49.5727	1297	37.8329	72.9564	39.1316	1504	39.2344	75.7909	40.6236	1357	37.7094	74.1785	38.6112	1700	50.5111	90.1234	51.326	1498	45.3166	82.8812	46.1516	1599	52.7671	93.7195	53.0796	1412	41.3242	80.2484
Smp_310240	SM_V10_1	25530124..25540374	-1.02376	-0.0338768	0.709706	0.959609	1.00447	0.00643686	0.925197	0.999823	2379	38.0724	68.3831	75.7632	3294	43.3197	83.3885	84.3382	2360	40.2067	71.817	78.6762	3824	58.2163	112.264	115.373	3992	54.351	104.992	107.826	3925	56.9255	111.979	111.679	2754	42.7071	76.1992	83.1481	2237	35.3191	64.5963	68.9192	2423	41.7316	74.1195	80.4327	3550	54.2245	105.3
Smp_020270	SM_V10_1	25544697..25617979	-1.31287	-0.392722	0.00252509	0.145856	-1.02153	-0.0307331	0.707196	0.999823	1415	3.26313	5.86101	45.063	1839	3.48502	6.7085	47.085	1065	2.61455	4.6701	35.5043	2292	5.02809	9.69609	69.1515	2106	4.13177	7.98153	56.8839	2284	4.77337	9.38973	64.9874	1076	2.40441	4.29003	32.4863	1164	2.64824	4.84346	35.8614	863	2.14183	3.80409	28.6477	2176	4.78946	9.30078
Smp_246020	SM_V10_1	25627007..25628151	1.07381	0.10274	0.237165	0.815838	-1.06221	-0.087068	0.218728	0.999823	3044	77.3188	138.875	96.9412	3503	73.1183	140.75	89.6893	2794	75.5505	134.948	93.1446	2058	49.7275	95.8937	62.0915	2435	52.6187	101.646	65.7703	2060	47.4197	93.2797	58.6139	3270	80.4837	143.601	98.7271	3436	86.1035	157.478	105.859	2858	78.1265	138.76	94.8727	2010	48.729	94.6279
Smp_347480	SM_V10_1	25632217..25646911	1.04496	0.0634542	0.639842	0.943661	1.0548	0.0769748	0.508895	0.999823	672	7.66239	13.7627	21.4009	839	7.86145	15.1329	21.4814	564	6.84612	12.2285	18.8023	676	7.33251	14.1399	20.3955	719	6.97468	13.4733	19.4205	694	7.17143	14.107	19.7466	697	7.701	13.7404	21.0437	718	8.07693	14.7722	22.1207	640	7.85363	13.9488	21.2451	675	7.34597	14.2653
Smp_246030	SM_V10_1	25650930..25661203	-1.11872	-0.16185	0.38787	0.879931	-1.04902	-0.0690406	0.59023	0.999823	1982	33.5523	60.2643	63.12	1715	23.8577	45.925	43.9101	1233	22.2204	39.6899	41.105	347	5.58803	10.7759	10.4693	367	5.28548	10.2102	9.91282	404	6.19799	12.1921	11.4952	1412	23.1618	41.326	42.6308	1938	32.3668	59.1967	59.7074	905	16.4878	29.284	30.0419	319	5.15418	10.009
Smp_246040	SM_V10_1	25663287..25682825	-1.11944	-0.162782	0.348447	0.868201	-1.00083	-0.00119383	0.993427	0.999823	3910	59.077	106.11	124.52	3060	37.9935	73.1357	78.3469	2175	34.9842	62.4885	72.5088	668	9.60127	18.515	20.1541	686	8.81792	17.034	18.5291	614	8.40739	16.5383	17.4704	2685	39.3102	70.1384	81.0649	3411	50.8453	92.9927	105.089	1803	29.3179	52.0715	59.8515	601	8.66696	16.8306
vasl	SM_V10_1	complement(25686899..25693583)	-1.01765	-0.0252426	0.883991	0.987809	1.27185	0.346927	0.0818729	0.999823	626	14.829	26.6348	19.936	603	11.7382	22.5955	15.439	472	11.9028	21.2607	15.7352	184	4.14635	7.99576	5.55143	191	3.84921	7.43569	5.15899	175	3.75687	7.39018	4.97934	538	12.3492	22.0338	16.2432	639	14.9336	27.3126	19.6868	427	10.8858	19.3343	14.1745	167	3.77576	7.33224
Smp_333770	SM_V10_1	25714117..25725793	1.03537	0.0501414	0.577148	0.927897	1.01588	0.0227246	0.738969	0.999823	4723	64.2178	115.344	150.412	6239	69.7105	134.19	159.741	4638	67.1334	119.913	154.619	4287	55.45	106.929	129.342	5060	58.5313	113.068	136.673	4182	51.5315	101.368	118.992	5277	69.5255	124.049	159.322	5297	71.055	129.955	163.194	4740	69.3604	123.191	157.347	4299	55.7899	108.34
Smp_020220	SM_V10_1	complement(25727878..25731483)	1.07955	0.110437	0.248015	0.819478	1.09082	0.125409	0.0697893	0.999823	3699	147.741	265.362	117.801	3910	128.333	247.035	100.11	3497	148.69	265.589	116.581	2916	110.793	213.652	87.9781	3282	111.52	215.429	88.6481	2980	107.866	212.183	84.791	4185	161.968	288.989	126.353	3561	140.318	256.633	109.71	3737	160.633	285.3	124.052	3328	126.867	246.366
Smp_020200	SM_V10_1	25741786..25757371	-1.00286	-0.00411928	0.967713	0.995323	-1.07406	-0.103075	0.185476	0.999823	2124	21.8366	39.2214	67.6423	2359	19.9299	38.3641	60.3988	1984	21.7142	38.7857	66.1413	1644	16.0784	31.0054	49.6008	2000	17.4929	33.7918	54.0208	1772	16.5099	32.4769	50.4193	2107	20.9901	37.4512	63.614	2387	24.2109	44.2801	73.5406	1687	18.6656	33.1519	56.0008	1450	14.2282	27.63
Smp_133150	SM_V10_1	complement(25761016..25786922)	1.01706	0.0244102	0.819457	0.980619	1.01178	0.0169007	0.82889	0.999823	1677	10.2398	18.392	53.4068	2349	11.7866	22.6886	60.1428	1723	11.1999	20.0052	57.4403	1829	10.6239	20.4869	55.1824	1903	9.88548	19.0962	51.4008	2116	11.7091	23.0332	60.2073	1802	10.6619	19.0232	54.4056	2015	12.1384	22.2003	62.0797	1718	11.2896	20.0514	57.0299	1832	10.6766	20.7332
Smp_101840	SM_V10_1	complement(25789473..25792915)	#N/A	#N/A	#N/A	#N/A	1.02851	0.0405611	0.981415	0.999823	0	0	0	0	0	0	0	0	0	0	0	0	1	0.0412785	0.0796008	0.0301708	0	0	0	0	0	0	0	0	0	0	0	0	0	0	0	0	0	0	0	0	1	0.0414156	0.0804259
Smp_178710	SM_V10_1	25806446..25828015	-1.18338	-0.242913	0.0232211	0.478245	-1.03585	-0.0508083	0.724434	0.999823	1606	11.5199	20.6912	51.1457	1970	11.6122	22.3529	50.439	1569	11.9811	21.4005	52.3063	541	3.69156	7.11875	16.3224	648	3.95437	7.63884	17.5027	639	4.15388	8.17114	18.1817	1424	9.89764	17.6597	42.9931	1505	10.6504	19.4789	46.3672	1209	9.33306	16.5764	40.1333	522	3.57374	6.93993
Smp_340320	SM_V10_1	25835246..26004384	-1.03714	-0.0526062	0.687803	0.954422	1.11262	0.153962	0.309416	0.999823	694	2.70503	4.85858	22.1016	991	3.17418	6.11015	25.3731	695	2.88381	5.15105	23.1695	478	1.77235	3.41778	14.4217	518	1.71768	3.31812	13.9914	578	2.0417	4.01624	16.446	685	2.58715	4.61607	20.6814	878	3.37624	6.17493	27.0501	609	2.55461	4.53724	20.2161	556	2.06841	4.0167
Smp_133120	SM_V10_1	complement(26007609..26011103)	-1.12452	-0.169307	0.157501	0.774333	1.07497	0.104303	0.117234	0.999823	15200	157.537	282.957	484.069	18488	157.461	303.106	473.359	14386	158.726	283.516	479.591	13139	129.542	249.807	396.414	15511	136.766	264.197	418.958	13941	130.943	257.58	396.668	15410	154.761	276.128	465.255	12547	128.294	234.641	386.558	12721	141.891	252.013	422.28	13120	129.784	252.032
Smp_133110	SM_V10_1	26023047..26026974	1.0701	0.0977522	0.332739	0.861053	-1.02894	-0.0411603	0.546198	0.999823	4585	103.552	185.993	146.017	5525	102.541	197.386	141.46	4822	115.935	207.083	160.753	4509	96.8745	186.811	136.04	4926	94.6484	182.837	133.053	4334	88.7072	174.497	123.317	5230	114.456	204.216	157.903	4903	109.247	199.805	151.055	5098	123.912	220.08	169.231	4090	88.1643	171.208
Smp_020130	SM_V10_1	26108377..26171952	-1.11893	-0.162119	0.308866	0.851501	-1.04514	-0.0636934	0.592913	0.999823	423	3.20766	5.76139	13.4711	614	3.82615	7.36518	15.7206	357	2.88195	5.14773	11.9014	719	5.18666	10.0019	21.6928	785	5.06429	9.78292	21.2032	700	4.81058	9.46294	19.9173	402	2.95389	5.27041	12.1371	415	3.10473	5.67835	12.7856	356	2.90532	5.16014	11.8176	700	5.06637	9.83851
Smp_020120	SM_V10_1	complement(26183484..26185974)	1.05916	0.082918	0.497262	0.903169	-1.13742	-0.185768	0.0917207	0.999823	818	23.3037	41.8565	26.0506	968	22.6617	43.6227	24.7843	834	25.2934	45.1789	27.8034	862	23.3609	45.0487	26.0072	985	23.873	46.1166	26.6052	916	23.6493	46.5207	26.0633	915	25.2587	45.0674	27.6255	876	24.6208	45.0299	26.9885	850	26.0607	46.2863	28.2162	781	21.236	41.2387
Smp_327930	SM_V10_1	26198429..26231620	-1.1981	-0.260748	0.438507	0.897555	-1.01893	-0.0270565	0.921646	0.999823	60	0.431261	0.774602	1.9108	98	0.578843	1.11425	2.50915	50	0.382587	0.683374	1.66687	65	0.44444	0.857052	1.9611	50	0.305745	0.590622	1.35052	81	0.527625	1.0379	2.30472	57	0.396994	0.708328	1.72093	62	0.439651	0.804093	1.91014	45	0.348095	0.618251	1.4938	53	0.363593	0.70607
Smp_133090	SM_V10_1	complement(26230793..26247925)	-1.35471	-0.437983	0.132481	0.74388	1.02338	0.0333434	0.893629	0.999823	91	1.82638	3.28042	2.89804	90	1.48436	2.85732	2.30432	73	1.55971	2.78594	2.43363	75	1.43193	2.76131	2.26281	57	0.973252	1.88007	1.53959	86	1.56423	3.077	2.44699	57	1.10852	1.97786	1.72093	69	1.36624	2.49876	2.12581	52	1.12318	1.99488	1.72617	74	1.41753	2.75274
Smp_133080	SM_V10_1	complement(26275412..26294165)	-1.1383	-0.186878	0.695147	0.955394	-1.31228	-0.392072	0.399868	0.999823	17	0.316563	0.568589	0.541393	47	0.719208	1.38444	1.20337	27	0.535236	0.956035	0.900109	16	0.283427	0.546557	0.482733	12	0.190105	0.367234	0.324125	20	0.337514	0.663928	0.569067	11	0.198483	0.354139	0.332109	41	0.75322	1.37759	1.26316	22	0.440889	0.783063	0.730301	11	0.195503	0.379653
Smp_342760	SM_V10_1	26355394..26373018	-1.16219	-0.216848	0.19894	0.805793	-1.04449	-0.0628054	0.727607	0.999823	230	2.98854	5.36781	7.32473	315	3.36347	6.47452	8.06513	233	3.22298	5.75686	7.76761	303	3.74528	7.22234	9.14176	232	2.5646	4.95415	6.26641	333	3.92127	7.71356	9.47496	215	2.707	4.82991	6.49123	227	2.90994	5.32209	6.99359	193	2.69888	4.79348	6.40673	245	3.03842	5.90038
Smp_347760	SM_V10_1	complement(26410974..26421689)	-1.04201	-0.0593623	0.775039	0.976283	1.25467	0.327308	0.218359	0.999823	235	3.34064	6.00023	7.48396	258	3.01389	5.8016	6.60572	169	2.55752	4.56822	5.63401	139	1.87969	3.62477	4.19374	73	0.882846	1.70543	1.97176	124	1.59748	3.14241	3.52821	185	2.54831	4.54678	5.58548	198	2.77686	5.0787	6.10014	218	3.33514	5.92354	7.23662	108	1.46533	2.84556
Smp_020090	SM_V10_1	complement(26439389..26452475)	-1.14066	-0.189875	0.100957	0.716022	-1.02881	-0.0409708	0.708205	0.999823	1158	13.3996	24.0674	36.8784	1406	13.3694	25.7356	35.9986	1080	13.3038	23.7632	36.0044	806	8.87212	17.1089	24.3177	734	7.22567	13.9582	19.8256	853	8.94504	17.5959	24.2707	1006	11.2797	20.1256	30.3729	1036	11.8268	21.6305	31.9179	991	12.341	21.9189	32.8967	703	7.76404	15.0772
Smp_020080	SM_V10_1	26458389..26475031	-1.01275	-0.0182847	0.843469	0.981639	1.0715	0.0996376	0.156773	0.999823	3247	48.5638	87.227	103.406	4641	57.0411	109.801	118.826	3677	58.5456	104.574	122.581	2272	32.3258	62.3366	68.5481	2237	28.464	54.9853	60.4223	2209	29.9418	58.8987	62.8534	3426	49.652	88.5906	103.437	3872	57.1337	104.494	119.292	3516	56.5946	100.518	116.715	2292	32.7187	63.5371
Smp_020070	SM_V10_1	complement(26492612..26546233)	1.04061	0.0574271	0.640676	0.943875	1.01691	0.0241938	0.715626	0.999823	9823	68.3169	122.706	312.83	14998	85.7163	165	384.002	10416	77.118	137.748	347.242	18616	123.163	237.506	561.66	19371	114.614	221.405	523.219	19367	122.067	240.119	551.056	10953	73.8137	131.701	330.69	12858	88.2236	161.355	396.139	10728	80.2969	142.615	356.121	18246	121.116	235.199
Smp_020060	SM_V10_1	26562619..26580753	-1.00953	-0.0136811	0.885531	0.987809	-1.00598	-0.00859508	0.90093	0.999823	4211	22.7179	40.8044	134.106	5361	23.767	45.7505	137.261	4161	23.8975	42.6855	138.717	3156	16.1969	31.2338	95.2191	3627	16.6468	32.1574	97.9667	3199	15.6404	30.7665	91.0223	4499	23.519	41.9633	135.833	4519	24.0521	43.9898	139.225	3913	22.719	40.3512	129.894	3068	15.7975	30.6776
Smp_020050	SM_V10_1	complement(26580758..26585005)	1.05245	0.073752	0.438475	0.897555	-1.01432	-0.020517	0.760648	0.999823	6190	52.0023	93.4031	197.131	8379	57.8456	111.35	214.532	6155	55.0466	98.324	205.191	6529	52.1783	100.62	196.985	7969	56.9556	110.024	215.246	7142	54.3755	106.963	203.214	6996	56.951	101.614	211.222	7088	58.7466	107.444	218.373	6562	59.3286	105.374	217.829	6412	51.4134	99.841
Smp_020040	SM_V10_1	26585129..26599454	1.04165	0.0588641	0.586224	0.930056	-1.02899	-0.0412353	0.553041	0.999823	8685	135.22	242.873	276.588	10845	138.754	267.095	277.671	8579	142.193	253.984	286.001	8260	122.338	235.915	249.211	9695	128.416	248.067	261.866	8574	120.978	237.976	243.959	9742	146.973	262.234	294.128	9180	141.007	257.892	282.825	8907	149.244	265.072	295.672	8147	121.065	235.099
Smp_133050	SM_V10_1	26610164..26656917	-1.02012	-0.0287355	0.752346	0.96993	1.0247	0.0352005	0.607504	0.999823	2934	18.7925	33.7537	93.438	3871	20.3748	39.2205	99.1114	2870	19.5693	34.9546	95.6782	3676	22.398	43.192	110.908	4241	23.1096	44.6418	114.551	3838	22.2782	43.8236	109.204	3046	18.9048	33.7306	91.9641	3129	19.7723	36.1622	96.4007	2815	19.4043	34.4639	93.4453	3576	21.8611	42.4526
Smp_019990	SM_V10_1	complement(26662248..26665474)	1.12736	0.172951	0.0956229	0.709294	-1.03197	-0.0454072	0.532146	0.999823	1978	59.7399	107.301	62.9927	2557	63.4622	122.162	65.4683	2164	69.5771	124.278	72.1421	2549	73.235	141.225	76.9054	3159	81.1687	156.797	85.3259	2890	79.102	155.602	82.2302	2438	71.3496	127.304	73.6075	2277	67.8466	124.087	70.1516	2460	79.9593	142.016	81.6609	2630	75.8132	147.223
Smp_019980	SM_V10_1	complement(26670957..26685853)	1.0884	0.122202	0.172047	0.789665	1.0391	0.0553295	0.413798	0.999823	5071	76.7838	137.914	161.494	6700	83.3675	160.479	171.544	5032	81.1124	144.882	167.754	5113	73.6483	142.022	154.263	5876	75.6934	146.22	158.713	6003	82.3751	162.041	170.805	5624	82.5165	147.228	169.798	5877	87.7928	160.567	181.063	5806	94.6126	168.041	192.733	5472	79.0811	153.57
Smp_309860	SM_V10_1	26701944..26709978	1.0866	0.119817	0.199791	0.805793	1.00909	0.0130575	0.848492	0.999823	3690	18.6982	33.5844	117.514	4583	19.084	36.7358	117.341	3912	21.1029	37.6939	130.416	3994	19.2527	37.1267	120.502	4694	20.2356	39.0901	126.787	4050	18.5986	36.5854	115.236	4452	21.8599	39.0031	134.414	4029	20.1418	36.838	124.129	4129	22.5172	39.9927	137.064	4167	20.1534	39.1363
Smp_019880	SM_V10_1	complement(26713862..26715020)	1.09928	0.136553	0.192033	0.801166	-1.00331	-0.00476324	0.944392	0.999823	4096	117.523	211.086	130.444	5832	137.507	264.695	149.32	4630	141.421	252.605	154.352	3925	107.13	206.588	118.42	4750	115.946	223.978	128.299	4465	116.101	228.383	127.044	5115	142.209	253.733	154.431	5028	142.326	260.305	154.907	5011	154.733	274.821	166.343	4162	113.976	221.333
Smp_019890	SM_V10_1	26715112..26747958	-1.00066	-0.000951846	0.991384	0.998271	-1.00633	-0.00910974	0.899126	0.999823	1951	17.1594	30.8206	62.1328	2589	18.7121	36.02	66.2877	1740	16.2917	29.1	58.007	1603	13.4119	25.8633	48.3638	1848	13.8276	26.7115	49.9152	1813	14.4509	28.4265	51.5859	2019	17.2068	30.701	60.9572	2020	17.5277	32.057	62.2337	1894	17.9276	31.8411	62.8723	1629	13.6747	26.5552
Smp_019900	SM_V10_1	complement(26764155..26778080)	-1.00929	-0.0133425	0.877396	0.98709	1.00409	0.00589215	0.930672	0.999823	3671	22.7863	40.9273	116.909	4980	25.4018	48.8974	127.506	3756	24.8191	44.3317	125.215	5459	32.234	62.1595	164.703	6158	32.5185	62.8174	166.33	5456	30.6913	60.3732	155.241	4207	25.3036	45.1474	127.017	3668	22.4619	41.0814	113.007	3768	25.1708	44.7058	125.081	5422	32.1218	62.3781
Smp_133020	SM_V10_1	26783614..26806578	1.05863	0.0821953	0.516349	0.905548	-1.00752	-0.0108075	0.87353	0.999823	3043	41.7792	75.041	96.9093	4430	49.9813	96.2118	113.424	3347	48.9198	87.3802	111.58	4815	62.8876	121.272	145.272	5419	63.2962	122.272	146.369	5491	68.322	134.397	156.237	3563	47.4016	84.5754	107.573	3464	46.9205	85.8147	106.722	3777	55.8086	99.1215	125.379	4769	62.4937	121.358
Smp_019920	SM_V10_1	26813464..26821230	1.22294	0.290355	0.0225106	0.47322	1.01369	0.0196185	0.832582	0.999823	1007	22.0351	39.5779	32.0696	1199	21.5601	41.5021	30.6987	1164	27.1149	48.4325	38.8047	1200	24.9791	48.1693	36.205	1297	24.1449	46.6418	35.0325	1077	21.3576	42.0127	30.6443	1395	29.5787	52.7751	42.1175	1235	26.6612	48.7615	38.0488	1313	30.9204	54.9177	43.5857	1156	24.1431	46.8841
Smp_133030	SM_V10_1	26826706..26837945	-1.5092	-0.593781	0.189375	0.801166	-1.26218	-0.335913	0.363607	0.999823	34	1.00422	1.80372	1.08279	16	0.388344	0.747545	0.409657	29	0.911842	1.62873	0.966784	29	0.814816	1.57128	0.874954	25	0.628191	1.2135	0.67526	29	0.776248	1.52696	0.825147	19	0.543781	0.97023	0.573643	13	0.37881	0.692819	0.400514	19	0.603949	1.07267	0.630714	21	0.591999	1.14962
Smp_311150	SM_V10_1	complement(26839189..26902848)	1.26518	0.339344	0.00368296	0.186558	1.04175	0.0590051	0.392173	0.999823	2417	53.9379	96.8796	76.9733	2232	40.9315	78.7913	57.1472	2467	58.608	104.685	82.2433	3191	67.7415	130.632	96.2751	3657	69.4293	134.12	98.7771	3180	64.3126	126.51	90.4816	2894	62.58	111.657	87.375	2748	60.5008	110.652	84.6625	3046	73.1549	129.93	101.113	3401	72.4394	140.672
Smp_311940	SM_V10_1	complement(26839191..26849160)	1.05753	0.080702	0.41966	0.889813	1.00004	6.24762e-05	0.999271	0.999823	3143	41.4909	74.5231	100.094	4892	53.069	102.155	125.253	3392	47.6689	85.1458	113.08	3896	48.9258	94.3478	117.546	4524	50.8079	98.148	122.195	4232	50.6297	99.5941	120.415	3708	47.4316	84.6288	111.951	3906	50.8707	93.0393	120.339	3750	53.2765	94.6243	124.483	3766	47.4503	92.145
Smp_246230	SM_V10_1	26879314..26885497	-1.10775	-0.14763	0.174091	0.789665	-1.02103	-0.0300279	0.657339	0.999823	6327	97.3217	174.803	201.494	7139	90.2392	173.706	182.784	6032	98.7742	176.43	201.091	5361	78.4456	151.273	161.746	6502	85.0862	164.365	175.622	5771	80.4478	158.25	164.204	6473	96.4799	172.142	195.431	5058	76.7569	140.384	155.831	5292	87.6047	155.595	175.671	5065	74.3604	144.402
Smp_200380	SM_V10_1	complement(26886216..26890326)	-1.01985	-0.0283598	0.785001	0.97764	-1.01152	-0.01653	0.845765	0.999823	1743	11.9217	21.4129	55.5087	1868	10.4994	20.2108	47.8275	1510	10.9948	19.6389	50.3394	981	6.38293	12.3088	29.5976	1170	6.80811	13.1515	31.6022	1026	6.35974	12.5103	29.1931	1645	10.9025	19.4526	49.6654	1718	11.5929	21.2026	52.9295	1434	10.5557	18.7479	47.6023	971	6.33885	12.3096
Smp_019950	SM_V10_1	26908037..26921512	-1.0315	-0.0447498	0.655208	0.946064	1.00287	0.00413633	0.964236	0.999823	2215	51.8152	93.067	70.5403	2874	55.2479	106.35	73.5847	2053	51.1261	91.3212	68.4416	2887	64.2453	123.89	87.1032	2483	49.4152	95.4576	67.0668	2970	62.9639	123.857	84.5064	2320	52.5885	93.83	70.0449	2022	46.6651	85.3474	62.2954	2205	55.5121	98.595	73.1961	2721	60.7523	117.976
Smp_342750	SM_V10_1	complement(26975000..27023141)	-1.18009	-0.238892	0.0502909	0.609862	-1.04444	-0.0627227	0.470417	0.999823	1428	5.87116	10.5454	45.477	1779	6.01059	11.5701	45.5488	1192	5.21726	9.31903	39.7381	1006	3.93463	7.58749	30.3518	1112	3.88956	7.51364	30.0356	996	3.71113	7.3002	28.3395	1208	4.81262	8.58682	36.4716	1318	5.34611	9.77769	40.606	1008	4.46017	7.92171	33.4611	884	3.46895	6.73644
Smp_172790	SM_V10_1	27043161..27055225	-1.07286	-0.10146	0.300314	0.851501	-1.03149	-0.0447294	0.568653	0.999823	1841	20.9408	37.6125	58.6297	2233	20.8725	40.1786	57.1728	1626	19.6893	35.1689	54.2066	2100	22.7232	43.8191	63.3587	2256	21.8313	42.1725	60.9355	1986	20.4725	40.2716	56.5083	1770	19.5089	34.8083	53.4394	1829	20.5249	37.5387	56.3493	1452	17.7747	31.5696	48.1999	1845	20.0303	38.8972
Smp_172780	SM_V10_1	complement(27055230..27070185)	-1.09676	-0.133253	0.164547	0.781816	-1.05785	-0.0811291	0.247912	0.999823	1762	15.7634	28.3131	56.1138	2270	16.6884	32.1245	58.1201	1573	14.9811	26.7591	52.4397	2330	19.8294	38.2388	70.298	2594	19.743	38.1385	70.065	2505	20.3097	39.9513	71.2756	1724	14.9452	26.6656	52.0506	1639	14.466	26.4575	50.4956	1479	14.2399	25.2915	49.0961	2100	17.9314	34.8214
Smp_346160	SM_V10_1	complement(27106739..27119127)	1.11663	0.159148	0.1134	0.724713	1.00397	0.00572185	0.941098	0.999823	1788	41.5843	74.6909	56.9418	2066	39.4855	76.0079	52.897	1706	42.2388	75.4466	56.8735	1815	40.1559	77.436	54.76	2115	41.8478	80.8393	57.127	1753	36.9483	72.6814	49.8787	1991	44.8696	80.0577	60.1118	2077	47.6568	87.1613	63.9898	1846	46.205	82.0647	61.2789	1758	39.0239	75.7816
Smp_328240	SM_V10_1	complement(27162200..27164671)	1.12922	0.175331	0.404922	0.884016	1.57371	0.654165	0.00218469	0.136371	115	1.33179	2.39208	3.66236	174	1.6559	3.18754	4.45502	111	1.36846	2.44434	3.70045	89	0.980483	1.89075	2.6852	118	1.16258	2.2458	3.18723	96	1.00754	1.98194	2.73152	162	1.81792	3.24358	4.89107	154	1.75949	3.218	4.74455	112	1.3959	2.47925	3.7179	142	1.56956	3.04797
Smp_094880	SM_V10_1	complement(27219082..27232280)	1.01831	0.0261786	0.819365	0.980619	-1.00874	-0.012556	0.85065	0.999823	8763	105.66	189.78	279.072	11614	115.077	221.517	297.36	9499	121.929	217.789	316.672	12060	138.33	266.754	363.86	14181	145.468	281.007	383.035	12745	139.268	273.955	362.638	10557	123.344	220.075	318.734	8749	104.075	190.346	269.546	9584	124.366	220.886	318.146	12315	141.724	275.218
Smp_094870	SM_V10_1	complement(27243759..27269227)	1.02588	0.0368683	0.759519	0.971386	1.08029	0.111419	0.173278	0.999823	1212	18.954	34.0439	38.5981	1783	22.9137	44.1079	45.6512	1354	22.5417	40.2639	45.1388	1526	22.702	43.7781	46.0407	1896	25.2253	48.7289	51.2117	1519	21.5282	42.3483	43.2206	1475	22.3517	39.8805	44.5328	1379	21.276	38.9124	42.4853	1367	23.0071	40.863	45.3782	1563	23.3296	45.3044
Smp_174170	SM_V10_1	27286336..27371486	-1.14711	-0.198003	0.1962	0.804007	1.03198	0.0454195	0.739776	0.999823	402	0.565912	1.01645	12.8023	562	0.650137	1.25149	14.3892	386	0.57847	1.03326	12.8682	713	0.954824	1.84127	21.5118	689	0.825168	1.59402	18.6102	728	0.928765	1.82698	20.714	380	0.518354	0.924862	11.4729	395	0.548589	1.00333	12.1695	340	0.515107	0.914881	11.2865	766	1.02921	1.99864
Smp_174140	SM_V10_1	27392450..27392698	#N/A	#N/A	#N/A	#N/A	#N/A	#N/A	#N/A	#N/A	0	0	0	0	0	0	0	0	0	0	0	0	0	0	0	0	0	0	0	0	0	0	0	0	0	0	0	0	0	0	0	0	0	0	0	0	0	0	0
Smp_345800	SM_V10_1	27447273..27462966	1.26287	0.336704	0.44495	0.899403	1.2185	0.285105	0.512979	0.999823	14	0.177402	0.318638	0.445853	27	0.281151	0.541204	0.691296	14	0.188855	0.337332	0.466723	13	0.156706	0.302189	0.392221	16	0.172485	0.333197	0.432166	12	0.137804	0.271076	0.34144	25	0.306966	0.547698	0.754794	27	0.337537	0.617334	0.831837	14	0.190921	0.339095	0.464737	17	0.205603	0.399266
Smp_168370	SM_V10_1	complement(27486111..27534411)	-1.04173	-0.0589782	0.464131	0.899403	-1.09957	-0.136939	0.0444246	0.953993	3531	18.1509	32.6014	112.45	4671	19.7313	37.9819	119.594	3348	18.3213	32.7254	111.613	4700	22.9831	44.3203	141.803	4987	21.8092	42.1299	134.701	5076	23.6469	46.516	144.429	3573	17.7973	31.7544	107.875	3629	18.4041	33.6599	111.805	3296	18.2341	32.3855	109.412	4480	21.9801	42.6837
Smp_085150	SM_V10_1	27554345..27584016	1.03562	0.0504962	0.60456	0.935014	-1.02389	-0.0340642	0.63835	0.999823	7660	44.538	79.9961	243.945	10658	50.9241	98.0266	272.883	7916	48.998	87.5198	263.899	8565	47.374	91.3553	258.413	9459	46.7894	90.3852	255.491	8840	46.5806	91.6292	251.528	8705	49.0445	87.5066	262.819	8818	50.5823	92.5119	271.672	8185	51.2172	90.9669	271.705	7864	43.6411	84.7477
Smp_196950	SM_V10_1	complement(27603678..27647271)	-1.33707	-0.419078	0.0941012	0.708628	1.18475	0.24458	0.38488	0.999823	2018	8.54171	15.342	64.2665	1513	5.2627	10.1305	38.7382	890	4.01037	7.16329	29.6703	80	0.322125	0.621181	2.41367	75	0.270076	0.521717	2.02578	89	0.341401	0.671573	2.53235	919	3.76928	6.72527	27.7462	1637	6.83596	12.5025	50.434	637	2.90174	5.15378	21.1455	121	0.488832	0.949275
Smp_140950	SM_V10_1	complement(27654767..27663161)	1.08824	0.121998	0.30274	0.851501	-1.01035	-0.01485	0.830303	0.999823	3079	59.5433	106.948	98.0558	4074	64.7427	124.627	104.309	3142	64.6845	115.539	104.746	2865	52.7059	101.637	86.4394	3363	55.3288	106.881	90.836	3044	53.3482	104.942	86.612	3629	68.0033	121.334	109.566	3611	68.8935	126.002	111.251	3387	70.4911	125.199	112.433	2898	53.49	103.874
Smp_140940	SM_V10_1	27668655..27689205	-1.07618	-0.105919	0.350185	0.86834	-1.03075	-0.043694	0.536155	0.999823	1485	8.97776	16.1253	47.2923	1839	9.13628	17.5869	47.085	1350	8.68852	15.5194	45.0054	2133	12.2671	23.6558	64.3544	2331	11.989	23.1598	62.9613	2207	12.0919	23.7861	62.7965	1471	8.61735	15.3753	44.4121	1389	8.28459	15.152	42.7934	1263	8.21752	14.5951	41.9259	2094	12.0828	23.464
Smp_328360	SM_V10_1	complement(27691206..27691898)	1.34515	0.427767	0.124766	0.738089	1.0315	0.0447376	0.838142	0.999823	59	2.52124	4.52848	1.87895	80	2.8093	5.40777	2.04829	107	4.86762	8.69451	3.5671	109	4.43098	8.54463	3.28862	125	4.54436	8.77854	3.3763	121	4.68596	9.2178	3.44285	106	4.38922	7.83138	3.20033	94	3.96294	7.24796	2.89603	118	5.42675	9.63845	3.91707	134	5.46534	10.6133
Smp_034700	SM_V10_1	27705585..27715892	1.10592	0.14525	0.0830689	0.681521	-1.01937	-0.027679	0.701738	0.999823	2514	79.9652	143.628	80.0625	2928	76.5337	147.324	74.9673	2464	83.4347	149.031	82.1433	1623	49.1094	94.7019	48.9672	1919	51.9291	100.314	51.833	1763	50.8206	99.9696	50.1632	2847	87.7491	156.565	85.9559	2980	93.5145	171.032	91.8102	2517	86.1618	153.032	83.5531	1643	49.8797	96.8626
Smp_140920	SM_V10_1	complement(27718936..27801655)	-1.1532	-0.205644	0.291381	0.847416	-1.13799	-0.186491	0.451465	0.999823	158	1.19878	2.15317	5.03177	252	1.57119	3.02447	6.4521	147	1.18733	2.1208	4.90059	118	0.851678	1.64236	3.56016	95	0.613206	1.18456	2.56599	127	0.873248	1.71777	3.61357	155	1.13955	2.03322	4.67972	159	1.19016	2.17673	4.8986	142	1.15949	2.05937	4.71376	106	0.767607	1.49064
Smp_034680	SM_V10_1	27862165..27872285	-1.12572	-0.170854	0.562044	0.923556	-1.66703	-0.737276	0.214968	0.999823	94	0.905176	1.62582	2.99358	112	0.886276	1.70604	2.8676	60	0.615073	1.09864	2.00024	11	0.100765	0.194313	0.331879	15	0.122884	0.237381	0.405156	9	0.0785415	0.1545	0.25608	88	0.821121	1.46507	2.65687	86	0.817016	1.49427	2.64956	50	0.518168	0.920318	1.65977	2	0.0183817	0.0356959
Smp_034670	SM_V10_1	27885145..27902367	1.0475	0.0669547	0.396194	0.881925	1.0374	0.0529726	0.448845	0.999823	2975	18.201	32.6914	94.7438	3742	18.813	36.2141	95.8086	2916	18.9918	33.923	97.2117	2361	13.7409	26.4977	71.2333	2709	14.0999	27.2375	73.1712	2496	13.839	27.2228	71.0195	3245	19.2372	34.3236	97.9723	3360	20.2803	37.0914	103.518	2983	19.6407	34.8838	99.0222	2393	13.9734	27.1352
Smp_034660	SM_V10_1	complement(27930199..28013455)	1.06419	0.0897623	0.352898	0.868868	-1.07095	-0.0988907	0.151157	0.999823	2173	14.1372	25.3923	69.2027	3546	18.9578	36.4929	90.7903	2375	16.4489	29.381	79.1762	3241	20.0582	38.68	97.7836	3909	21.6356	41.7945	105.584	3703	21.8327	42.9474	105.363	2692	16.9706	30.2795	81.2762	2936	18.8446	34.4655	90.4546	2470	17.294	30.7159	81.9929	3200	19.8703	38.5866
Smp_140900	SM_V10_1	complement(28018063..28037035)	1.00646	0.00929112	0.937097	0.994117	1.01151	0.0165057	0.813417	0.999823	3331	85.1471	152.936	106.081	3731	78.373	150.864	95.5269	3247	88.3585	157.825	108.246	2527	61.4485	118.496	76.2417	2654	57.7161	111.493	71.6856	2497	57.8449	113.787	71.048	3458	85.6525	152.824	104.403	3190	80.4476	147.134	98.28	3260	89.6827	159.285	108.217	2402	58.6029	113.802
Smp_322440	SM_V10_1	28055139..28076471	-1.04421	-0.0624054	0.608951	0.936223	-1.0126	-0.0180679	0.792084	0.999823	20679	81.8607	147.033	658.557	27704	90.1228	173.482	709.321	19823	83.5384	149.216	660.847	20532	77.3193	149.101	619.467	24623	82.9254	160.191	665.077	21190	76.0201	149.54	602.926	22169	85.0378	151.727	669.321	21269	83.0654	151.921	655.272	18450	78.6029	139.606	612.457	20508	77.4854	150.471
Smp_140880	SM_V10_1	complement(28091647..28100015)	1.10394	0.14266	0.84012	0.981639	1.74403	0.802428	0.178964	0.999823	9	0.0649382	0.116638	0.28662	6	0.0355758	0.0684818	0.153621	5	0.0384059	0.0686004	0.166687	7	0.048047	0.0926531	0.211196	9	0.055246	0.106721	0.243094	6	0.0392338	0.0771771	0.17072	9	0.0629245	0.112272	0.271726	9	0.0640659	0.117173	0.277279	3	0.0232956	0.0413754	0.0995865	22	0.151506	0.294214
inx_3	SM_V10_1	28201789..28256920	-1.23628	-0.306009	0.0417377	0.569791	-1.19324	-0.254887	0.187908	0.999823	310	2.53538	4.55389	9.87246	416	2.7959	5.38198	10.6511	289	2.51623	4.49448	9.6345	173	1.34598	2.59557	5.21955	246	1.71166	3.30649	6.64456	181	1.34157	2.63901	5.15006	276	2.18731	3.90267	8.33293	243	1.96072	3.58603	7.48653	259	2.2797	4.04897	8.59763	162	1.26458	2.45573
inx_4	SM_V10_1	complement(28327167..28396872)	-1.12432	-0.169057	0.187493	0.800314	1.00109	0.00156699	0.987166	0.999823	767	5.74346	10.316	24.4264	1087	6.68888	12.8758	27.8311	676	5.38884	9.62551	22.5361	1392	9.91581	19.1215	41.9978	1332	8.4856	16.392	35.9779	1234	8.37422	16.473	35.1114	761	5.52182	9.85219	22.9759	690	5.09746	9.32294	21.2581	670	5.39944	9.58994	22.241	1362	9.73432	18.9033
Smp_140840	SM_V10_1	complement(28471096..28487832)	1.02851	0.0405618	0.612759	0.937861	1.05579	0.0783283	0.25068	0.999823	5140	80.3825	144.378	163.692	6471	83.1602	160.08	165.681	5238	87.2036	155.762	174.621	4149	61.7238	119.027	125.179	4612	61.3604	118.533	124.572	4544	64.4003	126.682	129.292	5739	86.9669	155.169	173.271	5739	88.5445	161.942	176.812	5019	84.4717	150.03	166.608	4279	63.8692	124.029
Smp_034550	SM_V10_1	28492486..28534151	-1.03923	-0.0555081	0.549425	0.920547	-1.06756	-0.0943129	0.303943	0.999823	2726	22.3535	40.1499	86.8139	4314	29.0701	55.9586	110.454	3017	26.337	47.043	100.579	12942	100.956	194.682	390.471	13191	92.0235	177.766	356.294	12065	89.6601	176.371	343.29	3237	25.7207	45.8916	97.7307	3151	25.4915	46.6224	97.0785	2737	24.1541	42.9001	90.8561	12506	97.879	190.074
Smp_140830	SM_V10_1	complement(28534398..28550035)	-1.0118	-0.0169312	0.886608	0.987809	-1.02071	-0.0295706	0.736273	0.999823	1420	9.59805	17.2394	45.2222	1874	10.409	20.0369	47.9811	1239	8.91531	15.9245	41.305	988	6.35276	12.2506	29.8088	1241	7.1362	13.7853	33.5199	1203	7.36905	14.4957	34.2294	1486	9.73269	17.3654	44.865	1463	9.75587	17.8429	45.0732	1290	9.38383	16.6666	42.8222	1005	6.48353	12.5905
Smp_034530	SM_V10_1	complement(28547992..28550019)	1.11567	0.157908	0.212427	0.808269	1.00226	0.00325509	0.978511	0.999823	1018	14.7929	26.5701	32.4199	1018	12.1563	23.4003	26.0644	912	14.1082	25.2	30.4037	710	9.81468	18.9265	21.4213	787	9.72931	18.7946	21.2572	686	9.03405	17.771	19.519	1097	15.4466	27.5603	33.1204	1056	15.139	27.6883	32.5341	998	15.6075	27.7205	33.1291	723	10.0276	19.4728
Smp_101820	SM_V10_1	28593346..28602916	-1.06	-0.0840691	0.359671	0.868868	-1.03839	-0.0543537	0.492641	0.999823	5790	45.7445	82.1631	184.392	7068	45.8883	88.333	180.966	5018	42.2047	75.3858	167.287	1788	13.4381	25.9139	53.9454	2216	14.8946	28.7727	59.8551	2016	14.4345	28.3942	57.3619	5462	41.8149	74.6074	164.907	6075	47.3515	86.6028	187.163	4495	38.2195	67.8817	149.214	1670	12.5929	24.4545
Smp_178700	SM_V10_1	complement(28640619..28646652)	1.11816	0.161127	0.0667907	0.65884	1.02931	0.0416728	0.570303	0.999823	2147	15.8576	28.4823	68.3747	2777	16.8549	32.445	71.1011	2067	16.2523	29.0298	68.9083	1820	12.7875	24.6593	54.9109	2151	13.5159	26.1093	58.0994	2033	13.608	26.7684	57.8457	2549	18.2429	32.5496	76.9588	2506	18.2605	33.3973	77.2068	2357	18.7353	33.2757	78.2418	1876	13.2248	25.6815
Smp_140820	SM_V10_1	28661270..28699880	-1.02542	-0.0362173	0.71127	0.95989	-1.02648	-0.0377091	0.578358	0.999823	2886	25.5588	45.907	91.9094	4013	29.2051	56.2186	102.747	2623	24.7294	44.1714	87.4439	5150	43.3873	83.6673	155.38	5353	40.3313	77.9098	144.587	5745	46.109	90.7014	163.464	2789	23.9338	42.7034	84.2048	3237	28.2823	51.7264	99.728	2726	25.9816	46.1459	90.4909	4783	40.4292	78.5105
Smp_140810	SM_V10_1	complement(28701401..28711604)	1.11517	0.15726	0.208895	0.808269	-1.02378	-0.0339085	0.690541	0.999823	773	17.7867	31.9473	24.6175	969	18.3226	35.2701	24.8099	738	18.0777	32.2903	24.603	943	20.6414	39.8046	28.4511	1027	20.1042	38.8363	27.7397	1035	21.5828	42.4558	29.4492	890	19.8439	35.406	26.8707	872	19.7952	36.2042	26.8653	862	21.3462	37.9129	28.6145	882	19.3703	37.6156
Smp_034500	SM_V10_1	28735410..28749754	1.25875	0.331993	0.0323917	0.537135	-1.04785	-0.0674273	0.470796	0.999823	661	7.00571	12.5832	21.0506	1052	9.16247	17.6373	26.935	825	9.3084	16.6266	27.5033	1148	11.5745	22.3202	34.6361	1227	11.0636	21.372	33.1418	1351	12.9765	25.5262	38.4405	1150	11.8105	21.0726	34.7205	757	7.91541	14.4768	23.3222	1102	12.5698	22.3252	36.5814	1195	12.0884	23.4748
Smp_034490	SM_V10_1	28766860..28776867	-1.01882	-0.0269048	0.813443	0.980619	-1.0057	-0.00819331	0.904361	0.999823	5030	180.632	324.439	160.189	5281	155.843	299.991	135.212	4975	190.191	339.718	165.853	4386	149.832	288.934	132.329	4941	150.953	291.603	133.458	4384	142.675	280.657	124.739	5321	185.157	330.362	160.65	4389	155.496	284.392	135.22	4690	181.257	321.93	155.687	4342	148.822	289.001
Smp_140800	SM_V10_1	28787248..28868194	-1.09261	-0.127778	0.204597	0.808269	1.01982	0.0283183	0.689845	0.999823	1943	5.25274	9.43461	61.878	2765	6.14262	11.8243	70.7939	1794	5.16304	9.2222	59.8072	2499	6.42673	12.3932	75.3969	2723	6.26269	12.0979	73.5493	2943	7.21032	14.1835	83.7382	1990	5.21297	9.30114	60.0816	1992	5.31287	9.7169	61.3711	1635	4.75693	8.44877	54.2746	2650	6.83769	13.2783
Smp_140790	SM_V10_1	complement(28871344..28874754)	1.02716	0.0386634	0.740225	0.969071	1.14945	0.20094	0.0321899	0.843694	1334	27.601	49.575	42.4834	1558	26.49	50.9921	39.8904	1239	27.2904	48.746	41.305	1085	21.3555	41.1816	32.7353	1136	19.9962	38.6276	30.6838	1071	20.0821	39.5037	30.4735	1417	28.4091	50.6884	42.7817	1380	28.1692	51.5197	42.5161	1241	27.6335	49.0799	41.1956	1020	20.1428	39.1157
Smp_034450	SM_V10_1	28886040..28893447	-1.03244	-0.0460627	0.606225	0.935815	-1.05685	-0.0797746	0.257478	0.999823	2938	38.6576	69.4342	93.5654	3651	39.4767	75.9909	93.4786	2918	40.8733	73.0076	97.2784	2803	35.0847	67.6567	84.5688	3290	36.8281	71.1426	88.8642	3001	35.785	70.393	85.3885	3011	38.3896	68.4959	90.9074	3088	40.0855	73.3139	95.1375	2663	37.7095	66.9757	88.3996	2728	34.2593	66.529
Smp_340690	SM_V10_1	28920929..28954364	1.06206	0.0868597	0.891166	0.988384	-1.96669	-0.975767	0.153696	0.999823	125	0.877379	1.57589	3.98083	21	0.121127	0.233165	0.537675	65	0.485692	0.86754	2.16693	130	0.868023	1.67388	3.92221	59	0.352314	0.68058	1.59361	0	0	0	0	43	0.292459	0.521814	1.29825	178	1.23261	2.25436	5.48396	11	0.0830932	0.147582	0.36515	41	0.27467	0.533389
Smp_034430	SM_V10_1	complement(28957593..28961136)	1.06998	0.0975879	0.306703	0.851501	-1.01188	-0.0170407	0.809736	0.999823	2135	24.6641	44.3	67.9926	2461	23.3628	44.9723	63.0104	2070	25.4571	45.4712	69.0083	2072	22.7703	43.9098	62.5139	2237	21.9854	42.4701	60.4223	2093	21.9123	43.1039	59.5529	2329	26.0709	46.5165	70.3166	2360	26.8972	49.1932	72.7087	2111	26.2453	46.6142	70.0757	1970	21.7212	42.181
Smp_343390	SM_V10_1	complement(28976651..29007072)	-1.11377	-0.155457	0.397557	0.882093	1.0269	0.0382913	0.806777	0.999823	457	2.99047	5.37127	14.5539	847	4.55462	8.76743	21.6862	449	3.1278	5.58686	14.9685	496	3.08756	5.954	14.9647	539	3.00063	5.79645	14.5586	648	3.84281	7.55923	18.4378	504	3.19575	5.70195	15.2166	416	2.68561	4.91181	12.8165	536	3.77471	6.70425	17.7928	562	3.51002	6.81619
Smp_175590	SM_V10_1	complement(29029370..29081316)	-1.10304	-0.141486	0.248982	0.819868	-1.04552	-0.0642226	0.449255	0.999823	1264	9.66851	17.3659	40.2542	1929	12.1252	23.3406	49.3893	1421	11.5712	20.6683	47.3724	978	7.11643	13.7232	29.5071	1134	7.37948	14.2553	30.6298	1124	7.79166	15.3271	31.9816	1322	9.79859	17.4829	39.9135	1296	9.78013	17.8872	39.9282	1327	10.9239	19.402	44.0504	917	6.69472	13.0006
Smp_328650	SM_V10_1	29089870..29090341	1.14945	0.200948	0.265927	0.830847	1.05041	0.070955	0.522944	0.999823	1128	78.5083	141.011	35.923	730	41.7518	80.3704	18.6906	984	72.9075	130.227	32.804	840	55.6156	107.248	25.3435	947	56.0734	108.32	25.5789	862	54.3707	106.953	24.5268	1223	82.4808	147.165	36.9245	984	67.5661	123.574	30.3158	998	74.7537	132.77	33.1291	941	62.5096	121.389
Smp_102820	SM_V10_1	complement(29096464..29104516)	1.08117	0.112588	0.223362	0.811837	-1.03214	-0.0456411	0.516381	0.999823	2156	89.0204	159.892	68.6614	2334	79.1931	152.443	59.7587	1941	85.3173	152.393	64.7078	2160	84.8409	163.606	65.169	2605	91.5059	176.766	70.3621	2379	89.0198	175.112	67.6905	2368	94.7419	169.041	71.4941	2146	87.4174	159.881	66.1156	2124	94.3824	167.633	70.5072	2285	90.0488	174.868
Smp_097280	SM_V10_1	29116250..29130474	1.06928	0.0966394	0.444363	0.899403	1.0163	0.0233224	0.840914	0.999823	777	17.6477	31.6976	24.7448	959	17.8991	34.455	24.5538	780	18.8596	33.6869	26.0031	814	17.5874	33.9153	24.559	902	17.4291	33.6685	24.3634	817	16.8167	33.0803	23.2464	826	18.1789	32.4353	24.9384	901	20.1892	36.9248	27.7587	829	20.2636	35.9902	27.5191	719	15.5864	30.2677
Smp_175580	SM_V10_1	complement(29125737..29185666)	-1.08156	-0.113108	0.454266	0.899403	-1.04076	-0.057632	0.502066	0.999823	520	3.10106	5.56991	16.5603	720	3.52846	6.79212	18.4346	487	3.09176	5.52248	16.2353	1425	8.0841	15.5893	42.9934	1494	7.57979	14.6422	40.3535	1645	8.89045	17.4885	46.8058	479	2.76797	4.93869	14.4619	542	3.18884	5.83218	16.6984	490	3.14484	5.58554	16.2658	1400	7.96865	15.4745
Smp_175570	SM_V10_1	29224820..29234796	1.07259	0.101097	0.246305	0.819223	1.0204	0.0291406	0.668165	0.999823	5137	141.058	253.359	163.596	5990	135.164	260.184	153.365	5178	151.363	270.364	172.621	4856	126.846	244.608	146.509	5463	127.62	246.53	147.558	4572	113.775	223.807	130.089	5800	154.325	275.351	175.112	5601	151.733	277.51	172.56	5295	156.477	277.918	175.77	4664	122.235	237.372
Smp_097240	SM_V10_1	complement(29234798..29238426)	1.03089	0.0438939	0.649963	0.945874	1.04397	0.0620842	0.366396	0.999823	4204	65.4173	117.498	133.883	5179	66.2249	127.48	132.601	4288	71.0322	126.877	142.951	3398	50.2995	96.9969	102.52	3960	52.4234	101.269	106.961	3453	48.6943	95.7869	98.2494	4595	69.2843	123.619	138.731	4523	69.4358	126.994	139.348	4296	71.9432	127.778	142.608	3194	47.4368	92.1187
Smp_055260	SM_V10_1	complement(29265986..29280806)	-1.35839	-0.441895	0.0755989	0.666393	-1.18965	-0.25054	0.612898	0.999823	678	8.10896	14.5648	21.592	593	5.82822	11.2191	15.1829	392	4.99105	8.91498	13.0682	7	0.0796424	0.153581	0.211196	16	0.162801	0.314489	0.432166	18	0.195101	0.383785	0.51216	428	4.96019	8.85012	12.9221	561	6.6195	12.1066	17.2837	195	2.50995	4.45793	6.47312	8	0.0913221	0.177341
Smp_200450	SM_V10_1	29311260..29318318	-1.0087	-0.0124911	0.950269	0.995133	1.16213	0.216777	0.396861	0.999823	141	0.561648	1.00879	4.49038	228	0.746321	1.43663	5.83761	166	0.70392	1.25734	5.534	95	0.359981	0.694181	2.86623	69	0.233827	0.451694	1.86372	96	0.346551	0.681704	2.73152	144	0.555811	0.991694	4.34761	177	0.695577	1.27217	5.45315	179	0.76735	1.36289	5.94199	87	0.330761	0.642313
Smp_342460	SM_V10_1	29329053..29337693	-1.84126	-0.880695	0.0616823	0.644786	-10.4	-3.37851	2.0705e-09	4.00917e-07	17	0.293979	0.528025	0.541393	26	0.369476	0.711225	0.665693	29	0.533871	0.953596	0.966784	35	0.575766	1.1103	1.05598	43	0.63261	1.22204	1.16145	34	0.532841	1.04816	0.967414	8	0.134053	0.239182	0.241534	16	0.27297	0.499244	0.492941	13	0.241939	0.429708	0.431541	4	0.0660204	0.128207
Smp_333980	SM_V10_1	29346950..29366799	1.22255	0.289899	0.804895	0.979267	1.34488	0.427479	0.706622	0.999823	3	0.0395474	0.0710325	0.0955399	1	0.0108329	0.0208528	0.0256036	2	0.0280671	0.0501333	0.0666747	1	0.0125403	0.0241825	0.0301708	1	0.011215	0.0216644	0.0270104	1	0.0119467	0.0235005	0.0284533	0	0	0	0	0	0	0	0	7	0.0993095	0.176384	0.232368	1	0.0125819	0.0244332
Smp_129920	SM_V10_1	complement(29366811..29393888)	-1.04544	-0.0641072	0.692472	0.954743	1.06985	0.0974129	0.737396	0.999823	375	5.74623	10.321	11.9425	473	5.95606	11.4651	12.1105	338	5.51365	9.84845	11.268	40	0.583073	1.12439	1.20683	44	0.573595	1.10804	1.18846	48	0.666568	1.31121	1.36576	381	5.65713	10.0936	11.5031	431	6.51563	11.9167	13.2786	268	4.4196	7.84964	8.89639	44	0.64351	1.24965
Smp_129900	SM_V10_1	29419706..29436753	-1.21002	-0.275037	0.0216071	0.470219	1.00615	0.00884539	0.900394	0.999823	1900	25.9595	46.6267	60.5086	1834	20.5915	39.6377	46.957	1465	21.3084	38.0609	48.8392	2081	27.0474	52.1578	62.7855	2375	27.6062	53.3282	64.1497	2036	25.2099	49.5907	57.931	1503	19.8985	35.5036	45.3782	1390	18.7363	34.2675	42.8242	1225	18.0125	31.992	40.6645	2039	26.5895	51.6348
Smp_014290	SM_V10_1	complement(29447366..29452886)	1.10448	0.143362	0.190459	0.801166	-1.01011	-0.0145124	0.849935	0.999823	3031	116.112	208.553	96.5272	2879	90.6316	174.462	73.7127	2883	117.573	210.008	96.1116	3972	144.748	279.129	119.838	4145	135.088	260.956	111.958	3505	121.683	239.364	99.729	3374	125.244	223.464	101.867	3159	119.39	218.357	97.3249	2842	117.169	208.103	94.3416	3494	127.751	248.083
Smp_014280	SM_V10_1	29461930..29470047	1.06083	0.0851902	0.378194	0.875205	-1.06294	-0.0880593	0.265108	0.999823	1551	5.37218	9.64915	49.3941	1932	5.4991	10.5855	49.4661	1486	5.47934	9.78716	49.5393	1957	6.44823	12.4347	59.0443	2084	6.14097	11.8628	56.2897	2478	7.77842	15.301	70.5074	1728	5.79966	10.3479	52.1714	1678	5.734	10.4871	51.6971	1599	5.96051	10.5864	53.0796	1909	6.31096	12.2554
Smp_014260	SM_V10_1	29483783..29494616	-1.07874	-0.109341	0.479991	0.899403	1.14331	0.193218	0.228991	0.999823	288	0.747466	1.34255	9.17183	410	0.874438	1.68325	10.4975	291	0.804012	1.43612	9.70117	336	0.829563	1.59972	10.1374	262	0.578497	1.11751	7.07673	382	0.898491	1.76743	10.8692	257	0.646326	1.15319	7.75928	324	0.829605	1.51729	9.98205	286	0.798842	1.41882	9.49391	340	0.842226	1.63554
Smp_129870	SM_V10_1	29513330..29533922	-1.37055	-0.454753	0.0136498	0.392493	-1.11373	-0.155397	0.32072	0.999823	295	1.30075	2.33632	9.39476	364	1.31892	2.53886	9.3197	212	0.995126	1.77749	7.06752	225	0.943767	1.81995	6.78843	280	1.05034	2.02899	7.56291	290	1.15883	2.27955	8.25147	204	0.871608	1.55515	6.15912	235	1.02227	1.86967	7.24006	162	0.768745	1.36537	5.37767	207	0.871149	1.69171
Smp_129860	SM_V10_1	29535840..29541774	#N/A	#N/A	#N/A	#N/A	#N/A	#N/A	#N/A	#N/A	0	0	0	0	0	0	0	0	0	0	0	0	0	0	0	0	0	0	0	0	0	0	0	0	0	0	0	0	0	0	0	0	0	0	0	0	0	0	0
Smp_129840	SM_V10_1	29542703..29637756	-1.09438	-0.130119	0.243457	0.818299	-1.02489	-0.0354669	0.68807	0.999823	1196	5.4084	9.7142	38.0886	1712	6.3619	12.2464	43.8333	1265	6.08973	10.8774	42.1718	1306	5.61812	10.8339	39.4031	1479	5.68992	10.9915	39.9484	1371	5.61857	11.0523	39.0095	1285	5.63067	10.0464	38.7964	1193	5.32237	9.73427	36.7549	1133	5.51395	9.79332	37.6105	1357	5.8569	11.3737
Smp_129830	SM_V10_1	29729218..29859502	-1.13395	-0.181359	0.178084	0.792845	1.02828	0.0402327	0.691078	0.999823	667	3.40935	6.12365	21.2417	1062	4.46084	8.58692	27.191	700	3.80903	6.80367	23.3362	844	4.10393	7.91395	25.4642	1060	4.60949	8.90436	28.631	965	4.47018	8.79333	27.4575	738	3.65529	6.52188	22.2815	670	3.37869	6.17941	20.6419	610	3.35561	5.9599	20.2492	912	4.4493	8.64021
Smp_200710	SM_V10_1	complement(29747378..29747530)	#N/A	#N/A	#N/A	#N/A	#N/A	#N/A	#N/A	#N/A	0	0	0	0	0	0	0	0	0	0	0	0	0	0	0	0	0	0	0	0	0	0	0	0	0	0	0	0	0	0	0	0	0	0	0	0	0	0	0
Smp_014170	SM_V10_1	complement(29944075..29960921)	-1.09714	-0.133752	0.296118	0.849422	-1.13608	-0.184069	0.014558	0.537149	23042	154.042	276.68	733.81	30220	166.019	319.58	773.74	22377	159.254	284.459	745.99	30374	193.166	372.499	916.408	34104	193.965	374.692	921.163	30877	187.07	367.988	878.554	23339	151.189	269.756	704.645	21658	142.845	261.254	667.257	20361	146.492	260.184	675.893	26882	171.526	333.091
Smp_098330	SM_V10_1	29974186..29977130	1.09239	0.127491	0.228825	0.813255	-1.02731	-0.0388757	0.572017	0.999823	5391	51.4721	92.4508	171.685	5949	46.6759	89.849	152.316	5805	59.0032	105.391	193.523	3487	31.6713	61.0744	105.206	3963	32.1905	62.1838	107.042	3510	30.3711	59.7434	99.8712	6253	57.851	103.219	188.789	6285	59.2018	108.276	193.633	5468	56.1859	99.7916	181.513	3221	29.3524	57.0002
Smp_098320	SM_V10_1	complement(29978145..30003832)	-1.07727	-0.10738	0.329215	0.859151	1.06025	0.0844038	0.473025	0.999823	1176	19.9801	35.8869	37.4516	1450	20.2444	38.9695	37.1252	1101	19.9135	35.5694	36.7044	816	13.1884	25.4322	24.6194	879	12.7051	24.5431	23.7421	939	14.458	28.4404	26.7177	1121	18.455	32.928	33.845	1152	19.3094	35.3157	35.4917	1013	18.5223	32.8975	33.627	761	12.3403	23.9639
Smp_347350	SM_V10_1	30010351..30022919	-1.01532	-0.0219365	0.789737	0.977873	-1.00384	-0.00553163	0.935705	0.999823	3917	55.402	99.5093	124.743	4830	56.139	108.065	123.665	3783	56.9611	101.744	126.115	3756	50.5368	97.4545	113.322	4153	49.9728	96.5348	112.174	3830	49.0932	96.5718	108.976	4061	55.6576	99.3058	122.609	4050	56.5137	103.36	124.776	3625	55.1792	98.0037	120.334	3354	45.2778	87.9261
Smp_210830	SM_V10_1	30025976..30027899	1.26266	0.33647	0.0214422	0.469413	-1.0081	-0.0116423	0.901026	0.999823	1123	53.702	96.4559	35.7638	976	38.3536	73.829	24.9891	1093	55.6418	99.3871	36.4377	1089	49.5392	95.5307	32.856	1299	52.847	102.087	35.0865	1106	47.9311	94.2856	31.4694	1483	68.7181	122.609	44.7744	1171	55.2452	101.04	36.0771	1252	64.4334	114.44	41.5608	1218	55.5915	107.955
Smp_024490	SM_V10_1	complement(30056712..30064942)	1.04523	0.063827	0.460877	0.899403	1.0485	0.0683245	0.318801	0.999823	3540	59.6754	107.185	112.737	4634	64.1939	123.57	118.647	3647	65.4483	116.903	121.581	3728	59.7831	115.285	112.477	4102	58.8285	113.642	110.797	3765	57.5186	113.145	107.127	3959	64.6691	115.385	119.529	3896	64.7945	118.505	120.031	3865	70.1192	124.539	128.301	3588	57.7291	112.106
Smp_024500	SM_V10_1	30085661..30098067	1.03622	0.0513358	0.580421	0.929278	-1.0334	-0.0473949	0.509158	0.999823	2825	55.9789	100.545	89.9668	3598	58.5885	112.78	92.1217	2795	58.9601	105.314	93.1779	2655	50.0473	96.5105	80.1035	3008	50.7089	97.9566	81.2473	2899	52.0601	102.408	82.4862	2986	57.3344	102.298	90.1526	3030	59.2346	108.336	93.3506	3042	64.8725	115.22	100.981	2444	46.2229	89.7614
Smp_208090	SM_V10_1	complement(30098070..30108337)	-1.129	-0.175046	0.0390715	0.568756	-1.04334	-0.0612156	0.374291	0.999823	3440	26.8462	48.2193	109.552	4250	27.2558	52.4661	108.815	3052	25.3559	45.2905	101.746	3230	23.9793	46.2414	97.4517	3938	26.1457	50.5068	106.367	3506	24.7963	48.777	99.7574	3235	24.4634	43.6484	97.6703	3073	23.6599	43.2725	94.6754	2723	22.8701	40.6195	90.3913	3104	23.1204	44.8981
Smp_167850	SM_V10_1	30126406..30134048	-1.01505	-0.0215505	0.809791	0.980376	1.04047	0.0572297	0.401191	0.999823	5010	54.921	98.6454	159.552	6879	61.9686	119.287	176.127	4919	57.4048	102.536	163.986	4213	43.9342	84.7221	127.11	4802	44.784	86.5114	129.704	4494	44.6463	87.8241	127.869	5282	56.1072	100.108	159.473	5582	60.3695	110.412	171.975	4806	56.6996	100.704	159.538	4256	44.53	86.4739
Smp_200410	SM_V10_1	30147716..30177398	1.0371	0.0525508	0.547772	0.920547	-1.03967	-0.0561315	0.721554	0.999823	2335	5.26259	9.45231	74.3619	2876	5.32657	10.2534	73.6359	2511	6.02462	10.7611	83.7101	477	1.02268	1.97213	14.3915	669	1.28274	2.47793	18.07	547	1.11725	2.19776	15.564	2795	6.10399	10.8909	84.386	2527	5.61882	10.2765	77.8538	2325	5.63938	10.0161	77.1795	496	1.06695	2.07194
Smp_093210	SM_V10_1	30227826..30281534	-1.08287	-0.114858	0.456109	0.899403	-1.06352	-0.0888413	0.338298	0.999823	556	0.354386	0.636524	17.7067	772	0.404357	0.778369	19.766	524	0.355552	0.635085	17.4688	1077	0.653023	1.25928	32.494	1280	0.694084	1.34079	34.5733	1394	0.805222	1.58396	39.664	559	0.34525	0.616004	16.8772	543	0.341451	0.624492	16.7292	517	0.35464	0.629876	17.1621	1075	0.653974	1.26997
Smp_093220	SM_V10_1	30285436..30325277	-1.01982	-0.0283165	0.784722	0.97764	-1.04064	-0.0574655	0.393193	0.999823	6250	20.6194	37.0351	199.041	7869	21.3334	41.0659	201.475	6122	21.501	38.405	204.091	7882	24.7368	47.702	237.806	8055	22.608	43.6728	217.569	7526	22.5015	44.2629	214.14	6744	21.5592	38.4666	203.613	6277	20.4303	37.3657	193.387	5845	20.7528	36.8589	194.028	7297	22.9768	44.6193
Smp_093230	SM_V10_1	complement(30328145..30331888)	1.05722	0.0802701	0.407412	0.884786	-1.02587	-0.0368493	0.586463	0.999823	4423	82.3077	147.836	140.858	5829	89.1381	171.587	149.243	4830	95.6844	170.911	161.019	5349	94.6906	182.6	161.384	6227	98.5832	190.438	168.194	5628	94.9137	186.706	160.135	5246	94.5957	168.78	158.386	5062	92.9336	169.97	155.954	4851	97.1517	172.551	161.031	5043	89.5701	173.938
Smp_173180	SM_V10_1	30345204..30354314	1.10687	0.146482	0.0874816	0.694239	-1.01549	-0.0221776	0.771769	0.999823	2436	48.2706	86.7004	77.5784	2786	45.3662	87.3279	71.3316	2138	45.1008	80.5587	71.2753	1540	29.0293	55.9797	46.4631	1777	29.9567	57.8687	47.9975	1554	27.9067	54.8955	44.2165	2589	49.7115	88.6968	78.1665	2779	54.3277	99.3619	85.6176	2386	50.8829	90.3731	79.2044	1559	29.4851	57.2578
Smp_131790	SM_V10_1	30359984..30365374	1.14772	0.198774	0.357526	0.868868	1.02805	0.0399125	0.828388	0.999823	197	2.79621	5.02236	6.27379	156	1.81959	3.50263	3.99416	157	2.37232	4.23743	5.23397	198	2.6735	5.15553	5.97382	238	2.87396	5.55176	6.42848	181	2.32827	4.57996	5.15006	219	3.01208	5.37425	6.612	173	2.42257	4.43073	5.32992	173	2.64269	4.69367	5.74282	202	2.73656	5.3142
Smp_173190	SM_V10_1	complement(30366324..30453020)	-1.13787	-0.186332	0.107065	0.720014	-1.03761	-0.0532618	0.505982	0.999823	1105	4.84344	8.69945	35.1905	1617	5.82435	11.2116	41.401	1080	5.03948	9.00148	36.0044	1428	5.95429	11.4822	43.0839	1555	5.79859	11.2014	42.0012	1593	6.32788	12.4476	45.3262	1052	4.46814	7.97218	31.7617	1160	5.01622	9.17434	35.7382	942	4.44363	7.89233	31.2702	1420	5.9406	11.5362
Smp_081140	SM_V10_1	30473604..30508889	-1.08088	-0.112203	0.249083	0.819915	-1.01733	-0.024785	0.749786	0.999823	2309	11.2249	20.1615	73.5339	3142	12.552	24.162	80.4464	2144	11.0957	19.8191	71.4753	2888	13.3557	25.755	87.1333	2894	11.969	23.1211	78.1681	3153	13.891	27.3252	89.7134	2161	10.1797	18.1629	65.2444	2470	11.8463	21.6662	76.0977	2011	10.5213	18.6868	66.7561	2870	13.3166	25.8598
Smp_165930	SM_V10_1	30510634..30541649	-1.01695	-0.0242499	0.801177	0.97905	-1.05733	-0.0804247	0.308983	0.999823	6403	19.6444	35.284	203.914	8772	22.1157	42.5717	224.595	6245	20.3966	36.4323	208.192	8981	26.2114	50.5458	270.964	10405	27.158	52.4624	281.043	9924	27.5927	54.2778	282.371	6685	19.8736	35.4591	201.832	7110	21.5205	39.3596	219.05	6132	20.2467	35.9601	203.555	9038	26.4654	51.3938
Smp_165940	SM_V10_1	30551684..30565189	1.05264	0.0740125	0.632761	0.941452	-1.11105	-0.15192	0.463452	0.999823	241	4.64461	8.34235	7.67504	408	6.46158	12.4383	10.4463	288	5.90875	10.5542	9.60116	117	2.14501	4.13641	3.52999	139	2.27902	4.40248	3.75445	153	2.67224	5.25659	4.35336	320	5.97588	10.6623	9.66136	315	5.98922	10.9539	9.70477	296	6.13932	10.904	9.82587	107	1.96819	3.82208
Rho3	SM_V10_1	complement(30586753..30588233)	-1.10322	-0.141718	0.107787	0.720014	-1.03144	-0.0446592	0.560964	0.999823	2266	43.0222	77.2736	72.1645	3063	47.7888	91.9912	78.4237	2500	50.5293	90.2552	83.3434	1719	31.047	59.8706	51.8636	2085	33.6775	65.0563	56.3167	2063	35.4963	69.8252	58.6993	2239	41.1914	73.4949	67.5993	2254	42.2196	77.2169	69.443	2240	45.7696	81.2913	74.3579	1694	30.6971	59.6114
Smp_081200	SM_V10_1	complement(30610030..30613270)	1.10638	0.145844	0.322319	0.857159	-1.15169	-0.203746	0.113452	0.999823	321	4.9675	8.92229	10.2228	426	5.41737	10.4282	10.9071	357	5.88128	10.5051	11.9014	412	6.06514	11.6959	12.4304	438	5.76644	11.1393	11.8306	410	5.75001	11.3109	11.6659	408	6.11805	10.916	12.3182	381	5.81681	10.6386	11.7381	371	6.17878	10.9741	12.3155	337	4.97753	9.66598
Smp_165950	SM_V10_1	complement(30621415..30631060)	-1.0546	-0.0766995	0.602774	0.934584	-1.0428	-0.0604602	0.658861	0.999823	302	4.97172	8.92988	9.61768	416	5.62781	10.8333	10.6511	273	4.78446	8.54598	9.1011	308	4.82349	9.30155	9.29261	424	5.93836	11.4714	11.4524	338	5.04276	9.91966	9.61723	296	4.72184	8.42485	8.93676	306	4.96991	9.08965	9.42749	288	5.10256	9.06266	9.5603	335	5.26375	10.2218
Smp_165960	SM_V10_1	30631154..30641393	-1.06673	-0.0931914	0.251738	0.821215	-1.06298	-0.0881093	0.208284	0.999823	2566	31.4385	56.4677	81.7185	3614	36.3864	70.0422	92.5313	2556	33.3378	59.5477	85.2103	2324	27.0865	52.2331	70.117	2823	29.425	56.8416	76.2504	2665	29.5906	58.2079	75.8282	2662	31.6033	56.3876	80.3705	2730	32.9986	60.3523	84.108	2356	31.0654	55.1751	78.2086	2385	27.8897	54.1597
Smp_081250	SM_V10_1	complement(30742772..30746250)	-1.04331	-0.0611665	0.751247	0.969579	1.18905	0.249808	0.259829	0.999823	138	1.11535	2.00332	4.39484	170	1.12909	2.17345	4.35261	135	1.16155	2.07475	4.50054	225	1.72992	3.33596	6.78843	140	0.962636	1.85957	3.78146	211	1.54549	3.04016	6.00366	134	1.04944	1.87244	4.0457	132	1.05253	1.92501	4.06676	137	1.19165	2.11649	4.54778	201	1.55053	3.01101
Smp_081260	SM_V10_1	complement(30795849..30843068)	-1.11108	-0.151965	0.122222	0.736704	-1.0412	-0.0582467	0.405661	0.999823	4158	13.9584	25.0711	132.418	5039	13.9009	26.7585	129.016	3454	12.3437	22.0482	115.147	2395	7.64835	14.749	72.2591	2667	7.61684	14.7138	72.0367	2613	7.94954	15.6376	74.3486	3520	11.4502	20.4298	106.275	4155	13.761	25.168	128.01	3129	11.3045	20.078	103.869	2285	7.3213	14.2174
Smp_246260	SM_V10_1	30850512..30860836	-1.01795	-0.0256709	0.822349	0.980619	-1.066	-0.0922066	0.269807	0.999823	1045	14.0861	25.3005	33.2797	1474	16.3274	31.4295	37.7397	1137	16.3157	29.1429	37.9046	1382	17.7212	34.1732	41.6961	1658	19.0133	36.729	44.7833	1520	18.5681	36.5256	43.2491	1172	15.3081	27.3131	35.3847	1140	15.1602	27.7271	35.122	1092	15.8413	28.1358	36.2495	1260	16.2104	31.4795
Smp_347770	SM_V10_1	30862772..30876476	-1.07896	-0.109641	0.797032	0.978267	-1.21342	-0.279077	0.323566	0.999823	19	0.25859	0.464461	0.605086	30	0.335525	0.64587	0.768107	17	0.246307	0.439952	0.566735	51	0.660296	1.2733	1.53871	46	0.532618	1.02888	1.24248	51	0.629041	1.23739	1.45112	15	0.197819	0.352955	0.452876	20	0.268544	0.491149	0.616176	23	0.336885	0.598341	0.763496	30	0.389699	0.756766
Smp_165980	SM_V10_1	complement(30877203..30883685)	1.17227	0.229307	0.0447658	0.58318	1.0204	0.0291348	0.734703	0.999823	1033	22.5338	40.4738	32.8976	1296	23.232	44.7205	33.1822	1118	25.9626	46.3741	37.2712	1163	24.1338	46.5392	35.0887	1369	25.4062	49.0782	36.9772	1190	23.5252	46.2766	33.8595	1296	27.3943	48.8776	39.1285	1303	28.0418	51.2867	40.1438	1245	29.2281	51.912	41.3284	1134	23.6102	45.8491
Smp_347340	SM_V10_1	30890622..30942804	-1.09705	-0.133626	0.280362	0.841492	1.01894	0.0270661	0.719223	0.999823	1345	4.98866	8.96029	42.8337	1632	4.97425	9.57521	41.785	1157	4.56841	8.16007	38.5713	1545	5.45131	10.5122	46.6139	1604	5.06135	9.77724	43.3247	1633	5.48907	10.7976	46.4643	1169	4.20141	7.49629	35.2942	1413	5.17048	9.45647	43.5328	1000	3.99169	7.08964	33.1955	1549	5.48357	10.6487
Smp_210750	SM_V10_1	30943817..30950104	1.13267	0.179732	0.127181	0.739506	1.01479	0.0211857	0.798508	0.999823	1073	13.3381	23.9571	34.1714	1151	11.7575	22.6327	29.4697	946	12.5186	22.3607	31.5371	1231	14.5567	28.071	37.1403	1389	14.6892	28.3758	37.5175	1260	14.1944	27.9219	35.8512	1239	14.924	26.6279	37.4076	1133	13.8948	25.4127	34.9064	1055	14.1138	25.0675	35.0212	1279	15.1746	29.4679
Smp_337620	SM_V10_1	complement(30952398..30967808)	-1.14576	-0.196311	0.0256306	0.501191	-1.08238	-0.114209	0.107892	0.999823	2926	18.4719	33.178	93.1833	3567	18.5049	35.6211	91.3279	2591	17.4131	31.1031	86.3771	2778	16.6833	32.1717	83.8145	3153	16.9341	32.7124	85.1638	2839	16.2426	31.9509	80.779	2672	16.3453	29.1638	80.6724	2784	17.3394	31.7127	85.7717	2089	14.1929	25.208	69.3454	2639	15.9011	30.8788
Smp_160800	SM_V10_1	30979368..30985690	#N/A	#N/A	#N/A	#N/A	#N/A	#N/A	#N/A	#N/A	0	0	0	0	0	0	0	0	0	0	0	0	0	0	0	0	0	0	0	0	0	0	0	0	0	0	0	0	0	0	0	0	0	0	0	0	0	0	0
Smp_160810	SM_V10_1	complement(30993683..31006348)	-1.05872	-0.0823205	0.395411	0.881567	-1.02595	-0.036964	0.61333	0.999823	1772	8.60693	15.4592	56.4322	2292	9.1484	17.6103	58.6834	1598	8.26289	14.7591	53.2731	1769	8.17378	15.7622	53.3722	2037	8.41736	16.2602	55.0202	2043	8.99299	17.6902	58.1302	1844	8.6789	15.4852	55.6736	1619	7.75815	14.1892	49.8794	1601	8.36896	14.8641	53.146	1756	8.14066	15.8085
Smp_160820	SM_V10_1	31015202..31056904	-1.05223	-0.073456	0.368749	0.870694	-1.03306	-0.0469273	0.49596	0.999823	2609	18.4184	33.0819	83.0879	3417	19.823	38.1583	87.4874	2445	18.375	32.8213	81.5099	3305	22.1952	42.801	99.7146	3628	21.7894	42.0916	97.9937	3589	22.9616	45.168	102.119	2637	18.0388	32.1853	79.6157	2522	17.5651	32.1254	77.6997	2462	18.7052	33.2222	81.7273	3293	22.1881	43.0876
Smp_071250	SM_V10_1	31077992..31083372	1.10562	0.144851	0.204169	0.808269	-1.03312	-0.0470117	0.47953	0.999823	9032	174.306	313.077	287.639	11488	182.188	350.703	294.134	9719	199.674	356.656	324.006	16558	303.981	586.193	499.568	17787	292.033	564.133	480.434	17180	300.471	591.06	488.828	11017	206.021	367.589	332.623	9630	183.35	335.336	296.689	11114	230.831	409.979	368.935	16198	298.36	579.392
Smp_160830	SM_V10_1	31090758..31116208	-1.11015	-0.150754	0.173027	0.789665	1.04206	0.0594332	0.388607	0.999823	8123	137.345	246.689	258.69	11107	154.326	297.07	284.379	7999	143.98	257.176	266.666	3282	52.7892	101.798	99.0206	3677	52.892	102.174	99.3173	3132	47.992	94.4055	89.1159	7771	127.319	227.166	234.62	9347	155.918	285.163	287.97	6173	112.328	199.506	204.916	3225	52.0447	101.067
Smp_345240	SM_V10_1	complement(31118946..31130188)	-1.20373	-0.267511	0.477403	0.899403	-1.10174	-0.13978	0.665351	0.999823	33	0.668999	1.20161	1.05094	38	0.633054	1.2186	0.972936	28	0.604283	1.07937	0.933446	42	0.809975	1.56194	1.26717	36	0.62089	1.1994	0.972375	38	0.698146	1.37333	1.08123	28	0.550033	0.981386	0.845369	25	0.50001	0.914486	0.77022	25	0.54544	0.968756	0.829887	24	0.46438	0.901791
Smp_160850	SM_V10_1	31146592..31180816	-1.07489	-0.104194	0.355389	0.868868	-1.02821	-0.0401297	0.554145	0.999823	6179	22.1695	39.8194	196.78	8267	24.3743	46.9194	211.665	5641	21.5459	38.4852	188.056	5153	17.5877	33.9159	155.47	5983	18.2624	35.2783	161.603	5249	17.0673	33.5733	149.352	6298	21.8958	39.0671	190.148	6643	23.5142	43.0059	204.663	4778	18.4493	32.7678	158.608	4969	17.016	33.0438
Smp_329370	SM_V10_1	complement(31180846..31184308)	1.22703	0.295174	0.229961	0.814108	-1.11259	-0.153921	0.514465	0.999823	102	3.15518	5.66712	3.24836	99	2.51655	4.84424	2.53475	82	2.70028	4.82322	2.73366	100	2.94262	5.67451	3.01708	117	3.079	5.94785	3.16022	109	3.05564	6.01077	3.10141	133	3.98653	7.11289	4.0155	97	2.96021	5.41404	2.98845	101	3.36234	5.97184	3.35274	109	3.21811	6.24933
Smp_336350	SM_V10_1	31190800..31213093	1.06153	0.0861387	0.560722	0.92277	1.07386	0.102812	0.409741	0.999823	465	7.89552	14.1814	14.8087	566	7.89751	15.2023	14.4916	438	7.91721	14.1417	14.6018	335	5.41107	10.4346	10.1072	363	5.24366	10.1294	9.80478	371	5.70891	11.23	10.5562	524	8.62141	15.3826	15.8205	491	8.22501	15.043	15.1271	466	8.51548	15.1243	15.4691	366	5.93143	11.5184
Smp_202260	SM_V10_1	complement(31272362..31287806)	1.21285	0.278402	0.0756641	0.666393	-1.02559	-0.0364599	0.590049	0.999823	6320	11.5058	20.666	201.271	5004	7.48623	14.4107	128.12	6226	12.0665	21.553	207.558	5808	10.0586	19.3968	175.232	6229	9.64759	18.6367	168.248	5796	9.56268	18.8108	164.916	7818	13.7916	24.6074	236.039	5666	10.1766	18.6124	174.563	7217	14.1401	25.1142	239.572	5592	9.71668	18.8691
Smp_202170	SM_V10_1	31287951..31292154	-1.02227	-0.0317774	0.913631	0.99095	1.03141	0.0446246	0.868467	0.999823	81	2.95023	5.299	2.57958	85	2.54411	4.89729	2.1763	58	2.2489	4.01696	1.93357	71	2.46003	4.74388	2.14213	56	1.73524	3.35204	1.51258	58	1.91448	3.76598	1.65029	79	2.78816	4.97471	2.38515	65	2.33567	4.27179	2.00257	64	2.50869	4.45568	2.12451	53	1.84246	3.57791
Smp_160870	SM_V10_1	complement(31296749..31311836)	1.07782	0.108113	0.283427	0.842292	-1.0421	-0.0594945	0.466881	0.999823	1656	21.5473	38.7019	52.738	2238	23.9298	46.0638	57.3008	1767	24.476	43.7189	58.9071	1336	16.5368	31.8892	40.3082	1578	17.4679	33.7435	42.6224	1414	16.6738	32.7991	40.233	1991	25.1029	44.7893	60.1118	2000	25.6738	46.9558	61.6176	1801	25.2199	44.793	59.7851	1223	15.1883	29.4946
Smp_160880	SM_V10_1	31318830..31323623	1.12016	0.163699	0.0686881	0.665539	1.02824	0.0401813	0.604665	0.999823	3300	49.5939	89.0772	105.094	4406	54.4132	104.743	112.809	3433	54.9235	98.1041	114.447	7716	110.311	212.721	232.798	8480	108.42	209.44	229.048	8944	121.814	239.621	254.487	4063	59.1671	105.568	122.669	3895	57.7496	105.62	120	3872	62.6247	111.228	128.533	7157	102.659	199.355
Smp_246240	SM_V10_1	31339960..31366014	-1.02331	-0.0332369	0.780315	0.977395	-1.07096	-0.0989056	0.156605	0.999823	919	6.90557	12.4033	29.2671	1330	8.21262	15.8089	34.0528	1015	8.11934	14.5027	33.8374	2344	16.7553	32.3107	70.7204	2976	19.0247	36.7509	80.383	2944	20.0481	39.4368	83.7666	941	6.85162	12.2249	28.4104	1090	8.08049	14.7787	33.5816	986	7.97365	14.162	32.7308	2514	18.0302	35.0132
Smp_071380	SM_V10_1	complement(31391888..31402236)	1.0399	0.0564435	0.582139	0.929426	1.03019	0.0429155	0.594949	0.999823	6146	80.1181	143.903	195.729	7873	84.3381	162.347	201.577	6046	83.9028	149.867	201.558	11333	140.538	271.011	341.926	11472	127.226	245.769	309.863	11463	135.421	266.389	326.161	6889	87.0189	155.262	207.991	6459	83.0673	151.925	198.994	6445	90.4183	160.592	213.945	9947	123.76	240.333
Smp_345250	SM_V10_1	31432700..31439696	-1.05975	-0.0837279	0.84347	0.981639	-1.20421	-0.268092	0.572964	0.999823	37	0.253503	0.455324	1.17833	28	0.157647	0.303463	0.7169	20	0.145875	0.260561	0.666747	12	0.0782119	0.150823	0.36205	19	0.110748	0.213936	0.513198	20	0.124183	0.244281	0.569067	22	0.146057	0.260599	0.664219	38	0.256857	0.469775	1.17073	17	0.12535	0.222635	0.564323	7	0.0457751	0.0888918
Smp_071390	SM_V10_1	complement(31443992..31459186)	1.02085	0.0297777	0.81306	0.980619	-1.07001	-0.0976253	0.146888	0.999823	2824	42.0137	75.4622	89.9349	4151	50.7487	97.6889	106.28	3175	50.2852	89.8192	105.846	7280	103.031	198.684	219.644	8256	104.495	201.858	222.998	7488	100.959	198.597	213.059	3478	50.139	89.4594	105.007	2984	43.7978	80.1033	91.9334	3324	53.221	94.5257	110.342	6921	98.2756	190.844
Smp_160940	SM_V10_1	complement(31473322..31486516)	-1.07171	-0.0999178	0.41216	0.886786	-1.02198	-0.0313607	0.724951	0.999823	1396	14.8855	26.7363	44.4579	1638	14.3528	27.6286	41.9387	1338	15.1881	27.129	44.6054	1151	11.6752	22.5143	34.7266	1363	12.3644	23.8849	36.8152	1206	11.654	22.9248	34.3147	1427	14.7442	26.307	43.0836	1244	13.0866	23.9345	38.3261	1214	13.9313	24.7434	40.2993	1056	10.7471	20.8701
Smp_160950	SM_V10_1	complement(31513651..31519352)	-1.0468	-0.0659819	0.575677	0.927522	1.02457	0.0350204	0.611484	0.999823	3251	59.5133	106.894	103.533	4056	61.0156	117.452	103.848	3097	60.3543	107.805	103.246	3172	55.2384	106.521	95.7018	3514	54.7267	105.718	94.9146	3466	57.5012	113.111	98.6193	3368	59.7432	106.596	101.686	3093	55.8604	102.165	95.2916	2978	58.6702	104.204	98.8562	3383	59.1084	114.784
Smp_347800	SM_V10_1	31574025..31642561	-1.04111	-0.0581281	0.498538	0.903169	1.00354	0.00509488	0.940496	0.999823	2540	7.36596	13.2302	80.8905	3691	8.796	16.9319	94.5028	2512	7.75507	13.8521	83.7435	4097	11.3024	21.7955	123.61	4582	11.3045	21.8374	123.762	4600	12.0894	23.7812	130.885	2690	7.55905	13.4871	81.2158	2917	8.34563	15.2636	89.8692	2324	7.25316	12.8823	77.1463	4262	11.7967	22.9082
Smp_071470	SM_V10_1	complement(31661287..31671792)	-1.08354	-0.115748	0.20103	0.807068	1.01671	0.0239115	0.722668	0.999823	8358	102.224	183.607	266.174	9842	98.9187	190.414	251.99	7282	94.8135	169.355	242.763	6537	76.0568	146.667	197.227	7726	80.3904	155.294	208.682	6670	73.9309	145.43	189.784	8006	94.8821	169.291	241.715	7582	91.4871	167.324	233.592	6779	89.2299	158.481	225.032	5956	69.5271	135.016
Smp_246410	SM_V10_1	31703566..31730809	-1.14718	-0.198092	0.0720855	0.666317	-1.03571	-0.0506142	0.561961	0.999823	9781	36.2781	65.1603	311.492	13350	40.6901	78.3266	341.808	8607	33.9847	60.7033	286.935	8812	31.0919	59.9571	265.865	11349	35.8113	69.1782	306.541	10330	34.7227	68.3033	293.923	9114	32.7559	58.4441	275.168	9085	33.244	60.8012	279.898	7897	31.5224	55.9869	262.145	9070	32.1085	62.3522
Smp_246400	SM_V10_1	complement(31735619..31771425)	1.26074	0.334268	0.00874953	0.316234	-1.00554	-0.00797327	0.916999	0.999823	4222	90.2091	162.028	134.457	6778	119.009	229.087	173.541	5407	122.987	219.678	180.255	26944	547.652	1056.08	812.923	29673	539.379	1041.94	801.48	26487	512.881	1008.89	753.644	6772	140.207	250.161	204.459	5494	115.81	211.81	169.263	7207	165.723	294.34	239.24	24339	496.347	963.868
Smp_071540	SM_V10_1	complement(31782377..31795036)	1.04176	0.0590197	0.694723	0.955394	1.07616	0.105897	0.395335	0.999823	1080	5.36058	9.62831	34.3944	992	4.04618	7.78872	25.3987	807	4.26415	7.61659	26.9033	1044	4.92946	9.5059	31.4983	904	3.81731	7.37406	24.4174	1120	5.03799	9.91028	31.8677	1131	5.43964	9.70557	34.1469	1057	5.17595	9.46648	32.5649	706	3.77128	6.69816	23.436	1055	4.99794	9.70562
Smp_071550	SM_V10_1	31798036..31810020	-1.03821	-0.0540931	0.544785	0.919693	-1.03128	-0.044433	0.529228	0.999823	2213	17.713	31.8148	70.4766	2954	19.4297	37.4013	75.633	2272	19.3593	34.5794	75.7425	2121	16.1496	31.1426	63.9923	2358	16.0566	31.0173	63.6905	2209	16.0235	31.5199	62.8534	2404	18.6451	33.2671	72.581	2261	17.8541	32.654	69.6587	2133	18.3737	32.6335	70.806	2033	15.5309	30.1599
Smp_071560	SM_V10_1	complement(31809600..31814552)	1.01102	0.0158132	0.871569	0.986267	1.00094	0.00134868	0.984269	0.999823	4618	99.4257	178.582	147.068	5267	93.1867	179.38	134.854	4380	100.39	179.316	146.018	3976	81.4333	157.035	119.959	4439	81.3075	157.065	119.899	4097	79.9396	157.25	116.573	4880	101.809	181.65	147.336	4530	96.221	175.982	139.564	4349	100.77	178.977	144.367	3811	78.3131	152.078
Smp_071570	SM_V10_1	31827229..31843111	-1.07661	-0.106501	0.290635	0.847173	-1.00162	-0.00233211	0.976421	0.999823	1955	20.322	36.5011	62.2602	2470	21.0991	40.6148	63.2408	1787	19.775	35.3219	59.5739	1526	15.0899	29.0991	46.0407	1823	16.1216	31.1428	49.24	1638	15.4307	30.3539	46.6066	1892	19.0573	34.0026	57.1228	1936	19.8542	36.3121	59.6458	1647	18.4251	32.7248	54.673	1409	13.9792	27.1466
Smp_161040	SM_V10_1	complement(31845031..31853622)	1.25645	0.329354	0.365313	0.870342	1.49472	0.579876	0.333612	0.999823	27	0.78348	1.40723	0.859859	35	0.8346	1.60657	0.896125	36	1.11208	1.9864	1.20015	7	0.193229	0.372621	0.211196	4	0.0987472	0.190754	0.108042	7	0.184083	0.362111	0.199173	43	1.20907	2.15726	1.29825	37	1.05924	1.93728	1.13992	37	1.15548	2.05224	1.22823	10	0.276959	0.537833
Smp_161060	SM_V10_1	complement(31855947..31858424)	-1.13429	-0.181792	0.646788	0.94586	1.06455	0.0902484	0.838338	0.999823	24	0.946476	1.7	0.764319	47	1.52315	2.93199	1.20337	37	1.55335	2.77459	1.23348	12	0.450184	0.868129	0.36205	22	0.738111	1.42584	0.594229	12	0.428875	0.843645	0.34144	38	1.45212	2.59091	1.14729	21	0.817043	1.49432	0.646984	31	1.3157	2.33681	1.02906	19	0.715159	1.38878
Smp_129100	SM_V10_1	31870766..31882000	-1.12863	-0.174571	0.24109	0.817046	-1.06678	-0.0932606	0.542162	0.999823	426	10.2819	18.4676	13.5667	541	10.7301	20.655	13.8515	469	12.0505	21.5245	15.6352	503	11.5489	22.2707	15.1759	636	13.0593	25.2272	17.1786	599	13.1021	25.7732	17.0436	441	10.3138	18.4022	13.3146	406	9.66752	17.6813	12.5084	363	9.42897	16.7468	12.05	489	11.2648	21.8753
Smp_129090	SM_V10_1	31894029..31901686	1.36336	0.447163	0.243618	0.818299	-1.0951	-0.131064	0.640901	0.999823	45	2.58229	4.63813	1.4331	28	1.32037	2.54165	0.7169	38	2.32138	4.14643	1.26682	41	2.23814	4.31599	1.237	55	2.68507	5.18687	1.48557	41	2.1322	4.19426	1.16659	43	2.391	4.2661	1.29825	37	2.09469	3.83106	1.13992	66	4.07598	7.23934	2.1909	34	1.86218	3.61621
Smp_012930	SM_V10_1	31911566..31933669	-1.07738	-0.107523	0.301091	0.851501	-1.09952	-0.136876	0.0471553	0.969605	6436	89.5886	160.913	204.965	7473	85.4826	164.55	191.336	6031	89.371	159.634	201.058	3477	46.0418	88.7863	104.904	3848	45.5693	88.0282	103.936	3425	43.2064	84.9918	97.4527	6080	82.0087	146.322	183.566	6254	85.8858	157.08	192.678	5319	79.6824	141.524	176.567	2936	39.0071	75.7488
Smp_012920	SM_V10_1	complement(32010027..32012482)	-1.00287	-0.00413013	0.986449	0.997977	1.0145	0.0207737	0.917043	0.999823	91	1.04184	1.87128	2.89804	162	1.52412	2.93387	4.14778	100	1.21879	2.177	3.33374	159	1.73168	3.33934	4.79716	171	1.66554	3.21741	4.61878	239	2.47976	4.87795	6.80035	110	1.22031	2.17732	3.32109	96	1.08432	1.98315	2.95764	124	1.52784	2.71359	4.11624	194	2.11988	4.11665
Smp_129080	SM_V10_1	32042385..32042944	1.18365	0.243246	0.0585437	0.632099	-1.00422	-0.00606919	0.928191	0.999823	5964	337.419	606.049	189.933	5190	241.293	464.478	132.883	5855	352.638	629.88	195.19	7089	381.529	735.734	213.881	7533	362.577	700.406	203.469	6949	356.291	700.864	197.722	7056	386.821	690.177	213.033	6449	359.957	658.339	198.686	6039	367.699	653.07	200.468	7149	386.036	749.652
Smp_012900	SM_V10_1	complement(32046496..32058351)	1.03584	0.0508071	0.538903	0.916142	-1.00693	-0.00996651	0.886985	0.999823	2431	40.2802	72.3485	77.4192	3167	43.1221	83.0081	81.0865	2513	44.3271	79.1768	83.7768	2313	36.458	70.305	69.7851	2649	37.3412	72.1337	71.5506	2435	36.5642	71.9258	69.2839	2769	44.4579	79.323	83.601	2727	44.5778	81.5299	84.0155	2486	44.3305	78.7354	82.524	2218	35.0767	68.1162
Smp_129070	SM_V10_1	32065187..32076470	-1.07327	-0.10201	0.386002	0.879622	-1.01581	-0.0226357	0.79126	0.999823	1344	16.8409	30.2484	42.8019	1759	18.1124	34.8656	45.0367	1236	16.4875	29.4498	41.205	1577	18.7978	36.2494	47.5794	1441	15.3614	29.6742	38.922	1634	18.5553	36.5003	46.4928	1295	15.7237	28.0547	39.0983	1308	16.1696	29.5732	40.2979	1225	16.5195	29.3403	40.6645	1486	17.7719	34.5117
Smp_129060	SM_V10_1	32083743..32151488	-1.00401	-0.00577634	0.957902	0.995133	-1.04121	-0.0582669	0.404267	0.999823	1444	11.8756	21.3302	45.9865	2309	15.6048	30.0386	59.1187	1640	14.3583	25.6467	54.6733	2446	19.1362	36.902	73.7978	2968	20.766	40.1147	80.1669	2632	19.6167	38.5882	74.8892	1850	14.7428	26.3045	55.8548	1535	12.4544	22.7784	47.2915	1670	14.7809	26.2524	55.4365	2502	19.6393	38.1381
Smp_129050	SM_V10_1	32158803..32225201	1.03007	0.0427372	0.636873	0.942099	-1.00727	-0.0104443	0.888947	0.999823	5377	33.5683	60.2932	171.239	7346	37.6866	72.5449	188.084	5117	34.0076	60.7441	170.587	9944	59.0557	113.882	300.019	11363	60.3508	116.582	306.919	10788	61.0354	120.063	306.955	5829	35.2617	62.9149	175.988	5999	36.9484	67.5762	184.822	5534	37.1813	66.0377	183.704	9889	58.9241	114.426
Smp_106970	SM_V10_1	complement(32233346..32246128)	-1.03448	-0.0489018	0.883455	0.987809	1.06576	0.0918779	0.681336	0.999823	56	0.123181	0.221249	1.78341	81	0.146415	0.281843	2.07389	55	0.128792	0.230047	1.83355	110	0.230175	0.443867	3.31879	103	0.192749	0.372343	2.78207	131	0.261143	0.513696	3.72739	49	0.104441	0.186347	1.4794	61	0.132377	0.242109	1.87934	66	0.156241	0.277499	2.1909	110	0.23094	0.448467
Smp_200770	SM_V10_1	complement(32259723..32259965)	-3.61335	-1.85334	0.490462	0.899403	-1.77778	-0.830077	0.48852	0.999823	1	0.115713	0.207836	0.0318466	0	0	0	0	0	0	0	0	1	0.110076	0.212269	0.0301708	2	0.196885	0.380331	0.0540208	1	0.104866	0.206282	0.0284533	0	0	0	0	0	0	0	0	0	0	0	0	1	0.110442	0.214469
Smp_012860	SM_V10_1	32268500..32276627	1.0471	0.0664056	0.52757	0.909957	1.00125	0.00180473	0.982232	0.999823	1645	28.855	51.8273	52.3877	2283	32.9084	63.3471	58.453	1680	31.3714	56.0354	56.0068	1283	21.4088	41.2844	38.7092	1511	22.5486	43.5581	40.8127	1487	23.6383	46.4992	42.3101	1795	30.5097	54.4364	54.1942	1951	33.7628	61.7501	60.1079	1810	34.1687	60.687	60.0838	1315	22.0156	42.7527
Smp_313530	SM_V10_1	32287363..32313081	1.27866	0.354629	0.367443	0.870437	1.27437	0.349781	0.640926	0.999823	23	0.0560027	0.100588	0.732473	37	0.0740336	0.142511	0.947332	29	0.0751709	0.13427	0.966784	3	0.00694885	0.0134001	0.0905125	3	0.00621445	0.0120047	0.0810312	7	0.0154465	0.030385	0.199173	27	0.0637037	0.113662	0.815178	50	0.12011	0.219673	1.54044	31	0.0812342	0.14428	1.02906	4	0.00929591	0.018052
Smp_313540	SM_V10_1	32313163..32332187	-1.20254	-0.266085	0.377892	0.875205	1.11343	0.155008	0.710626	0.999823	64	0.18658	0.335123	2.03818	98	0.234778	0.451937	2.50915	65	0.20173	0.360328	2.16693	17	0.0471461	0.0909158	0.512904	27	0.0669653	0.12936	0.729281	14	0.0369884	0.0727601	0.398347	73	0.206219	0.367942	2.204	64	0.184074	0.33666	1.97176	42	0.131774	0.234044	1.39421	19	0.0528676	0.102665
inx_5	SM_V10_1	32334715..32348663	-1.01622	-0.0232125	0.880203	0.98717	-1.09154	-0.12637	0.531096	0.999823	319	4.56939	8.20723	10.1591	505	5.94436	11.4426	12.9298	335	5.10838	9.12455	11.168	168	2.28922	4.4145	5.0687	182	2.21789	4.28439	4.91589	233	3.02465	5.94981	6.62963	363	5.03841	8.98969	10.9596	395	5.58203	10.2092	12.1695	319	4.91761	8.73416	10.5894	196	2.67963	5.20363
Smp_129010	SM_V10_1	complement(32355394..32381929)	1.05121	0.072056	0.588177	0.930099	-1.03743	-0.05301	0.556835	0.999823	705	10.9946	19.7478	22.4519	975	12.4952	24.0527	24.9635	779	12.933	23.1009	25.9698	1243	18.4406	35.5605	37.5023	1488	19.7422	38.1369	40.1915	1469	20.7618	40.8408	41.798	812	12.2707	21.8937	24.5157	752	11.5701	21.161	23.1682	881	14.7865	26.2622	29.2452	1309	19.4842	37.8368
Smp_012810	SM_V10_1	32396813..32411110	1.05017	0.0706295	0.514794	0.90503	-1.06566	-0.091741	0.223285	0.999823	1379	24.7132	44.3882	43.9165	1847	27.2006	52.3599	47.2898	1595	30.4296	54.3532	53.1731	3399	57.9465	111.743	102.551	3670	55.954	108.089	99.1282	3924	63.7302	125.364	111.651	1677	29.1218	51.9599	50.6316	1556	27.5107	50.3153	47.9385	1582	30.5118	54.1919	52.5153	3327	56.9074	110.51
Smp_012800	SM_V10_1	complement(32462830..32463291)	1.18357	0.243144	0.0568744	0.63168	1.02944	0.041854	0.57077	0.999823	2590	157.632	283.129	82.4828	2078	103.929	200.059	53.2042	2387	154.657	276.247	79.5763	2783	161.128	310.716	83.9654	3276	169.625	327.673	88.4861	2812	155.1	305.099	80.0108	2928	172.678	308.097	88.4015	2457	147.529	269.822	75.6972	2719	178.095	316.314	90.2585	2878	167.181	324.653
Smp_012790	SM_V10_1	32468745..32470410	1.14035	0.189482	0.0653562	0.65455	-1.0059	-0.0084873	0.903992	0.999823	1862	33.7346	60.5919	59.2984	1967	29.2851	56.3725	50.3622	2051	39.5578	70.6579	68.3749	2323	40.0365	77.2058	70.0868	2512	38.7183	74.7939	67.8501	2152	35.3338	69.5054	61.2316	2260	39.6757	70.7905	68.2334	2132	38.1075	69.6962	65.6843	2064	40.2441	71.4774	68.5155	2286	39.5297	76.7636
Smp_012780	SM_V10_1	complement(32488025..32517851)	-1.00899	-0.0129186	0.913705	0.99095	1.00261	0.00376616	0.955478	0.999823	2984	19.6223	35.2442	95.0304	4398	23.7657	45.748	112.605	3020	21.1411	37.7621	100.679	6564	41.061	79.1814	198.041	6739	37.7004	72.8276	182.023	6634	39.5346	77.7688	188.759	3255	20.7406	37.0059	98.2742	3366	21.8369	39.9383	103.702	3098	21.9244	38.9399	102.84	6195	38.8814	75.5048
Smp_129000	SM_V10_1	complement(32589881..32614851)	-1.04659	-0.0656939	0.657124	0.946064	-1.02997	-0.0425972	0.758425	0.999823	259	4.48714	8.05949	8.24828	406	5.78018	11.1266	10.3951	279	5.1457	9.19121	9.30112	373	6.14737	11.8545	11.2537	358	5.27658	10.193	9.66972	325	5.10275	10.0377	9.24734	291	4.8852	8.71631	8.7858	288	4.92254	9.00301	8.87293	275	5.12741	9.10679	9.12876	334	5.52289	10.725
Smp_012750	SM_V10_1	complement(32690362..32711811)	1.03151	0.0447618	0.739826	0.969071	-1.00485	-0.00698368	0.93875	0.999823	16941	618.638	1111.16	539.514	17718	531.689	1023.48	453.644	16053	624.057	1114.69	535.165	9416	327.095	630.766	284.088	12033	373.828	722.14	325.016	9552	316.113	621.83	271.786	15177	537.035	958.194	458.22	16561	596.638	1091.21	510.224	18212	715.732	1271.21	604.556	10548	367.636	713.921
Smp_012740	SM_V10_1	32719605..32724634	-1.00307	-0.00441729	0.969986	0.995323	1.0296	0.0420795	0.53815	0.999823	3099	61.3651	110.22	98.6927	4096	66.6508	128.3	104.872	3181	67.0554	119.774	106.046	3942	74.2552	143.193	118.933	4600	77.4922	149.695	124.248	4037	72.4452	142.508	114.866	3336	64.0096	114.208	100.72	3237	63.2367	115.656	99.728	3234	68.9184	122.406	107.354	3717	70.2494	136.419
Smp_128990	SM_V10_1	complement(32724535..32741951)	-1.05949	-0.0833702	0.33965	0.86345	-1.00755	-0.0108485	0.88309	0.999823	2070	22.4555	40.3331	65.9225	2603	23.2045	44.6677	66.6461	1905	21.9998	39.2959	63.5077	1507	15.5517	29.9896	45.4674	1835	16.9352	32.7144	49.5641	1646	16.1821	31.8319	46.8342	2023	21.2651	37.9419	61.0779	2157	23.085	42.221	66.4545	1717	20.0456	35.603	56.9967	1506	15.593	30.2804
Smp_012720	SM_V10_1	32750105..32781272	-1.04003	-0.0566184	0.532289	0.912408	-1.06719	-0.0938237	0.170126	0.999823	5570	15.5623	27.9519	177.386	7389	16.9648	32.6565	189.185	5388	16.0256	28.6249	179.622	8077	21.4673	41.3973	243.69	8698	20.6746	39.9381	234.937	8177	20.7044	40.7278	232.663	5518	14.9389	26.6544	166.598	5809	16.012	29.2849	178.968	5370	16.1468	28.6784	178.26	7937	21.1653	41.1014
Smp_342400	SM_V10_1	complement(32785821..32797018)	1.03913	0.0553725	0.52304	0.908555	1.02697	0.0383963	0.615375	0.999823	2111	23.0068	41.3233	67.2283	2533	22.6856	43.6687	64.8539	1986	23.0419	41.1573	66.208	2031	21.0566	40.6053	61.2769	2155	19.9809	38.5981	58.2074	1957	19.329	38.0223	55.6832	2329	24.5956	43.8842	70.3166	2206	23.7192	43.381	67.9642	2019	23.681	42.0598	67.0217	1973	20.5232	39.8546
Smp_313730	SM_V10_1	32814475..32821241	-1.11996	-0.163448	0.219361	0.810501	1.02197	0.031357	0.751	0.999823	1413	20.0459	36.0052	44.9993	2398	27.9563	53.8146	61.3974	1455	21.9744	39.2506	48.5059	1293	17.4499	33.6502	39.0109	1845	22.268	43.0161	49.8342	1767	22.7181	44.689	50.2771	1745	23.9883	42.8006	52.6846	1225	17.1454	31.3578	37.7408	1425	21.7568	38.6422	47.3036	1697	22.9782	44.622
Smp_313750	SM_V10_1	32826688..32833339	-1.05665	-0.0794956	0.416944	0.888865	1.04992	0.0702852	0.441246	0.999823	4169	62.7878	112.775	132.769	4454	55.1239	106.111	114.038	3729	59.787	106.791	124.315	3144	45.044	86.8622	94.8571	3111	39.8606	77.0006	84.0294	2856	38.981	76.6799	81.2628	3767	54.9742	98.0866	113.732	4222	62.732	114.733	130.075	3213	52.0775	92.4948	106.657	2478	35.6201	69.1716
Smp_012690	SM_V10_1	complement(32833343..32842518)	-1.002	-0.00288641	0.973543	0.995323	1.01655	0.0236876	0.734305	0.999823	2462	72.3376	129.928	78.4064	3094	74.7037	143.801	79.2175	2437	76.2258	136.154	81.2432	2462	68.8137	132.699	74.2806	2863	71.5645	138.244	77.3308	2629	70.0032	137.704	74.8038	2690	76.5857	136.647	81.2158	2422	70.2065	128.403	74.6189	2464	77.9135	138.382	81.7937	2316	64.9479	126.124
Smp_012670	SM_V10_1	32848985..32852740	1.05028	0.0707679	0.647826	0.945874	1.10087	0.138638	0.318207	0.999823	282	11.7125	21.0371	8.98075	334	11.3997	21.9438	8.55159	274	12.1149	21.6396	9.13444	311	12.2877	23.6954	9.38312	406	14.3458	27.7125	10.9662	314	11.819	23.2492	8.93435	318	12.7981	22.8348	9.60098	262	10.7356	19.6348	8.0719	308	13.7672	24.4519	10.2242	325	12.8835	25.0188
Smp_246380	SM_V10_1	complement(32853219..32871423)	-1.03186	-0.0452417	0.877611	0.98709	1.06034	0.0845279	0.71572	0.999823	63	0.862019	1.5483	2.00634	87	0.978231	1.88305	2.22751	60	0.873973	1.56108	2.00024	90	1.17147	2.25904	2.71537	115	1.33867	2.58598	3.1062	94	1.16562	2.29289	2.67461	56	0.742478	1.32475	1.69074	64	0.863939	1.58009	1.97176	73	1.07497	1.90925	2.42327	100	1.30595	2.53606
Smp_128960	SM_V10_1	complement(32878426..32897116)	-1.05566	-0.0781399	0.36214	0.869774	1.01567	0.0224332	0.754602	0.999823	2799	20.865	37.4764	89.1387	3684	22.5674	43.4413	94.3236	2666	21.1567	37.7899	88.8774	2477	17.5652	33.8725	74.7331	2999	19.0192	36.7403	81.0042	2700	18.2403	35.8806	76.824	2912	21.0343	37.5299	87.9184	2757	20.2759	37.0833	84.9398	2544	20.4094	36.249	84.4493	2417	17.1966	33.3946
Smp_329670	SM_V10_1	32904663..32922167	-1.06014	-0.0842526	0.605185	0.935557	-1.04826	-0.0679965	0.799805	0.999823	238	5.69059	10.2211	7.5795	333	6.54291	12.5948	8.52599	246	6.26161	11.1845	8.20099	53	1.2055	2.32467	1.59905	80	1.62731	3.14355	2.16083	55	1.19178	2.34435	1.56493	271	6.2787	11.2026	8.18197	237	5.59057	10.2248	7.30168	223	5.73827	10.1917	7.40259	53	1.2095	2.34876
Smp_128950	SM_V10_1	complement(32922314..32956669)	-1.09812	-0.135039	0.274654	0.837751	-1.0329	-0.0467068	0.496086	0.999823	3575	18.3135	32.8934	113.852	4587	19.3094	37.1698	117.444	3378	18.4215	32.9044	112.614	3698	18.0207	34.7509	111.572	4273	18.6221	35.9731	115.415	3739	17.3581	34.1452	106.387	3670	18.2171	32.5036	110.804	3378	17.0719	31.2234	104.072	2932	16.1642	28.7092	97.3292	3484	17.0343	33.0793
Smp_313820	SM_V10_1	32942323..32942787	3.7239	1.89681	0.470967	0.899403	6.51984	2.70484	0.289242	0.999823	0	0	0	0	0	0	0	0	0	0	0	0	0	0	0	0	0	0	0	0	0	0	0	0	0	0	0	0	0	0	0	0	1	0.0650775	0.115584	0.0331955	0	0	0
Smp_128940	SM_V10_1	32964883..32993278	-1.1109	-0.151725	0.240371	0.817046	1.31963	0.400135	1.43202e-08	2.42625e-06	3278	24.2302	43.5206	104.393	4539	27.5711	53.0731	116.215	3208	25.2437	45.0901	106.946	1937	13.6203	26.2653	58.4409	2000	12.577	24.2956	54.0208	1876	12.567	24.7207	53.3785	2857	20.4634	36.5114	86.2579	3798	27.6968	50.6557	117.012	2736	21.765	38.6569	90.8229	2558	18.0467	35.0454
Smp_128920	SM_V10_1	complement(32995664..33056289)	-1.14501	-0.195366	0.0516181	0.613681	1.06241	0.0873362	0.25745	0.999823	1605	3.90295	7.01021	51.1139	2527	5.04973	9.72051	64.7002	1708	4.42156	7.89777	56.9402	1467	3.39358	6.54413	44.2606	1773	3.66798	7.0856	47.8894	1597	3.51944	6.92312	45.44	1659	3.90916	6.97484	50.0881	1755	4.21038	7.70052	54.0694	1394	3.64818	6.47952	46.2745	1479	3.4327	6.66605
Smp_128910	SM_V10_1	complement(33065493..33068657)	#N/A	#N/A	#N/A	#N/A	#N/A	#N/A	#N/A	#N/A	0	0	0	0	0	0	0	0	0	0	0	0	0	0	0	0	0	0	0	0	0	0	0	0	0	0	0	0	0	0	0	0	0	0	0	0	0	0	0
Smp_012580	SM_V10_1	33070513..33126691	-1.05193	-0.0730319	0.427335	0.890693	-1.01347	-0.0193048	0.775324	0.999823	3539	25.1099	45.1007	112.705	5011	29.2169	56.2412	128.3	3409	25.7491	45.9928	113.647	5763	38.8976	75.0096	173.874	6270	37.847	73.1108	169.355	6060	38.9662	76.6507	172.427	3377	23.2175	41.4253	101.958	3921	27.4466	50.198	120.801	3419	26.1071	46.3688	113.495	5362	36.3113	70.5137
Smp_012570	SM_V10_1	complement(33128587..33143219)	-1.09719	-0.133819	0.124889	0.738089	-1.0378	-0.0535254	0.434491	0.999823	3780	9.58058	17.208	120.38	4699	9.78704	18.8396	120.311	3587	9.67836	17.2874	119.581	3978	9.59125	18.4956	120.02	4328	9.33227	18.0276	116.901	4021	9.23603	18.1683	114.411	3861	9.48242	16.9188	116.57	3378	8.44669	15.4485	104.072	3213	8.76408	15.5659	106.657	3583	8.66757	16.8318
Smp_128890	SM_V10_1	33161573..33192825	-1.1687	-0.224899	0.0680194	0.662515	-1.09819	-0.135132	0.0502511	0.989176	3399	12.4982	22.4485	108.247	4811	14.5371	27.9833	123.179	3267	12.7884	22.8426	108.913	3240	11.3332	21.8548	97.7535	3941	12.3283	23.8152	106.448	3358	11.19	22.0119	95.5463	3326	11.8506	21.1441	100.418	3311	12.0111	21.9676	102.008	2649	10.4827	18.6184	87.9349	2911	10.2162	19.8391
Smp_012540	SM_V10_1	complement(33192828..33198273)	1.06525	0.0911943	0.345951	0.866014	-1.00236	-0.00340228	0.96142	0.999823	2269	55.1905	99.1295	72.26	2610	52.1695	100.424	66.8253	2121	54.9214	98.1002	70.7085	2212	51.183	98.7006	66.7379	2478	51.2781	99.0562	66.9318	2334	51.4496	101.207	66.4101	2539	59.8429	106.773	76.6569	2327	55.8411	102.13	71.692	2237	58.5588	104.006	74.2583	2162	50.1922	97.4695
Smp_012530	SM_V10_1	33208703..33211858	1.05656	0.0793801	0.413155	0.886786	1.09291	0.128171	0.0608581	0.999823	4396	39.1659	70.3472	139.998	5198	38.0569	73.2578	133.087	4327	41.0401	73.3056	144.251	3920	33.2237	64.0681	118.27	4217	31.9636	61.7455	113.903	3953	31.9175	62.7852	112.476	4969	42.8982	76.5403	150.023	4600	40.433	73.9494	141.72	4449	42.6589	75.7663	147.687	3861	32.8323	63.7579
Smp_128870	SM_V10_1	complement(33216921..33236409)	-1.04456	-0.062894	0.693991	0.955229	1.09557	0.13168	0.495106	0.999823	469	5.4314	9.75552	14.9361	626	5.95744	11.4678	16.0278	439	5.41221	9.66725	14.6351	128	1.41013	2.71928	3.86186	144	1.41874	2.74064	3.8895	125	1.3119	2.58065	3.55667	411	4.61212	8.22908	12.4088	560	6.39815	11.7018	17.2529	419	5.22215	9.27505	13.9089	158	1.74641	3.3914
Smp_128860	SM_V10_1	33247803..33265594	1.05447	0.0765134	0.486886	0.899403	1.01249	0.0179014	0.798224	0.999823	1725	27.9884	50.2709	54.9355	2181	29.0798	55.9773	55.8414	1760	30.3999	54.3002	58.6738	2323	35.855	69.1422	70.0868	2579	35.5993	68.7688	69.6598	2606	38.3191	75.3778	74.1494	2035	31.9944	57.0853	61.4402	1689	27.0362	49.4475	52.036	1947	33.9978	60.3835	64.6316	2408	37.2904	72.4151
Smp_012480	SM_V10_1	complement(33267887..33284359)	-1.0774	-0.107548	0.264404	0.82908	-1.03619	-0.0512907	0.490818	0.999823	4425	43.5655	78.2495	140.921	4930	39.8862	76.7791	126.226	3485	36.5261	65.2427	116.181	2882	26.992	52.0509	86.9523	3289	27.5483	53.2162	88.8372	2730	24.3581	47.9151	77.6776	3937	37.5591	67.014	118.865	4152	40.3287	73.7586	127.918	3260	34.5417	61.3494	108.217	2639	24.7982	48.1562
Smp_012470	SM_V10_1	33301063..33307561	1.02743	0.0390345	0.74177	0.969071	-1.0113	-0.0162083	0.837188	0.999823	10700	213.531	383.53	340.759	12895	211.468	407.066	330.158	11421	242.634	433.391	380.746	10558	200.433	386.512	318.544	12424	210.93	407.464	335.577	11005	199.03	391.514	313.129	12030	232.628	415.062	363.207	11516	226.728	414.672	354.794	10827	232.531	412.998	359.408	10625	202.375	392.997
Smp_350480	SM_V10_1	complement(33312582..33315623)	1.08407	0.116452	0.22152	0.811837	1.02433	0.0346865	0.629206	0.999823	1541	17.9793	32.2933	49.0757	2057	19.722	37.964	52.6666	1636	20.3201	36.2955	54.5399	1601	17.7694	34.2663	48.3035	1827	18.1347	35.0316	49.348	1706	18.0385	35.4838	48.5414	1763	19.9316	35.5626	53.2281	1846	21.2486	38.8623	56.873	1773	22.2626	39.5405	58.8556	1626	18.1068	35.1621
Smp_329760	SM_V10_1	complement(33315979..33339903)	1.08394	0.116282	0.239912	0.817046	-1.03741	-0.0529832	0.458443	0.999823	1620	37.4601	67.2834	51.5916	2053	39.0112	75.0948	52.5641	1674	41.2079	73.6053	55.8067	1833	40.3207	77.7538	55.3031	2026	39.8561	76.9918	54.7231	1806	37.8463	74.4478	51.3867	1997	44.7458	79.8367	60.2929	1776	40.5158	74.1008	54.7164	1738	43.2514	76.8187	57.6938	1719	37.9386	73.6738
Smp_194160	SM_V10_1	33364946..33390739	-1.03268	-0.0463866	0.615133	0.938683	1.00512	0.0073734	0.913296	0.999823	6831	52.053	93.4941	217.544	8998	56.3448	108.461	230.381	6759	54.8295	97.9362	225.327	5259	38.122	73.5139	158.668	6271	40.6536	78.5324	169.382	5618	38.7967	76.3173	159.851	7139	52.7131	94.0522	215.539	7468	56.1427	102.681	230.08	6159	50.5089	89.7087	204.451	5146	37.4267	72.6799
Smp_120920	SM_V10_1	33409486..33425312	-1.064	-0.0895016	0.373857	0.873851	1.02249	0.0320808	0.634558	0.999823	6263	52.6628	94.5894	199.456	8107	56.018	107.832	207.568	6002	53.7265	95.9659	200.091	5967	47.7297	92.0412	180.029	6879	49.2093	95.0599	185.805	6519	49.6768	97.7198	185.487	6331	51.5838	92.0374	191.144	6317	52.4034	95.8425	194.619	5519	49.9434	88.7044	183.206	5705	45.7855	88.912
Smp_059980	SM_V10_1	33435132..33450297	-1.19799	-0.260618	0.0336476	0.546802	-1.08089	-0.112225	0.186084	0.999823	12275	261.083	468.939	390.917	13729	239.961	461.915	351.511	10870	246.125	439.628	362.377	9222	186.592	359.821	278.235	10986	198.791	384.014	296.736	8699	167.678	329.842	247.516	10299	212.261	378.723	310.945	11049	231.85	424.038	340.406	8102	185.458	329.391	268.95	8681	176.229	342.223
FucTC	SM_V10_1	33453456..33480856	-1.0771	-0.107158	0.476892	0.899403	-1.01693	-0.0242202	0.884491	0.999823	545	3.58048	6.43101	17.3564	718	3.87627	7.46165	18.3834	523	3.65777	6.53349	17.4354	308	1.92489	3.71193	9.29261	239	1.3358	2.58043	6.45549	327	1.9469	3.82976	9.30424	534	3.39942	6.06535	16.1224	534	3.46109	6.33011	16.4519	504	3.56345	6.32904	16.7305	276	1.73063	3.36075
Smp_060010	SM_V10_1	33493346..33514840	1.01247	0.0178762	0.846555	0.981639	-1.00599	-0.00862015	0.899377	0.999823	4675	77.4162	139.05	148.883	6164	83.8801	161.465	157.82	4965	87.5266	156.339	165.52	4381	69.0135	133.085	132.178	4855	68.3975	132.126	131.136	4588	68.8533	135.442	130.544	5154	82.7017	147.559	155.608	5078	82.9603	151.729	156.447	4958	88.3594	156.935	164.583	4122	65.1492	126.515
Smp_060030	SM_V10_1	complement(33551130..33577102)	-1.27191	-0.346994	0.0788331	0.671229	-1.01843	-0.0263529	0.897615	0.999823	159	1.51758	2.72578	5.06362	239	1.87456	3.60844	6.11925	142	1.44283	2.57717	4.73391	162	1.47089	2.83645	4.88767	170	1.3804	2.66658	4.59177	152	1.31477	2.5863	4.32491	147	1.35954	2.42573	4.43819	116	1.0923	1.99774	3.57382	137	1.40725	2.49942	4.54778	172	1.56687	3.04275
Smp_329920	SM_V10_1	33607686..33608799	1.23973	0.310026	0.0574121	0.63168	1.00071	0.00101686	0.994623	0.999823	242	6.35351	11.4118	7.70689	342	7.37854	14.2034	8.75642	312	8.72014	15.5759	10.4013	380	9.49058	18.3015	11.4649	398	8.8896	17.1724	10.7501	519	12.3486	24.291	14.7673	316	8.03906	14.3435	9.5406	386	9.99799	18.2857	11.8922	354	10.0022	17.765	11.7512	360	9.02094	17.518
Smp_154420	SM_V10_1	complement(33629060..33651742)	-1.04933	-0.0694706	0.594764	0.932181	-1.02883	-0.0410077	0.586825	0.999823	27421	106.614	191.492	873.267	35726	114.146	219.725	914.713	26066	107.888	192.709	868.972	30713	113.596	219.057	926.636	34927	115.529	223.173	943.392	31601	111.348	219.033	899.154	28196	106.227	189.534	851.287	27274	104.618	191.339	840.279	25095	105.006	186.5	833.041	29901	110.96	215.476
Smp_060070	SM_V10_1	33664616..33685581	-1.02697	-0.038394	0.672082	0.950032	-1.03336	-0.0473435	0.494736	0.999823	2713	30.4895	54.7632	86.3999	3695	34.1241	65.6873	94.6052	2809	33.6065	60.0277	93.6447	2903	31.0355	59.8484	87.5859	3292	31.4747	60.801	88.9183	3053	31.0942	61.1656	86.8681	2980	32.4516	57.9011	89.9714	2717	30.1243	55.0955	83.7075	2802	33.8895	60.191	93.0138	2881	30.9026	60.0104
Smp_060080	SM_V10_1	33695316..33702008	-1.04107	-0.0580619	0.530506	0.911092	-1.09431	-0.130024	0.0564877	0.999823	2828	46.5292	83.5726	90.0623	3570	48.2681	92.9139	91.4048	2712	47.5014	84.8466	90.4109	4728	74.0004	142.701	142.648	5204	72.8423	140.713	140.562	4498	67.0682	131.93	127.983	3068	48.9126	87.2713	92.6283	2539	41.2131	75.3762	78.2235	2696	47.7377	84.7869	89.495	4293	67.4151	130.915
Smp_060090	SM_V10_1	33742116..33742684	1.13694	0.185162	0.180168	0.796311	1.01533	0.0219525	0.80032	0.999823	15398	807.77	1450.86	490.375	13414	578.266	1113.14	343.446	14267	796.758	1423.16	475.624	9291	463.657	894.108	280.317	10929	487.758	942.224	295.197	9221	438.382	862.345	262.368	17275	878.134	1566.79	521.563	15531	803.803	1470.1	478.491	14657	827.493	1469.71	486.546	9406	470.954	914.558
Smp_246630	SM_V10_1	complement(33749478..33774382)	-1.13897	-0.187727	0.604454	0.935014	-1.11479	-0.156774	0.415197	0.999823	32	0.371811	0.667822	1.01909	63	0.601532	1.15792	1.61303	56	0.692678	1.23726	1.86689	136	1.50322	2.89879	4.10323	167	1.65078	3.18889	4.51074	129	1.35836	2.67203	3.67048	28	0.315246	0.562472	0.845369	50	0.573152	1.04826	1.54044	47	0.587714	1.04384	1.56019	111	1.23097	2.39044
Smp_246620	SM_V10_1	complement(33780564..33830657)	-1.16645	-0.222125	0.034656	0.555605	-1.00889	-0.0127677	0.861884	0.999823	8135	24.0958	43.2793	259.072	10526	25.6209	49.319	269.503	6935	21.8676	39.0598	231.195	8958	25.241	48.6743	270.27	9037	22.7724	43.9905	244.093	8716	23.3966	46.0237	247.999	7183	20.6163	36.7841	216.867	7874	23.0095	42.0829	242.588	5730	18.2656	32.4416	190.21	8228	23.2611	45.1712
Rho1	SM_V10_1	complement(33865305..33866435)	1.06372	0.0891143	0.452157	0.899403	-1.04625	-0.0652285	0.389594	0.999823	10283	279.903	502.743	327.479	12626	282.423	543.651	323.271	10653	308.695	551.39	355.143	10417	269.737	520.157	314.289	11886	275.248	531.709	321.046	10832	267.207	525.625	308.207	11643	307.095	547.927	351.523	11185	300.366	549.35	344.596	11167	327.13	581.015	370.694	9745	253.175	491.646
Smp_330250	SM_V10_1	33894136..33895095	1.08048	0.111677	0.330105	0.859151	-1.00321	-0.00462891	0.957349	0.999823	9760	318.369	571.833	310.823	11372	304.834	586.792	291.164	10345	359.238	641.668	344.875	8628	267.733	516.292	260.314	10642	295.328	570.498	287.445	9043	267.328	525.864	257.304	11245	355.435	634.177	339.506	10800	347.561	635.668	332.735	10484	368.047	653.688	348.022	9135	284.407	552.296
Smp_196790	SM_V10_1	complement(33917421..33922658)	1.12645	0.171781	0.298228	0.85001	1.02399	0.0341995	0.783568	0.999823	519	8.34383	14.9866	16.5284	740	9.77633	18.819	18.9466	551	9.43019	16.8441	18.3689	684	10.4608	20.1725	20.6368	710	9.71084	18.7589	19.1774	646	9.412	18.5144	18.3809	740	11.5279	20.5684	22.3419	560	8.88205	16.2447	17.2529	629	10.8829	19.3291	20.88	676	10.3728	20.1432
Smp_104110	SM_V10_1	complement(33944033..33945488)	1.05833	0.0817908	0.35049	0.86834	-1.00262	-0.00377039	0.959186	0.999823	2266	47.0575	84.5216	72.1645	3096	52.8343	101.704	79.2687	2486	54.9593	98.1679	82.8767	2737	54.0698	104.267	82.5775	2722	48.0903	92.8983	73.5223	2921	54.9734	108.139	83.1122	2631	52.9431	94.4627	79.4345	2750	56.3416	103.045	84.7242	2502	55.9181	99.3161	83.0551	2540	50.3447	97.7656
Smp_104120	SM_V10_1	33957732..33960805	1.15942	0.213409	0.36085	0.868868	-1.01445	-0.0206993	0.926549	0.999823	92	2.97001	5.33453	2.92989	128	3.39567	6.53652	3.27726	116	3.98656	7.12077	3.86713	112	3.43953	6.63273	3.37913	112	3.07601	5.94208	3.02517	134	3.92036	7.71178	3.81275	104	3.25329	5.80461	3.13994	139	4.42702	8.09674	4.28242	127	4.41234	7.83676	4.21583	95	2.92714	5.68429
Smp_346630	SM_V10_1	33991892..34055047	-1.07435	-0.103463	0.491713	0.89972	1.02003	0.028607	0.818456	0.999823	533	3.91817	7.03756	16.9743	722	4.36154	8.39576	18.4858	475	3.71724	6.63971	15.8352	456	3.18884	6.1493	13.7579	463	2.8956	5.59356	12.5058	446	2.97127	5.84482	12.6902	539	3.83941	6.85039	16.2734	487	3.53193	6.45968	15.0039	498	3.93987	6.9976	16.5314	431	3.02402	5.87242
Smp_346640	SM_V10_1	complement(34057537..34095219)	-1.20324	-0.26692	0.0311626	0.528987	-1.06813	-0.0950933	0.238359	0.999823	1595	6.80349	12.22	50.7954	2037	7.14016	13.7445	52.1545	1332	6.04847	10.8037	44.4054	1313	5.32778	10.274	39.6143	1611	5.84611	11.2932	43.5138	1469	5.67863	11.1705	41.798	1231	5.08802	9.07818	37.1661	1540	6.48065	11.8527	47.4455	1132	5.19652	9.22954	37.5773	1310	5.33326	10.3568
Smp_104170	SM_V10_1	34099391..34099918	#N/A	#N/A	#N/A	#N/A	#N/A	#N/A	#N/A	#N/A	0	0	0	0	0	0	0	0	0	0	0	0	0	0	0	0	0	0	0	0	0	0	0	0	0	0	0	0	0	0	0	0	0	0	0	0	0	0	0
Smp_200850	SM_V10_1	complement(34135895..34136282)	-6.24778	-2.64334	0.310319	0.851501	#N/A	#N/A	#N/A	#N/A	2	0.144939	0.26033	0.0636933	0	0	0	0	0	0	0	0	0	0	0	0	0	0	0	0	0	0	0	0	0	0	0	0	0	0	0	0	0	0	0	0	0	0	0
Smp_200840	SM_V10_1	complement(34142303..34142764)	-1.25039	-0.322382	0.659046	0.946335	3.06093	1.61397	0.00186915	0.120311	11	0.669482	1.20248	0.350313	5	0.25007	0.481374	0.128018	5	0.323956	0.578649	0.166687	16	0.926354	1.78637	0.482733	7	0.362447	0.700155	0.189073	7	0.386096	0.759493	0.199173	7	0.412823	0.73657	0.211342	2	0.120089	0.219635	0.0616176	7	0.458501	0.814342	0.232368	50	2.90447	5.64026
Smp_200820	SM_V10_1	complement(34145622..34145963)	#N/A	#N/A	#N/A	#N/A	#N/A	#N/A	#N/A	#N/A	0	0	0	0	0	0	0	0	0	0	0	0	0	0	0	0	0	0	0	0	0	0	0	0	0	0	0	0	0	0	0	0	0	0	0	0	0	0	0
Smp_073340	SM_V10_1	complement(34180526..34201926)	1.01433	0.020533	0.826048	0.981639	1.00148	0.00213575	0.97523	0.999823	2703	58.1067	104.367	86.0815	4097	72.3756	139.32	104.898	2882	65.9545	117.808	96.0783	3325	67.9959	131.122	100.318	3972	72.6424	140.327	107.285	3558	69.3166	136.353	101.237	3192	66.491	118.635	96.3721	3083	65.3854	119.586	94.9835	2982	68.9896	122.532	98.989	3324	68.2012	132.442
Smp_161870	SM_V10_1	complement(34208321..34212016)	1.15504	0.207943	0.0416368	0.569791	1.02377	0.0338856	0.622856	0.999823	2711	111.283	199.878	86.3362	3089	104.198	200.577	79.0894	2731	119.341	213.166	91.0443	3430	133.938	258.283	103.486	3610	126.068	243.531	97.5076	3256	121.125	238.266	92.6441	3420	136.033	242.713	103.256	2824	114.364	209.164	87.004	3165	139.819	248.333	105.064	3376	132.267	256.852
Smp_246510	SM_V10_1	34226119..34248110	-1.02975	-0.0422951	0.670241	0.950032	1.04407	0.0622166	0.35819	0.999823	4330	19.7617	35.4947	137.896	5645	21.1713	40.7537	144.532	3882	18.8609	33.6893	129.416	5210	22.6196	43.6193	157.19	5795	22.5004	43.4651	156.525	5847	24.1836	47.5718	166.367	4142	18.3175	32.6826	125.054	4684	21.0902	38.5726	144.308	3904	19.1753	34.0572	129.595	5527	24.0756	46.753
Smp_246500	SM_V10_1	34251788..34275666	1.02431	0.0346562	0.817138	0.980619	-1.1415	-0.190935	0.172368	0.999823	884	7.64816	13.7371	28.1524	999	7.10258	13.6721	25.578	655	6.03277	10.7757	21.836	523	4.30444	8.30063	15.7793	533	3.92313	7.57848	14.3965	589	4.61818	9.08447	16.759	791	6.63133	11.8318	23.8817	1029	8.78308	16.0637	31.7022	653	6.08014	10.7989	21.6767	456	3.76548	7.31227
Smp_073300	SM_V10_1	complement(34283793..34306664)	1.0599	0.0839241	0.345867	0.866014	-1.00309	-0.00445405	0.957892	0.999823	2433	41.689	74.879	77.4829	2925	41.1861	79.2815	74.8905	2288	41.7355	74.5477	76.2759	953	15.534	29.9555	28.7528	1150	16.764	32.3838	31.062	1021	15.8546	31.1878	29.0509	2687	44.6135	79.6008	81.1253	2862	48.3811	88.486	88.1747	2179	40.1821	71.3673	72.333	978	15.9944	31.06
Smp_073290	SM_V10_1	34326028..34332719	1.01095	0.0157104	0.847708	0.981639	-1.00164	-0.00236807	0.972178	0.999823	5029	55.1938	99.1354	160.157	7145	64.4402	124.045	182.938	5050	59.0025	105.39	168.354	4832	50.4483	97.2838	145.785	5737	53.5666	103.477	154.959	5103	50.7558	99.8422	145.197	5670	60.2992	107.588	171.187	5586	60.4835	110.62	172.098	5194	61.3489	108.962	172.417	4741	49.6626	96.441
Smp_073280	SM_V10_1	complement(34342089..34369024)	1.00331	0.00476137	0.956755	0.995133	-1.07708	-0.10713	0.117489	0.999823	2316	25.7908	46.3237	73.7568	3109	28.4507	54.7664	79.6015	2278	27.0054	48.2369	75.9425	3952	41.8653	80.7324	119.235	4601	43.5892	84.2033	124.275	4289	43.2847	85.1456	122.036	2558	27.6024	49.249	77.2305	2398	26.3453	48.1838	73.8795	2362	28.3076	50.277	78.4078	3895	41.3985	80.3928
Smp_073270	SM_V10_1	34384918..34389525	1.11498	0.157021	0.137965	0.750468	1.04644	0.0654906	0.330552	0.999823	4867	101.824	182.889	154.998	7322	125.882	242.318	187.469	5273	117.44	209.771	175.788	6765	134.638	259.634	204.106	7132	126.941	245.217	192.638	7672	145.462	286.139	218.294	6686	135.542	241.838	201.862	5655	116.721	213.475	174.224	6015	135.432	240.54	199.671	6917	138.12	268.219
Smp_161850	SM_V10_1	complement(34409757..34443944)	-1.02223	-0.0317234	0.798355	0.978267	-1.10394	-0.142658	0.0699639	0.999823	1323	12.6403	22.7037	42.1331	1832	14.3836	27.6879	46.9057	1172	11.9205	21.2924	39.0714	1501	13.6423	26.3077	45.2864	1733	14.0863	27.2111	46.809	1591	13.7759	27.0987	45.2693	1458	13.4982	24.0838	44.0196	1282	12.0841	22.101	39.4969	1252	12.8735	22.8647	41.5608	1443	13.1588	25.5533
Smp_330470	SM_V10_1	34464348..34488153	-1.33466	-0.416471	0.583197	0.929426	-1.14719	-0.198106	0.446434	0.999823	4	0.0188019	0.0337707	0.127387	6	0.023176	0.0446128	0.153621	7	0.0350276	0.062566	0.233362	66	0.295118	0.569102	1.99127	108	0.431883	0.834287	2.91712	73	0.310968	0.611708	2.07709	6	0.0273283	0.0487599	0.181151	2	0.00927467	0.0169628	0.0616176	4	0.0202347	0.0359389	0.132782	85	0.381339	0.740531
Smp_161820	SM_V10_1	complement(34493523..34497810)	1.03451	0.0489506	0.738284	0.968758	-1.19585	-0.258033	0.175593	0.999823	386	14.114	25.3505	12.2928	571	17.1571	33.0266	14.6196	426	16.5822	29.619	14.2017	132	4.59141	8.85401	3.98255	170	5.28824	10.2155	4.59177	145	4.80486	9.45169	4.12574	451	15.9793	28.5107	13.6165	483	17.4235	31.8665	14.8806	422	16.6062	29.4942	14.0085	126	4.39727	8.53916
Smp_073220	SM_V10_1	34505984..34530398	1.01831	0.0261718	0.822549	0.980736	-1.02653	-0.0377737	0.627038	0.999823	1309	4.30187	7.72672	41.6873	1730	4.67207	8.99352	44.2942	1326	4.63907	8.28628	44.2053	1476	4.61439	8.89832	44.5321	1719	4.80611	9.28418	46.4309	1661	4.94696	9.73121	47.261	1482	4.71938	8.42046	44.7442	1463	4.74339	8.67535	45.0732	1275	4.50945	8.00922	42.3243	1562	4.89947	9.5144
Smp_073210	SM_V10_1	34540714..34551020	1.01142	0.0163794	0.854615	0.98312	1.00027	0.000391381	0.995455	0.999823	2846	30.696	55.1341	90.6355	3618	32.0672	61.728	92.6337	2773	31.8396	56.8717	92.4445	3423	35.1208	67.7265	103.275	3960	36.3365	70.1928	106.961	3753	36.684	72.1615	106.785	3106	32.4615	57.9187	93.7756	3004	31.9649	58.4618	92.5496	2762	32.0602	56.9421	91.6859	3486	35.886	69.6879
Smp_073200	SM_V10_1	complement(34555072..34562918)	1.08068	0.111936	0.205601	0.808269	-1.01589	-0.0227373	0.746338	0.999823	1882	28.5275	51.2392	59.9354	2465	30.7048	59.1054	63.1128	1974	31.8538	56.8971	65.808	2189	31.5646	60.8687	66.0439	2617	33.748	65.1926	70.6862	2345	32.2135	63.3675	66.7231	2159	31.7115	56.5805	65.184	2117	31.6586	57.9016	65.2222	2202	35.9217	63.8005	73.0965	2107	30.4831	59.1959
Smp_161800	SM_V10_1	34574099..34601365	-1.20733	-0.271821	0.356453	0.868868	1.02234	0.0318736	0.921285	0.999823	131	0.949353	1.70516	4.17191	123	0.732499	1.41003	3.14924	62	0.47832	0.854372	2.06692	36	0.248182	0.47859	1.08615	34	0.209621	0.404935	0.918354	38	0.249569	0.49093	1.08123	95	0.667113	1.19028	2.86822	93	0.664915	1.21609	2.86522	61	0.475753	0.844985	2.02492	27	0.186754	0.362663
Smp_161790	SM_V10_1	34609961..34660865	1.03631	0.0514518	0.636036	0.942099	-1.09246	-0.127575	0.174621	0.999823	1958	41.025	73.6863	62.3557	2157	37.1391	71.4911	55.2269	2028	45.2349	80.7983	67.6082	4391	87.5205	168.773	132.48	4329	77.1656	149.064	116.928	3812	72.3835	142.386	108.464	2321	47.1227	84.0777	70.0751	1759	36.3604	66.5008	54.1926	2020	45.5494	80.9002	67.0549	4129	82.5717	160.348
Smp_073140	SM_V10_1	complement(34665560..34673150)	1.04684	0.0660435	0.462109	0.899403	1.02407	0.0343089	0.615048	0.999823	3978	20.2232	36.3235	126.686	4753	19.8563	38.2225	121.694	3732	20.1974	36.0766	124.415	4199	20.3068	39.1593	126.687	4614	19.9555	38.5489	124.626	4488	20.677	40.674	127.699	4488	22.1084	39.4464	135.501	4202	21.075	38.5448	129.459	3735	20.4348	36.2943	123.985	4264	20.6896	40.1776
Smp_210780	SM_V10_1	34682051..34716169	1.16325	0.218155	0.0430711	0.573659	1.08378	0.116075	0.1675	0.999823	8229	80.7908	145.111	262.066	11157	90.0136	173.272	285.659	7938	82.9653	148.192	264.632	9650	90.1266	173.799	291.148	12411	103.663	200.25	335.226	10345	92.0443	181.061	294.35	10832	103.049	183.863	327.037	9729	94.2346	172.349	299.739	9501	100.388	178.298	315.39	10772	100.94	196.017
Smp_210770	SM_V10_1	34723314..34731037	1.0361	0.0511593	0.651325	0.945874	-1.00058	-0.000835193	0.99034	0.999823	3096	49.2387	88.4393	98.5972	4106	53.6625	103.298	105.128	3103	52.5361	93.8397	103.446	3208	48.5345	93.5933	96.788	3464	46.8688	90.5386	93.564	3481	50.172	98.6937	99.0461	3494	53.8453	96.0724	105.49	3454	54.1945	99.1183	106.414	3177	54.3774	96.5797	105.462	3235	49.1056	95.3593
Smp_246470	SM_V10_1	complement(34731039..34790530)	1.00539	0.00775663	0.924104	0.992417	1.01045	0.0150047	0.831477	0.999823	1987	9.38534	16.8573	63.2793	2671	10.3674	19.9569	68.3871	1913	9.61917	17.1817	63.7744	2043	9.17976	17.7021	61.639	2275	9.14185	17.6597	61.4487	2392	10.2392	20.1416	68.0604	2107	9.64353	17.2063	63.614	2165	10.0887	18.4517	66.701	1982	10.0752	17.8945	65.7935	2159	9.73319	18.9011
Smp_106590	SM_V10_1	34799550..34799666	#N/A	#N/A	#N/A	#N/A	#N/A	#N/A	#N/A	#N/A	0	0	0	0	0	0	0	0	0	0	0	0	0	0	0	0	0	0	0	0	0	0	0	0	0	0	0	0	0	0	0	0	0	0	0	0	0	0	0
Smp_161770	SM_V10_1	34804064..34804804	1.24493	0.316064	0.656039	0.946064	1.01603	0.0229482	0.960447	0.999823	7	0.265624	0.477097	0.222926	5	0.155914	0.300128	0.128018	4	0.161585	0.288622	0.133349	10	0.360978	0.696104	0.301708	15	0.484241	0.93543	0.405156	15	0.515837	1.01471	0.4268	8	0.294157	0.524844	0.241534	8	0.299493	0.547754	0.24647	3	0.122514	0.217598	0.0995865	13	0.47083	0.914315
Smp_073080	SM_V10_1	complement(34806675..34809830)	1.17153	0.22839	0.0129911	0.390264	1.00543	0.00781911	0.922916	0.999823	1945	79.4912	142.777	61.9417	2083	69.9576	134.665	53.3322	1908	83.0134	148.278	63.6077	1448	56.2962	108.561	43.6873	1601	55.6662	107.533	43.2437	1478	54.7426	107.685	42.054	2360	93.4611	166.756	71.2526	2306	92.9792	170.053	71.0451	2005	88.188	156.631	66.557	1374	53.5966	104.08
Smp_073070	SM_V10_1	34830884..34838142	-1.07285	-0.101442	0.249499	0.820152	1.01818	0.0259868	0.710984	0.999823	2166	17.0456	30.6162	68.9798	2831	18.308	35.2421	72.4837	1994	16.7052	29.8387	66.4747	2249	16.8366	32.4675	67.8542	2578	17.2599	33.3417	69.6328	2466	17.5873	34.5962	70.1659	2111	16.0977	28.7219	63.7348	2206	17.1272	31.3246	67.9642	1858	15.7361	27.9488	61.6772	2289	17.193	33.3875
Smp_161750	SM_V10_1	34839674..34860018	-1.01899	-0.0271336	0.750359	0.969579	-1.00245	-0.00353528	0.959133	0.999823	3106	45.1578	81.1094	98.9157	3847	45.9621	88.4749	98.4969	3143	48.6459	86.891	104.779	3158	43.6772	84.2264	95.2794	3741	46.2721	89.386	101.046	3240	42.6902	83.9762	92.1888	3332	46.9414	83.7542	100.599	3280	47.0471	86.0461	101.053	2826	44.218	78.5356	93.8105	3105	43.0868	83.6712
Smp_315110	SM_V10_1	complement(34860031..34862120)	1.18017	0.238995	0.0938924	0.708628	1.146	0.196609	0.176815	0.999823	706	9.66008	17.3508	22.4837	677	7.61221	14.6532	17.3336	746	10.8664	19.4095	24.8697	520	6.76847	13.0522	15.6888	634	7.38016	14.2566	17.1246	527	6.53489	12.8548	14.9949	846	11.2167	20.0132	25.5422	822	11.0962	20.2943	25.3248	759	11.1767	19.8509	25.1954	576	7.52228	14.6077
Smp_314730	SM_V10_1	34872104..34874772	-2.9945	-1.58231	0.112589	0.724447	-2.2605	-1.17664	0.294418	0.999823	13	0.138776	0.249261	0.414006	11	0.0964963	0.185751	0.281639	0	0	0	0	3	0.0304652	0.0587487	0.0905125	0	0	0	0	9	0.0870695	0.171275	0.25608	0	0	0	0	2	0.0210634	0.0385237	0.0616176	5	0.0574431	0.102025	0.165977	0	0	0
Smp_246460	SM_V10_1	34877084..34894529	-1.04276	-0.0604099	0.715278	0.961546	1.07503	0.104377	0.496294	0.999823	276	3.37566	6.06312	8.78967	359	3.60819	6.9456	9.19168	220	2.86446	5.11647	7.33422	245	2.85053	5.49692	7.39185	296	3.07993	5.94965	7.99508	286	3.17005	6.23584	8.13766	244	2.89173	5.15952	7.36679	298	3.59577	6.57644	9.18102	233	3.06691	5.44713	7.73455	244	2.84832	5.53123
Smp_094360	SM_V10_1	34903251..34913735	-1.10445	-0.143329	0.112917	0.724605	-1.06668	-0.0931259	0.178474	0.999823	3115	19.696	35.3767	99.2023	4342	22.5609	43.4287	111.171	2848	19.1704	34.2421	94.9448	3012	18.117	34.9366	90.8745	3504	18.8489	36.4112	94.6445	3245	18.5946	36.5776	92.3311	3013	18.4603	32.9375	90.9678	3203	19.9804	36.5429	98.6805	2593	17.6449	31.3391	86.0759	2790	16.8374	32.697
Smp_094340	SM_V10_1	complement(34919412..34935707)	-1.03791	-0.0536798	0.633856	0.941838	-1.01955	-0.0279314	0.675107	0.999823	9981	92.9606	166.97	317.861	13869	106.149	204.332	355.096	10307	102.195	182.539	343.608	13286	117.714	226.999	400.85	14620	115.844	223.781	394.892	13554	114.405	225.046	385.657	10468	94.4731	168.562	316.047	10297	94.6156	173.046	317.238	10337	103.613	184.027	343.142	12309	109.42	212.486
Smp_094330	SM_V10_1	34947641..35002481	-1.12278	-0.167072	0.0768346	0.666997	-1.00682	-0.00980147	0.896469	0.999823	2132	10.0652	18.0784	67.897	2584	10.0247	19.2971	66.1596	1862	9.35801	16.7152	62.0742	2187	9.82184	18.9403	65.9836	2093	8.40626	16.2388	56.5328	2124	9.08739	17.8759	60.4349	1923	8.79695	15.6958	58.0588	1856	8.64447	15.8102	57.1811	1778	9.0336	16.0446	59.0216	2111	9.51201	18.4716
Smp_161730	SM_V10_1	complement(35008227..35024331)	-1.10731	-0.147056	0.118758	0.733082	-1.01299	-0.0186146	0.7849	0.999823	5240	37.9839	68.2241	166.876	6802	40.5183	77.9958	174.156	4940	38.1211	68.0917	164.687	4142	28.562	55.0786	124.968	5061	31.2108	60.2913	136.7	4513	29.6473	58.3194	128.41	5459	38.3443	68.415	164.817	4783	34.2055	62.5596	147.358	4312	33.639	59.7461	143.139	4129	28.5669	55.4748
Smp_191210	SM_V10_1	35032001..35112027	-1.11215	-0.15335	0.184858	0.796311	-1.00608	-0.00874655	0.911895	0.999823	1191	6.8247	12.2581	37.9293	1426	6.71487	12.9258	36.5107	1105	6.7407	12.0402	36.8378	1863	10.1554	19.5835	56.2082	1836	8.95045	17.29	49.5911	2051	10.651	20.9516	58.3578	1088	6.04116	10.7788	32.8486	1196	6.7613	12.366	36.8473	904	5.57489	9.90155	30.0087	1777	9.71874	18.8731
Smp_072990	SM_V10_1	complement(35112605..35118448)	-1.03094	-0.0439548	0.716833	0.96227	1.03164	0.0449341	0.707659	0.999823	652	10.4462	18.7628	20.764	961	12.6526	24.3557	24.605	743	12.6727	22.636	24.7697	804	12.254	23.6304	24.2573	684	9.32325	18.0102	18.4751	869	12.6178	24.8205	24.726	709	11.0072	19.6394	21.406	716	11.3175	20.699	22.0591	736	12.6907	22.5399	24.4319	795	12.1571	23.6081
Smp_072980	SM_V10_1	35122801..35140318	-1.11906	-0.162286	0.158382	0.775063	-1.04735	-0.0667442	0.38589	0.999823	11968	91.5947	164.516	381.141	16148	101.558	195.494	413.447	11640	94.8358	169.395	388.047	11762	85.6329	165.133	354.869	14107	91.851	177.433	381.036	11977	83.0708	163.409	340.786	11762	87.2267	155.632	355.115	11918	89.9869	164.58	367.179	9985	82.2418	146.07	331.457	10450	76.3336	148.234
Smp_072970	SM_V10_1	35184401..35191376	1.08944	0.123593	0.182287	0.796311	-1.00649	-0.00933641	0.891354	0.999823	3620	104.828	188.285	115.285	4608	109.655	211.08	117.981	4010	123.619	220.807	133.683	3986	109.804	211.744	120.261	4748	116.971	225.959	128.245	4084	107.178	210.831	116.203	4520	126.831	226.296	136.467	4149	118.533	216.789	127.826	4041	125.937	223.677	134.143	3936	108.786	211.255
Smp_161680	SM_V10_1	35203811..35252369	1.00048	0.000687745	0.994584	0.99899	-1.05984	-0.0838421	0.213221	0.999823	4038	20.8908	37.5226	128.597	5818	24.7348	47.6133	148.962	4198	23.1207	41.2981	139.95	6727	33.1071	63.8432	202.959	7709	33.9302	65.5446	208.223	7603	35.6471	70.1218	216.331	4589	23.0052	41.0466	138.55	4203	21.4524	39.235	129.489	4469	24.8825	44.1938	148.351	6490	32.0467	62.2323
Smp_072950	SM_V10_1	35258281..35261595	1.10168	0.13971	0.125365	0.738089	1.01637	0.0234316	0.72904	0.999823	6836	210.072	377.318	217.704	8202	207.125	398.706	210.001	6723	219.938	392.852	224.127	5477	160.111	308.755	165.246	6546	171.137	330.593	176.81	5766	160.581	315.879	164.062	7795	232.115	414.146	235.345	7615	230.868	422.243	234.609	7410	245.065	435.259	245.979	5730	168.063	326.366
Smp_200800	SM_V10_1	complement(35278332..35290087)	1.22694	0.295063	0.0699985	0.66626	-1.07363	-0.10249	0.352171	0.999823	498	25.5994	45.9799	15.8596	561	23.6979	45.6173	14.3636	519	28.4013	50.7303	17.3021	1069	52.2744	100.805	32.2526	972	42.5077	82.114	26.2541	936	43.6042	85.7741	26.6323	684	34.0703	60.7893	20.6512	551	27.9434	51.1067	16.9756	615	34.0229	60.4281	20.4152	851	41.7523	81.0799
Smp_068170	SM_V10_1	35312246..35323336	1.01003	0.0143954	0.868405	0.986063	-1.05967	-0.0836177	0.240758	0.999823	3803	55.9862	100.559	121.113	5013	60.6454	116.74	128.351	3613	56.623	101.14	120.448	8855	124.009	239.138	267.163	9442	118.255	228.438	255.032	8462	112.896	222.079	240.772	4156	59.2857	105.779	125.477	3867	56.1637	102.72	119.138	3858	61.1241	108.562	128.068	8019	112.674	218.805
Smp_125730	SM_V10_1	35357576..35397306	-1.01857	-0.0265514	0.800833	0.97899	-1.08118	-0.112611	0.118374	0.999823	4462	32.5795	58.5171	142.1	5981	35.8868	69.0804	153.135	4536	35.258	62.9777	151.218	8271	57.4491	110.784	249.543	8757	54.3964	105.08	236.53	8506	56.2848	110.718	242.024	4633	32.779	58.4853	139.878	4822	34.7351	63.5283	148.56	4479	35.1958	62.5113	148.683	7984	55.6398	108.048
Smp_006550	SM_V10_1	complement(35400003..35410580)	1.11602	0.158369	0.10347	0.716022	1.02643	0.0376323	0.577731	0.999823	7062	240.692	432.315	224.901	8002	224.119	431.419	204.88	7107	257.864	460.595	236.929	5818	188.633	363.758	175.534	6482	187.95	363.073	175.081	5832	180.137	354.349	165.94	8031	265.23	473.232	242.47	8016	269.537	492.966	246.963	7609	279.098	495.706	252.584	5889	191.569	372.013
Smp_125740	SM_V10_1	35414606..35425986	-1.07484	-0.104121	0.413952	0.886786	1.02589	0.0368725	0.606148	0.999823	1531	25.1896	45.2438	48.7572	1528	20.6593	39.7682	39.1223	1240	21.7189	38.7942	41.3383	1763	27.5936	53.2112	53.1912	1896	26.539	51.2666	51.2117	1771	26.4068	51.9451	50.3909	1345	21.4431	38.2594	40.6079	1358	22.0431	40.3154	41.8383	1128	19.9733	35.4746	37.4445	1615	25.3612	49.2495
Smp_006560	SM_V10_1	complement(35463437..35464415)	1.05766	0.0808737	0.351615	0.868664	-1.06572	-0.091829	0.209066	0.999823	2282	70.2802	126.233	72.674	3155	79.8477	153.703	80.7793	2394	78.4896	140.198	79.8096	1905	55.8114	107.626	57.4754	2244	58.795	113.577	60.6113	2118	59.1146	116.285	60.2642	2653	79.1724	141.262	80.0987	2747	83.4647	152.652	84.6317	2450	81.2043	144.227	81.329	1890	55.5558	107.885
Smp_188580	SM_V10_1	35484169..35506420	1.22779	0.296063	0.0870879	0.692176	1.0966	0.133038	0.339612	0.999823	344	0.598779	1.07549	10.9552	352	0.503496	0.969208	9.01246	360	0.667085	1.19154	12.0015	609	1.00841	1.9446	18.374	589	0.872215	1.6849	15.9091	534	0.842365	1.65702	15.1941	493	0.831523	1.48363	14.8845	333	0.571846	1.04587	10.2593	420	0.786779	1.3974	13.9421	587	0.975207	1.89378
Smp_125760	SM_V10_1	35528350..35550706	-1.07432	-0.103428	0.486137	0.899403	1.08131	0.112779	0.642434	0.999823	494	4.8517	8.71429	15.7322	710	5.73021	11.0304	18.1785	436	4.55852	8.1424	14.5351	73	0.682025	1.31521	2.20247	94	0.785407	1.51721	2.53898	75	0.667543	1.31313	2.134	472	4.49188	8.01454	14.2505	505	4.89311	8.94919	15.5584	462	4.8832	8.67304	15.3363	73	0.68429	1.32884
Smp_125770	SM_V10_1	35560629..35577714	-1.09221	-0.127253	0.253236	0.821215	-1.05138	-0.0722851	0.300976	0.999823	14424	89.4524	160.668	459.356	18251	93.012	179.044	467.291	13618	89.9063	160.59	453.988	11620	68.5525	132.196	350.585	13619	71.8542	138.804	367.855	11918	66.9825	131.762	339.107	14297	85.9154	153.293	431.652	14200	86.8804	158.899	437.485	11790	78.6894	139.76	391.375	10799	63.9206	124.129
Smp_125780	SM_V10_1	complement(35577720..35596165)	-1.00521	-0.0074959	0.932351	0.993767	-1.00165	-0.00237631	0.975764	0.999823	1829	32.9246	59.137	58.2475	2482	36.7159	70.6765	63.5481	1992	38.1739	68.186	66.408	1431	24.5051	47.2554	43.1744	1617	24.7638	47.8374	43.6758	1536	25.0582	49.2922	43.7043	1995	34.7992	62.0898	60.2326	2072	36.798	67.3011	63.8358	1885	36.5186	64.8606	62.5735	1397	24.0024	46.6108
Smp_006590	SM_V10_1	35608113..35616847	1.06636	0.0926978	0.434578	0.895358	1.03132	0.0444856	0.674823	0.999823	926	15.8572	28.4816	29.49	1180	16.6051	31.9642	30.2122	915	16.6804	29.7944	30.5037	922	15.0195	28.9634	27.8175	946	13.7818	26.623	25.5518	912	14.1534	27.8413	25.9495	1008	16.7261	29.8432	30.4333	1078	18.2121	33.3088	33.2119	972	17.9134	31.8159	32.266	870	14.2195	27.6132
Smp_125790	SM_V10_1	complement(35618570..35648287)	-1.05042	-0.0709642	0.537605	0.916016	1.03063	0.0435333	0.59048	0.999823	3457	30.8488	55.4086	110.094	4098	30.0509	57.8466	104.923	3099	29.4396	52.5848	103.312	2523	21.4174	41.3011	76.121	3004	22.8055	44.0545	81.1393	2750	22.2394	43.7474	78.2467	3205	27.7132	49.4468	96.7646	3442	30.3024	55.4212	106.044	2994	28.7533	51.0686	99.3873	2346	19.981	38.8017
Smp_006630	SM_V10_1	35687381..35704089	-1.04424	-0.0624502	0.557016	0.921882	-1.03263	-0.0463288	0.506874	0.999823	4579	31.0698	55.8055	145.826	5660	31.5595	60.7507	144.916	3988	28.8067	51.4544	132.949	2513	16.2208	31.2799	75.8193	2934	16.9367	32.7174	79.2485	2685	16.5106	32.4782	76.3972	4334	28.4955	50.8426	130.851	4958	33.1896	60.7016	152.75	3650	26.6537	47.3395	121.164	2357	15.2644	29.6422
Smp_125800	SM_V10_1	complement(35706364..35720512)	1.05275	0.0741619	0.406524	0.88454	1.04493	0.0634128	0.366193	0.999823	1966	29.5934	53.1536	62.6105	2718	33.6207	64.7183	69.5905	1982	31.7604	56.7301	66.0747	2285	32.7196	63.096	68.9403	2434	31.1697	60.2119	65.7433	2399	32.726	64.3756	68.2596	2201	32.1034	57.2798	66.4521	2309	34.2896	62.7134	71.1375	2131	34.5216	61.3137	70.7396	2244	32.2392	62.6061
Smp_125810	SM_V10_1	complement(35731101..35778602)	-1.04394	-0.0620342	0.499776	0.903169	-1.02834	-0.0403182	0.5544	0.999823	2076	23.8844	42.8995	66.1136	2836	26.8126	51.613	72.6117	2084	25.5244	45.5915	69.4751	4274	46.777	90.204	128.95	4622	45.2394	87.3911	124.842	4908	51.1732	100.663	139.649	2174	24.2363	43.2431	65.6369	2245	25.4818	46.6046	69.1657	1932	23.9216	42.4871	64.1337	4025	44.1981	85.8293
Smp_125820	SM_V10_1	complement(35800604..35841812)	1.01182	0.0169569	0.844333	0.981639	1.0148	0.0212015	0.757148	0.999823	4026	37.2872	66.9728	128.215	5308	40.3983	77.7649	135.904	3807	37.5353	67.0453	126.915	3878	34.1668	65.8868	117.002	3727	29.3661	56.7278	100.668	4037	33.8841	66.6538	114.866	4071	36.5348	65.1865	122.911	4607	42.0951	76.9892	141.936	3911	38.9825	69.2368	129.828	3696	32.6715	63.4455
Smp_006680	SM_V10_1	complement(35883167..35887191)	-1.00215	-0.00310156	0.969987	0.995323	-1.02781	-0.0395749	0.617699	0.999823	3514	54.5295	97.9422	111.909	4384	55.9044	107.614	112.246	3403	56.2163	100.413	113.447	2850	42.0712	81.1296	85.9868	3167	41.8098	80.7659	85.542	3221	45.2973	89.1046	91.6482	3500	52.6281	93.9005	105.671	3883	59.4462	108.723	119.631	3332	55.6456	98.832	110.607	2511	37.1901	72.2203
Smp_006690	SM_V10_1	35904966..35916619	-1.01673	-0.0239417	0.801906	0.979267	-1.00252	-0.0036257	0.962105	0.999823	1692	39.8793	71.6286	53.8845	2173	42.0875	81.0166	55.6366	1579	39.6187	70.7667	52.6397	1627	36.4792	70.346	49.0879	1943	38.9602	75.2611	52.4812	1690	36.0982	71.0091	48.0862	1817	41.4975	74.0411	54.8584	1748	40.6458	74.3386	53.8538	1516	38.4541	68.2983	50.3244	1540	34.6433	67.2746
Smp_006700	SM_V10_1	complement(35914907..35948742)	-1.00061	-0.000874251	0.991733	0.998271	1.05228	0.073515	0.294492	0.999823	2322	13.265	23.8258	73.9479	3262	15.3136	29.4779	83.5189	2313	14.0667	25.1259	77.1093	2084	11.3254	21.8398	62.876	2719	13.2147	25.5274	73.4413	2395	12.3995	24.3911	68.1458	2596	14.3705	25.6402	78.3778	2659	14.9862	27.4088	81.9206	2216	13.6242	24.198	73.5612	2289	12.4808	24.2368
NTH1	SM_V10_1	35967330..35971037	-1.00907	-0.0130279	0.914656	0.99095	1.02727	0.0388122	0.677249	0.999823	1338	18.3792	33.0115	42.6108	1515	17.1013	32.9192	38.7894	1291	18.8785	33.7206	43.0385	1440	18.8167	36.2858	43.446	1564	18.2771	35.3067	42.2443	1515	18.8597	37.099	43.1068	1330	17.7028	31.5858	40.155	1301	17.6309	32.2458	40.0822	1282	18.952	33.6605	42.5566	1246	16.3357	31.7228
Smp_006720	SM_V10_1	complement(35971057..35996522)	1.1946	0.256533	0.0275327	0.515292	-1.00431	-0.00620289	0.928391	0.999823	2214	13.9614	25.0765	70.5085	2514	13.0275	25.0774	64.3674	2495	16.7491	29.9171	83.1767	3113	18.6741	36.0109	93.9218	3730	20.0106	38.6554	100.749	3214	18.3674	36.1307	91.4491	2978	18.1968	32.4672	89.9111	2319	14.4271	26.3862	71.4456	2962	20.1016	35.7025	98.325	3187	19.1815	37.2491
Smp_342200	SM_V10_1	36014356..36017660	-1.04236	-0.0598604	0.787199	0.97787	1.04767	0.0671837	0.79061	0.999823	110	0.950232	1.70674	3.50313	151	1.07191	2.06339	3.86614	105	0.965599	1.72475	3.50042	90	0.739589	1.42621	2.71537	109	0.801058	1.54744	2.94413	91	0.71241	1.40139	2.58925	112	0.937507	1.67273	3.38148	112	0.954514	1.74574	3.45058	109	1.01335	1.79981	3.61831	76	0.626616	1.21684
Smp_006730	SM_V10_1	complement(36018473..36036051)	1.16241	0.217125	0.0303533	0.524346	1.01188	0.0170319	0.809194	0.999823	4552	110.245	198.014	144.966	5461	108.686	209.216	139.821	4903	126.412	225.796	163.453	8291	191.018	368.356	250.146	9131	188.137	363.433	246.632	8922	195.826	385.21	253.861	5563	130.552	232.935	167.957	5342	127.64	233.445	164.581	5632	146.796	260.724	186.957	8077	186.705	362.567
Smp_316270	SM_V10_1	36053246..36065191	-1.10053	-0.138204	0.133462	0.746574	1.07654	0.106408	0.115003	0.999823	6483	37.9535	68.1695	206.462	9041	43.4948	83.7256	231.482	6993	43.5822	77.8463	233.128	5634	31.3764	60.5058	169.982	7013	34.9285	67.4729	189.424	6007	31.8702	62.6921	170.919	6791	38.5238	68.7352	205.032	6493	37.5014	68.5877	200.041	6109	38.4894	68.361	202.791	5940	33.1904	64.4532
Smp_331410	SM_V10_1	36068726..36073923	1.00617	0.00887988	0.930899	0.993379	1.14177	0.191269	0.129131	0.999823	2094	80.8785	145.269	66.6869	2490	79.0318	152.133	63.7529	2008	82.564	147.475	66.9414	864	31.7454	61.2174	26.0676	732	24.0529	46.4642	19.7716	930	32.553	64.0353	26.4616	1857	69.5005	124.005	56.0661	2526	96.2536	176.042	77.823	1936	80.4744	142.93	64.2665	931	34.3208	66.6483
Smp_006760	SM_V10_1	36108806..36132231	-1.11162	-0.152667	0.148261	0.767215	-1.05522	-0.0775432	0.363727	0.999823	1888	45.8439	82.3417	60.1265	2365	47.1907	90.84	60.5525	1738	44.9262	80.2469	57.9403	1220	28.1806	54.343	36.8084	1215	25.099	48.4849	32.8176	1177	25.9004	50.949	33.4896	1847	43.4576	77.5383	55.7642	1614	38.6643	70.7145	49.7254	1650	43.1181	76.5819	54.7726	1079	25.0064	48.5606
Smp_006750	SM_V10_1	complement(36134748..36147592)	1.1336	0.180913	0.0515391	0.613508	-1.01645	-0.0235459	0.732136	0.999823	2128	62.3937	112.067	67.7696	2613	62.9585	121.192	66.9021	2287	71.3849	127.507	76.2425	3674	102.475	197.612	110.848	3880	96.7835	186.961	104.8	3356	89.1749	175.417	95.4894	2518	71.5393	127.642	76.0229	2503	72.4031	132.421	77.1144	2566	80.9696	143.81	85.1796	3336	93.3568	181.292
Smp_242050	SM_V10_1	36151683..36151850	#N/A	#N/A	#N/A	#N/A	#N/A	#N/A	#N/A	#N/A	0	0	0	0	0	0	0	0	0	0	0	0	0	0	0	0	0	0	0	0	0	0	0	0	0	0	0	0	0	0	0	0	0	0	0	0	0	0	0
Smp_315420	SM_V10_1	36159176..36171117	-1.0578	-0.0810643	0.505993	0.903261	1.04316	0.0609583	0.396701	0.999823	21176	124.048	222.807	674.384	28708	138.196	266.021	735.027	21528	134.252	239.8	717.687	22197	123.695	238.531	669.702	25465	126.909	245.155	687.82	21792	115.69	227.575	620.055	22974	130.408	232.677	693.625	20806	120.244	219.918	641.008	20179	127.216	225.948	669.852	22046	123.261	239.364
Smp_140590	SM_V10_1	36207756..36249158	-1.00783	-0.011259	0.91839	0.991674	-1.00995	-0.0142841	0.831824	0.999823	4381	23.7903	42.7305	139.52	6052	27.0067	51.9866	154.953	4328	25.0198	44.6902	144.284	7295	37.6844	72.6701	220.096	7558	34.9167	67.4502	204.145	8039	39.5621	77.823	228.736	4319	22.7263	40.5489	130.398	5161	27.6495	50.5691	159.004	4361	25.4864	45.2663	144.766	7004	36.3013	70.4945
Smp_034120	SM_V10_1	complement(36302422..36312698)	1.01142	0.0163873	0.893335	0.988473	1.05113	0.071941	0.293872	0.999823	3231	62.7851	112.77	102.896	4125	65.8702	126.797	105.615	3077	63.6528	113.696	102.579	3758	69.4684	133.962	113.382	3731	61.6801	119.15	100.776	4065	71.5865	140.819	115.663	3454	65.0371	116.041	104.282	3013	57.7625	105.644	92.8269	3512	73.4463	130.448	116.583	3633	67.3807	130.848
Smp_140580	SM_V10_1	36325255..36334539	1.06521	0.0911422	0.260972	0.828136	-1.01582	-0.0226427	0.738887	0.999823	2431	33.5404	60.2431	77.4192	3221	36.5191	70.2977	82.4691	2636	38.7168	69.1557	87.8773	4787	62.8287	121.158	144.428	5448	63.9472	123.53	147.153	5309	66.3816	130.58	151.059	2902	38.7972	69.2232	87.6165	2775	37.7723	69.0832	85.4944	2709	40.2243	71.4424	89.9266	4743	62.4579	121.289
Smp_034100	SM_V10_1	complement(36352523..36354571)	1.62882	0.703824	0.603728	0.935014	2.45112	1.29344	0.14383	0.999823	0	0	0	0	1	0.011277	0.0217076	0.0256036	2	0.0292177	0.0521885	0.0666747	3	0.0391632	0.0755217	0.0905125	4	0.0466989	0.0902104	0.108042	0	0	0	0	0	0	0	0	5	0.0676929	0.123806	0.154044	0	0	0	0	7	0.0916842	0.178044
Smp_331530	SM_V10_1	complement(36379468..36382331)	1.1334	0.180662	0.100034	0.716022	1.04259	0.0601655	0.405599	0.999823	1861	18.271	32.8171	59.2666	1975	15.9341	30.6725	50.5671	1794	18.7503	33.4916	59.8072	1852	17.2968	33.355	55.8764	2018	16.8553	32.5602	54.507	1883	16.7539	32.9568	53.5776	2225	21.1673	37.7672	67.1767	2007	19.4397	35.554	61.8332	1886	19.9275	35.3932	62.6067	1853	17.3637	33.7189
Smp_034090	SM_V10_1	36396175..36403794	-1.07728	-0.107391	0.310557	0.851501	-1.01992	-0.0284551	0.732312	0.999823	1565	12.9962	23.3428	49.84	1943	13.2593	25.5235	49.7477	1458	12.8893	23.0228	48.6059	1463	11.5573	22.2869	44.1399	1802	12.7308	24.5927	48.6727	1691	12.7261	25.0337	48.1146	1409	11.3379	20.2294	42.5402	1545	12.6578	23.1502	47.5996	1419	12.6818	22.524	47.1044	1360	10.7793	20.9326
Smp_140570	SM_V10_1	complement(36418289..36500091)	-1.22571	-0.293617	0.0912491	0.704014	-1.01988	-0.0284051	0.824566	0.999823	955	1.71551	3.08129	30.4135	1157	1.70793	3.28769	29.6233	628	1.20094	2.14511	20.9359	359	0.613473	1.18301	10.8313	418	0.638803	1.23401	11.2903	376	0.61211	1.20409	10.6985	651	1.13316	2.02182	19.6548	926	1.64108	3.00142	28.5289	535	1.03428	1.83699	17.7596	350	0.60008	1.16531
Smp_140560	SM_V10_1	36502583..36506619	1.0931	0.128425	0.207608	0.808269	-1.00133	-0.00191439	0.977653	0.999823	1481	36.0859	64.815	47.1649	1939	38.8245	74.7354	49.6453	1729	44.8485	80.1081	57.6403	3842	89.0534	171.729	115.916	4364	90.4622	174.75	117.873	4624	102.106	200.854	131.568	1752	41.3653	73.8051	52.896	1741	41.8512	76.5432	53.6381	1860	48.7743	86.628	61.7436	3754	87.3026	169.535
Smp_140550	SM_V10_1	complement(36516992..36520079)	1.14346	0.193404	0.0714601	0.666317	-1.05982	-0.0838252	0.278626	0.999823	1653	64.3759	115.628	52.6425	1945	62.2467	119.822	49.799	1663	68.9467	123.152	55.44	1547	57.3128	110.521	46.6743	1649	54.6351	105.541	44.5402	1539	54.3176	106.849	43.7897	1949	73.5499	131.23	58.8437	1859	71.4262	130.634	57.2735	1921	80.5145	143.002	63.7685	1456	54.1206	105.098
Smp_213180	SM_V10_1	complement(36520963..36542273)	-1.07112	-0.0991252	0.420536	0.889813	-1.04557	-0.0642959	0.54479	0.999823	871	7.38125	13.2577	27.7384	1209	8.41945	16.2071	30.9547	851	7.67736	13.7132	28.3701	927	7.47312	14.4111	27.9683	1031	7.43311	14.3589	27.8477	932	7.15779	14.0802	26.5185	907	7.44798	13.2889	27.3839	824	6.88915	12.5998	25.3864	858	7.82519	13.8983	28.4817	894	7.23102	14.0421
Smp_140540	SM_V10_1	36558311..36559268	1.02968	0.0421966	0.90234	0.990091	1.15403	0.206685	0.429439	0.999823	61	1.79041	3.21581	1.94264	70	1.68837	3.25003	1.79225	42	1.31233	2.34407	1.40017	94	2.62459	5.06122	2.83606	66	1.64804	3.18359	1.78269	109	2.89935	5.70333	3.10141	56	1.59269	2.84172	1.69074	53	1.53471	2.80688	1.63287	60	1.89526	3.36617	1.99173	96	2.68933	5.22248
Smp_034000	SM_V10_1	complement(36564572..36601617)	-1.06495	-0.0907846	0.313114	0.852574	-1.02162	-0.0308598	0.647368	0.999823	7138	29.2449	52.5278	227.321	9039	30.4327	58.5816	231.431	6356	27.7222	49.5173	211.892	6643	25.891	49.9278	200.425	7036	24.5245	47.3751	190.045	6446	23.934	47.0808	183.41	7156	28.4095	50.6891	216.052	6877	27.7971	50.8392	211.872	6028	26.5793	47.2074	200.102	5977	23.3726	45.3879
Smp_033990	SM_V10_1	36619391..36621853	1.09611	0.132397	0.150895	0.767215	1.00259	0.00373183	0.957321	0.999823	2425	27.6844	49.7249	77.2281	2723	25.5457	49.1742	69.7185	2457	29.8607	53.3369	81.9099	2436	26.4552	51.0159	73.4961	3007	29.205	56.4167	81.2203	2699	27.924	54.9296	76.7956	2679	29.6357	52.877	80.8837	2655	29.903	54.6907	81.7973	2632	32.3374	57.4344	87.3705	2647	28.8422	56.0093
Smp_140530	SM_V10_1	complement(36631757..36638277)	1.082	0.113695	0.319701	0.856654	-1.06188	-0.0866158	0.483816	0.999823	1086	24.5272	44.0542	34.5854	1423	26.4101	50.8382	36.4339	1065	25.6058	45.737	35.5043	632	13.5783	26.1843	19.068	804	15.4481	29.8418	21.7164	693	14.1841	27.9018	19.7182	1305	28.5594	50.9565	39.4002	1275	28.409	51.9582	39.2812	1091	26.5179	47.0984	36.2163	636	13.7097	26.6231
Smp_033970	SM_V10_1	36663721..36687025	-1.01243	-0.0178291	0.853708	0.982926	-1.01765	-0.0252346	0.720974	0.999823	1769	25.1091	45.0993	56.3367	2171	25.3227	48.745	55.5854	1627	24.5845	43.9127	54.2399	2071	27.9637	53.9247	62.4838	2332	28.16	54.3979	62.9883	2191	28.1836	55.4403	62.3413	1901	26.146	46.6504	57.3945	1652	23.1335	42.3096	50.8961	1667	25.4645	45.2274	55.3369	2080	28.1785	54.7205
Smp_140520	SM_V10_1	36694081..36743088	-1.05391	-0.0757525	0.361437	0.869422	-1.03166	-0.0449659	0.513828	0.999823	2779	12.4052	22.2814	88.5018	3596	13.1911	25.3923	92.0704	2586	12.289	21.9505	86.2104	3437	14.5951	28.1449	103.697	3708	14.0817	27.2024	100.155	3549	14.3573	28.2424	100.981	2750	11.8951	21.2236	83.0273	2947	12.9785	23.7368	90.7935	2369	11.3809	20.2136	78.6401	3248	13.8383	26.8729
Smp_140510	SM_V10_1	36747991..36752478	1.0843	0.116758	0.16737	0.786654	-1.02118	-0.0302324	0.649705	0.999823	4986	69.5424	124.907	158.787	6499	74.4886	143.387	166.398	4996	74.1806	132.501	166.553	14812	196.527	378.979	446.89	14438	171.319	330.944	389.976	16374	206.968	407.129	465.895	5820	78.6575	140.343	175.716	5373	73.9335	135.22	165.536	5734	86.0698	152.869	190.343	13755	183.109	355.583
Smp_200790	SM_V10_1	complement(36764408..36764656)	-3.61335	-1.85334	0.490462	0.899403	1.92877	0.947682	0.223224	0.999823	1	0.112925	0.202828	0.0318466	0	0	0	0	0	0	0	0	3	0.322271	0.621462	0.0905125	3	0.288211	0.55675	0.0810312	3	0.307016	0.603934	0.08536	0	0	0	0	0	0	0	0	0	0	0	0	6	0.646682	1.25581
Smad4	SM_V10_1	complement(36827204..36840027)	-1.04161	-0.0588094	0.532106	0.912408	1.01449	0.0207577	0.760033	0.999823	7202	59.8957	107.581	229.359	8977	61.3508	118.097	229.843	6574	58.2027	103.961	219.16	4919	38.9162	75.0454	148.41	5282	37.3716	72.1924	142.669	4860	36.6295	72.0541	138.283	7375	59.4326	106.041	222.664	6479	53.1591	97.2247	199.61	6841	61.2291	108.749	227.09	4661	36.9975	71.8464
Smp_300500	SM_V10_1	36850301..36884197	1.11056	0.151293	0.336955	0.861282	1.02111	0.0301428	0.810631	0.999823	315	0.853628	1.53323	10.0317	499	1.11123	2.13907	12.7762	341	0.983746	1.75716	11.368	444	1.14459	2.20722	13.3958	445	1.02593	1.98184	12.0196	468	1.14936	2.26091	13.3162	439	1.15277	2.0568	13.2542	409	1.09347	1.99989	12.6008	365	1.0645	1.89066	12.1164	407	1.0527	2.04426
Smp_033930	SM_V10_1	complement(36885095..36890297)	1.07419	0.103255	0.549399	0.920547	-1.03677	-0.0521027	0.727606	0.999823	212	4.33532	7.78681	6.75149	281	4.72213	9.08988	7.1946	244	5.31185	9.48799	8.13432	267	5.19406	10.0162	8.05561	294	5.11485	9.88059	7.94106	303	5.61538	11.0461	8.62136	276	5.46908	9.75808	8.33293	231	4.66041	8.5236	7.11683	245	5.39197	9.57667	8.1329	240	4.68433	9.09661
Smp_140490	SM_V10_1	complement(36931128..36964337)	1.04549	0.0641827	0.469343	0.899403	-1.02985	-0.0424387	0.531084	0.999823	4051	36.7323	65.9761	129.011	5115	38.1134	73.3666	130.962	3934	37.9744	67.8297	131.149	5581	48.1403	92.8331	168.383	5767	44.4874	85.9383	155.769	5734	47.1189	92.688	163.151	4429	38.9145	69.4324	133.719	4442	39.7367	72.6759	136.853	4132	40.322	71.6159	137.164	5474	47.3742	91.9971
Smp_140480	SM_V10_1	36983398..36983840	1.10547	0.144656	0.293839	0.848553	-1.0097	-0.0139259	0.836341	0.999823	6682	424.122	761.779	212.799	5730	298.872	575.315	146.708	6367	430.219	768.455	212.259	6813	411.371	793.281	205.554	7606	410.715	793.398	205.441	6270	360.664	709.466	178.402	7276	447.504	798.449	219.675	5907	369.895	676.514	181.987	6907	471.813	837.986	229.281	6669	404.013	784.563
Smp_332240	SM_V10_1	complement(36990390..36992002)	-1.38392	-0.468762	9.78301e-05	0.0133091	1.04622	0.0651926	0.496409	0.999823	1987	38.1632	68.5462	63.2793	3398	53.631	103.237	87.0009	2536	51.8521	92.618	84.5436	1694	30.9507	59.685	51.1094	1984	32.4182	62.6237	53.5886	1815	31.5918	62.1446	51.6428	2044	38.0406	67.8731	61.712	1512	28.6501	52.3992	46.5829	1827	37.7643	67.0731	60.6482	1626	29.807	57.8829
Smp_332245	SM_V10_1	complement(36994245..36995835)	-1.44865	-0.534708	0.500041	0.903169	-1.33723	-0.41925	0.605749	0.999823	47	0.91394	1.64156	1.49679	9	0.143816	0.27684	0.230432	7	0.144907	0.258831	0.233362	0	0	0	0	44	0.727902	1.40612	1.18846	32	0.563925	1.1093	0.910507	14	0.263795	0.470672	0.422685	0	0	0	0	28	0.585967	1.04074	0.929474	23	0.426872	0.828954
Smp_317550	SM_V10_1	complement(36998130..36999705)	-1.74723	-0.80507	2.80166e-06	0.000620469	1.1886	0.249269	0.00208369	0.130927	5246	97.947	175.926	167.067	5665	86.9178	167.313	145.044	4306	85.587	152.875	143.551	3630	64.4734	124.329	109.52	4016	63.7907	123.227	108.474	4414	74.6873	146.918	125.593	3940	71.2818	127.183	118.956	1756	32.3456	59.158	54.1002	2617	52.5851	93.3963	86.8726	4257	75.8608	147.316
Smp_310470	SM_V10_1	complement(37004699..37012625)	-1.12517	-0.170137	0.234233	0.814186	1.04116	0.05819	0.69057	0.999823	292	4.55381	8.17925	9.29922	408	5.22876	10.0651	10.4463	282	4.68179	8.36258	9.40114	238	3.53086	6.80885	7.18066	386	5.1213	9.89304	10.426	319	4.50852	8.86876	9.07662	272	4.11037	7.33384	8.21216	293	4.50803	8.2449	9.02697	262	4.39733	7.8101	8.69722	278	4.13797	8.03563
Smp_033870	SM_V10_1	37021468..37028203	-1.06942	-0.0968328	0.262046	0.828436	-1.05454	-0.076613	0.255051	0.999823	3893	42.8767	77.0123	123.979	5151	46.6202	89.7419	131.884	3625	42.5026	75.9179	120.848	7297	76.4526	147.43	220.156	7688	72.0362	139.156	207.656	7624	76.0977	149.692	216.928	3844	41.0242	73.1966	116.057	3743	40.6709	74.3845	115.317	3617	42.8728	76.1463	120.068	7119	74.8354	145.325
Smp_140460	SM_V10_1	complement(37068865..37123385)	-1.12337	-0.167833	0.201854	0.808269	-1.08954	-0.123717	0.379181	0.999823	761	1.25069	2.2464	24.2353	839	1.13311	2.18118	21.4814	744	1.30169	2.32507	24.803	467	0.730115	1.40794	14.0898	637	0.890642	1.72049	17.2056	484	0.720875	1.41804	13.7714	709	1.12909	2.01456	21.406	676	1.09607	2.00464	20.8267	607	1.07361	1.90684	20.1497	423	0.663521	1.28851
Smp_211120	SM_V10_1	complement(37136617..37140445)	1.09428	0.129987	0.288215	0.846124	1.00048	0.000687104	0.992188	0.999823	3003	49.846	89.5299	95.6355	4216	57.507	110.698	107.945	2964	52.3749	93.5517	98.8119	2640	41.6859	80.3865	79.651	3013	42.5475	82.191	81.3823	2871	43.1876	84.9547	81.6896	3357	53.994	96.3377	101.354	3666	60.0336	109.798	112.945	3488	62.3084	110.666	115.786	2610	41.3491	80.2968
Smp_347360	SM_V10_1	complement(37141292..37154837)	-1.06844	-0.0955101	0.331412	0.859795	1.01346	0.0192932	0.777494	0.999823	4559	42.0298	75.4912	145.189	6305	47.766	91.9475	161.431	4214	41.3574	73.8723	140.484	3995	35.0361	67.5631	120.532	4956	38.8705	75.0879	133.864	4172	34.8565	68.5665	118.707	4589	40.9945	73.1436	138.55	4679	42.5567	77.8335	144.154	4058	40.2621	71.5094	134.707	3929	34.5717	67.1356
Smp_140440	SM_V10_1	37161209..37175118	1.07153	0.0996678	0.234778	0.814186	-1.05054	-0.0711319	0.304555	0.999823	2195	32.9522	59.1866	69.9034	2983	36.8001	70.8386	76.3755	2316	37.0134	66.1131	77.2093	3103	44.3142	85.4548	93.6201	3276	41.8403	80.8248	88.4861	3098	42.1486	82.9109	88.1485	2581	37.5455	66.9898	77.9249	2526	37.412	68.4241	77.823	2503	40.4396	71.8247	83.0883	2685	38.472	74.7098
Smp_201870	SM_V10_1	37185503..37185709	#N/A	#N/A	#N/A	#N/A	#N/A	#N/A	#N/A	#N/A	0	0	0	0	0	0	0	0	0	0	0	0	0	0	0	0	0	0	0	0	0	0	0	0	0	0	0	0	0	0	0	0	0	0	0	0	0	0	0
Smp_140430	SM_V10_1	complement(37192641..37204372)	-1.07866	-0.109247	0.362347	0.869827	-1.03532	-0.0500812	0.676675	0.999823	939	22.1316	39.7513	29.904	1246	24.133	46.455	31.9021	978	24.539	43.8314	32.6039	725	16.2553	31.3466	21.8738	757	15.179	29.322	20.4469	729	15.5714	30.6306	20.7425	1014	23.1582	41.3196	30.6144	929	21.6018	39.5083	28.6214	842	21.3577	37.9335	27.9506	636	14.3072	27.7835
Smp_140420	SM_V10_1	37218965..37275564	-1.00965	-0.013852	0.896175	0.989164	1.00635	0.00913331	0.892709	0.999823	6409	30.3128	54.4459	204.105	7947	30.8877	59.4574	203.472	5617	28.2821	50.5172	187.256	5456	24.5483	47.3386	164.612	6073	24.4365	47.2052	164.034	5619	24.085	47.3778	159.879	6350	29.1024	51.9254	191.718	6956	32.4581	59.3637	214.306	5472	27.8534	49.4704	181.646	5411	24.4267	47.4347
Smp_337580	SM_V10_1	complement(37276273..37297265)	1.00103	0.00148461	0.989004	0.998209	-1.09566	-0.131797	0.0736874	0.999823	1362	10.5822	19.0071	43.3751	1982	12.6546	24.3596	50.7463	1493	12.3489	22.0576	49.7727	1906	14.0875	27.1661	57.5056	2167	14.3238	27.67	58.5315	2147	15.1176	29.738	61.0893	1524	11.4737	20.4717	46.0122	1578	12.0958	22.1224	48.6163	1479	12.367	21.965	49.0961	1836	13.6152	26.4396
Smp_140400	SM_V10_1	37302463..37312939	1.03009	0.0427653	0.621445	0.939517	1.03689	0.0522677	0.481663	0.999823	2285	25.0586	45.0085	72.7696	2887	26.0173	50.0822	73.9175	2137	24.9485	44.5629	71.2419	2323	24.2343	46.733	70.0868	3032	28.2878	54.6449	81.8955	2778	27.6092	54.3103	79.0434	2476	26.3112	46.9452	74.7548	2464	26.6586	48.7569	75.9128	2205	26.024	46.2212	73.1961	2489	26.0523	50.5915
Smp_033770	SM_V10_1	37313229..37320386	-1.05273	-0.0741331	0.480822	0.899403	-1.02365	-0.0337207	0.665473	0.999823	1955	16.5327	29.6949	62.2602	2526	17.554	33.7906	64.6746	1791	16.1236	28.7999	59.7072	1849	14.8746	28.6839	55.7858	1779	12.7989	24.7242	48.0515	1914	14.6686	28.8548	54.4597	1762	14.4385	25.7616	53.1979	2128	17.754	32.4708	65.5611	1751	15.936	28.3038	58.1253	1663	13.4227	26.0658
Smp_033760	SM_V10_1	complement(37322821..37339181)	1.00739	0.0106203	0.907119	0.99023	1.02035	0.0290695	0.666746	0.999823	7696	93.7599	168.405	245.092	10036	100.475	193.41	256.957	7883	102.238	182.618	262.798	5841	67.694	130.54	176.228	7040	72.9668	140.953	190.153	6356	70.1758	138.043	180.849	8431	99.5293	177.583	254.547	8468	101.779	186.148	260.889	7614	99.8299	177.308	252.75	5791	67.3374	130.764
Smp_140390	SM_V10_1	complement(37345367..37371436)	-1.09734	-0.134007	0.262164	0.828436	-1.04184	-0.0591404	0.390243	0.999823	3293	13.9385	25.0354	104.871	4603	16.0107	30.8199	117.853	3220	14.5094	25.9166	107.346	3315	13.3481	25.7402	100.016	3868	13.9287	26.9067	104.476	3720	14.2698	28.0703	105.846	3214	13.1822	23.5201	97.0363	3412	14.2482	26.059	105.12	2951	13.4428	23.8757	97.9599	3065	12.3824	24.0457
vlg1	SM_V10_1	37394619..37404263	1.00987	0.01417	0.897185	0.989164	1.00905	0.0130023	0.866931	0.999823	9119	108.144	194.242	290.41	11965	116.604	224.458	306.347	9481	119.696	213.801	316.072	8424	95.0354	183.265	254.159	9822	99.0961	191.429	265.296	8713	93.643	184.206	247.914	10526	120.959	215.819	317.798	9383	109.781	200.782	289.079	9400	119.972	213.082	312.038	8110	91.7969	178.263
Smp_033700	SM_V10_1	complement(37404268..37436155)	1.0265	0.037729	0.694869	0.955394	-1.01158	-0.0166053	0.876981	0.999823	1618	26.7777	48.0963	51.5279	2069	28.1385	54.1654	52.9738	1693	29.8279	53.2783	56.4402	738	11.6188	22.4055	22.2661	898	12.6436	24.4243	24.2553	746	11.1888	22.0097	21.2262	1748	28.0321	50.0157	52.7752	1921	31.3653	57.3651	59.1837	1586	28.2484	50.1719	52.648	662	10.4569	20.3065
Smp_140370	SM_V10_1	37450379..37462963	-1.1413	-0.190676	0.193662	0.801571	1.16459	0.219827	0.182278	0.999823	316	6.73133	12.0904	10.0635	400	7.00196	13.4785	10.2414	310	7.02985	12.5567	10.3346	245	4.96468	9.57381	7.39185	299	5.41858	10.4673	8.07611	260	5.01925	9.87341	7.39787	280	5.77952	10.312	8.45369	287	6.03147	11.0312	8.84212	286	6.55656	11.6451	9.49391	225	4.57454	8.88341
Smp_343380	SM_V10_1	complement(37467740..37552000)	-1.15513	-0.208052	0.0231837	0.478245	-1.03241	-0.046014	0.505468	0.999823	2820	10.3233	18.5421	89.8075	3667	11.0313	21.2348	93.8883	2445	9.52839	17.0196	81.5099	3044	10.6005	20.4418	91.84	3293	10.2556	19.8113	88.9453	3597	11.9333	23.4742	102.347	2395	8.49562	15.1581	72.3093	2735	9.87767	18.0656	84.262	2183	8.60042	15.2752	72.4658	3036	10.6077	20.5994
Smp_343370	SM_V10_1	37581414..37589740	-1.22271	-0.290077	0.641073	0.943875	1.07312	0.101809	0.838037	0.999823	4	0.0319435	0.0573747	0.127387	19	0.124687	0.240017	0.486468	11	0.0935158	0.167037	0.366711	7	0.0531778	0.102547	0.211196	12	0.0815274	0.15749	0.324125	14	0.101321	0.19931	0.398347	8	0.0619058	0.110454	0.241534	12	0.0945432	0.172913	0.369705	6	0.0515667	0.0915875	0.199173	8	0.0609765	0.118412
Smp_033680	SM_V10_1	complement(37596580..37612250)	1.11365	0.155301	0.103346	0.716022	-1.05825	-0.0816816	0.247499	0.999823	1949	26.1213	46.9173	62.0691	2303	25.3643	48.8251	58.965	2135	30.4615	54.4101	71.1753	2096	26.723	51.5322	63.238	2509	28.6077	55.2629	67.7691	2163	26.2718	51.6796	61.5446	2392	31.0644	55.426	72.2187	2260	29.8826	54.6533	69.6278	2152	31.0399	55.13	71.4367	2004	25.6349	49.7809
Smp_033670	SM_V10_1	37621171..37622269	1.08487	0.117528	0.28397	0.842292	-1.03063	-0.0435216	0.633803	0.999823	9923	287.647	516.651	316.014	11112	264.7	509.536	284.507	10007	308.81	551.594	333.607	10324	284.692	548.995	311.484	11303	278.747	538.469	305.299	9273	243.606	479.199	263.848	11383	319.737	570.484	343.673	10479	299.684	548.102	322.845	10369	323.481	574.534	344.204	9648	266.934	518.366
Smp_033660	SM_V10_1	complement(37627919..37633870)	-1.01952	-0.0278861	0.750092	0.969579	-1.03305	-0.0469144	0.505147	0.999823	2466	16.7649	30.112	78.5338	3043	17.0002	32.7247	77.9117	2592	18.7591	33.5075	86.4104	2251	14.5577	28.0729	67.9145	2541	14.6965	28.3898	68.6334	2241	13.807	27.16	63.7639	2638	17.3781	31.0065	79.6459	2564	17.197	31.4522	78.9937	2368	17.3255	30.7717	78.6069	1984	12.8736	24.9995
Smp_140330	SM_V10_1	37640874..37659808	-1.05922	-0.0830038	0.405439	0.884256	1.01012	0.0145308	0.830826	0.999823	4488	43.4405	78.0249	142.928	5916	47.0561	90.5809	151.471	4266	43.9575	78.5167	142.217	4521	41.6282	80.2751	136.402	5241	43.1575	83.3693	141.562	4966	43.5612	85.6896	141.299	4343	40.7335	72.6778	131.123	4808	45.9128	83.9715	148.129	3973	41.3863	73.5061	131.886	4470	41.2952	80.1922
Smp_315700	SM_V10_1	37711504..37757141	-1.00708	-0.0101759	0.915424	0.99095	-1.01519	-0.0217567	0.751381	0.999823	3872	24.0978	43.2828	123.31	4572	23.3827	45.0106	117.06	3415	22.6258	40.414	113.847	3456	20.461	39.4566	104.27	4176	22.1107	42.7123	112.795	3760	21.2071	41.7166	106.985	3560	21.469	38.3056	107.483	4218	25.8985	47.3668	129.951	3418	22.8934	40.6609	113.462	3496	20.7665	40.327
Smp_033620	SM_V10_1	37762747..37763657	1.0634	0.0886812	0.318834	0.856238	-1.03817	-0.0540436	0.433558	0.999823	2695	83.1818	149.406	85.8267	3390	85.9835	165.514	86.7961	2692	88.4535	157.995	89.7442	3085	90.5807	174.674	93.077	3867	101.542	196.153	104.449	3319	92.8385	182.623	94.4367	2991	89.4552	159.609	90.3036	2946	89.7076	164.07	90.7627	2925	97.1608	172.567	97.0968	3172	93.4444	181.462
Smp_033610	SM_V10_1	complement(37767457..37780775)	1.00559	0.00804053	0.946761	0.995133	-1.01621	-0.0231949	0.739993	0.999823	2399	94.8743	170.407	76.4001	2237	72.6993	139.943	57.2752	2197	92.4952	165.214	73.2422	2542	95.6323	184.416	76.6942	2766	93.0617	179.772	74.7108	2563	91.8583	180.695	72.9259	2427	93.0053	165.943	73.2754	1948	76.0036	139.006	60.0155	2238	95.252	169.177	74.2915	2504	94.5156	183.542
Smp_033600	SM_V10_1	37794116..37831746	-1.02758	-0.0392543	0.709161	0.959145	-1.00744	-0.0106998	0.876103	0.999823	4516	36.9026	66.282	143.819	6059	40.6865	78.3197	155.132	4288	37.3017	66.6281	142.951	3668	28.513	54.9841	110.667	4219	29.3301	56.6583	113.957	3638	26.9412	52.9963	103.513	4671	36.9856	65.9908	141.026	4829	38.9303	71.201	148.776	4192	36.8655	65.4768	139.156	3426	26.7203	51.8888
Smp_033590	SM_V10_1	37847744..37855447	1.03836	0.0543085	0.646043	0.945339	-1.03191	-0.045315	0.690829	0.999823	937	3.52324	6.3282	29.8403	1055	3.25987	6.27511	27.0118	806	3.22632	5.76284	26.8699	797	2.85083	5.4975	24.0461	995	3.18292	6.1486	26.8754	867	2.95442	5.81168	24.6691	1000	3.64353	6.50089	30.1918	922	3.42027	6.25546	28.4057	842	3.4073	6.0517	27.9506	815	2.9249	5.67993
Smp_210160	SM_V10_1	37855488..37856030	1.11142	0.152405	0.225573	0.812054	-1.0386	-0.0546443	0.547574	0.999823	1058	54.7865	98.4039	33.6937	1115	47.447	91.3334	28.548	1063	58.5992	104.67	35.4376	910	44.8271	86.4438	27.4554	1209	53.2617	102.888	32.6556	1011	47.445	93.3295	28.7663	1170	58.7075	104.748	35.3244	1100	56.1963	102.779	33.8897	1174	65.4263	116.203	38.9715	910	44.9759	87.3399
Smp_210170	SM_V10_1	37856107..37862616	-1.18915	-0.249934	0.0421904	0.57152	-1.05332	-0.07494	0.540864	0.999823	898	15.3496	27.57	28.5983	1209	16.9822	32.69	30.9547	887	16.1405	28.83	29.5702	678	11.0246	21.2597	20.4558	855	12.4334	24.0181	23.0939	769	11.9124	23.433	21.8806	793	13.1345	23.435	23.9421	810	13.6595	24.9823	24.9551	782	14.3855	25.5501	25.9589	614	10.0171	19.4524
Smp_140290	SM_V10_1	complement(37863304..37867720)	1.03851	0.0545204	0.60828	0.936223	-1.00464	-0.00668209	0.925034	0.999823	2216	84.7755	152.268	70.5722	2324	73.0605	140.638	59.5027	2166	88.2124	157.564	72.2087	2098	76.3514	147.235	63.2984	2363	76.9068	148.564	63.8256	2021	70.0678	137.831	57.5042	2513	93.1564	166.212	75.8719	2101	79.2965	145.028	64.7293	2074	85.3896	151.66	68.8474	2069	75.5461	146.705
Smp_340670	SM_V10_1	complement(37904582..37917021)	1.03993	0.0564901	0.568252	0.923931	-1.15792	-0.211537	0.00187669	0.120311	5244	72.6722	130.529	167.004	7265	82.7346	159.26	186.01	5420	79.9605	142.825	180.689	4560	60.1148	115.925	137.579	5867	69.1707	133.62	158.47	5430	68.1957	134.148	154.502	6026	80.9198	144.379	181.936	5674	77.5751	141.88	174.809	5922	88.3223	156.869	196.584	4430	58.595	113.787
Smp_052640	SM_V10_1	37936485..37949109	1.01147	0.0164465	0.890412	0.988384	1.02063	0.0294552	0.667171	0.999823	3290	17.7322	31.8494	104.775	4057	17.9688	34.5891	103.874	3308	18.9803	33.9025	110.28	3723	19.0885	36.8099	112.326	4397	20.1616	38.947	118.765	3829	18.7027	36.7902	108.948	3626	18.9371	33.7882	109.475	3537	18.8074	34.3976	108.971	3102	17.993	31.9574	102.972	3708	19.0747	37.0416
Smp_150360	SM_V10_1	complement(37949111..37982415)	-1.11189	-0.153014	0.172105	0.789665	-1.04031	-0.0570106	0.481014	0.999823	9930	23.5088	42.2249	316.237	12527	24.371	46.9132	320.736	8562	21.5788	38.5439	285.434	9164	20.6384	39.7989	276.485	11069	22.2941	43.0665	298.978	9290	19.9319	39.2082	264.332	9861	22.6215	40.362	297.721	9029	21.0886	38.5697	278.172	7572	19.2925	34.2653	251.356	8865	20.0314	38.8994
Smp_305430	SM_V10_1	38015251..38086692	-1.2723	-0.347434	0.0917354	0.705336	-1.15593	-0.209048	0.0970046	0.999823	148	1.00495	1.80502	4.7133	193	1.07693	2.07303	4.94149	139	1.00477	1.79472	4.63389	417	2.69358	5.19426	12.5812	480	2.77284	5.35642	12.965	455	2.79992	5.50775	12.9463	119	0.782977	1.39701	3.59282	143	0.957957	1.75204	4.40566	96	0.701536	1.246	3.18677	348	2.25534	4.37971
Smp_150380	SM_V10_1	38124542..38132288	1.01873	0.0267729	0.76328	0.972664	-1.00775	-0.0111369	0.871382	0.999823	2210	8.02134	14.4074	70.3811	3135	9.35056	17.9994	80.2672	2131	8.23395	14.7074	71.0419	3482	12.0225	23.184	105.055	3484	10.758	20.7818	94.1043	3899	12.825	25.2283	110.94	2411	8.47952	15.1294	72.7923	2412	8.63692	15.7964	74.3108	2360	9.21854	16.373	78.3414	3427	11.8719	23.0543
Smp_052710	SM_V10_1	complement(38150726..38153361)	1.09628	0.132621	0.141033	0.755486	-1.01219	-0.0174739	0.803986	0.999823	2174	25.2599	45.3702	69.2346	2634	25.1498	48.4122	67.4398	2136	26.4207	47.1925	71.2086	2318	25.621	49.4072	69.936	2427	23.9907	46.3439	65.5543	2197	23.1342	45.5074	62.512	2405	27.0774	48.3123	72.6112	2493	28.5774	52.2661	76.8063	2341	29.2732	51.9921	77.7106	2155	23.8985	46.4091
Smp_196620	SM_V10_1	38161355..38182773	1.11576	0.158027	0.0577404	0.63168	-1.03382	-0.0479885	0.52234	0.999823	3503	76.9517	138.215	111.559	4617	83.3458	160.437	118.212	3633	84.9599	151.755	121.115	2960	61.8558	119.282	89.3056	3367	62.9248	121.555	90.944	3088	61.4761	120.93	87.8639	4268	90.8494	162.096	128.858	4348	94.2312	172.343	133.957	3840	90.7831	161.24	127.471	2536	53.1714	103.255
Smp_344320	SM_V10_1	38190205..38207358	1.04497	0.0634574	0.587444	0.930099	-1.00232	-0.00334996	0.976755	0.999823	1160	13.6702	24.5535	36.9421	1570	15.2042	29.2674	40.1976	1093	13.7122	24.4927	36.4377	875	9.80926	18.916	26.3995	1006	10.0859	19.4835	27.1725	943	10.0712	19.8111	26.8315	1368	15.6215	27.8724	41.3023	1319	15.3352	28.0471	40.6368	1099	13.9383	24.7559	36.4818	761	8.55959	16.6221
Smp_150430	SM_V10_1	complement(38237737..38240491)	-1.01569	-0.0224572	0.950536	0.995133	-1.34276	-0.425204	0.103945	0.999823	31	0.316394	0.568285	0.987246	47	0.394194	0.758806	1.20337	28	0.304225	0.543405	0.933446	65	0.631089	1.21698	1.9611	80	0.694635	1.34186	2.16083	75	0.693712	1.36461	2.134	34	0.336252	0.599951	1.02652	35	0.352421	0.644555	1.07831	30	0.329521	0.585262	0.995865	60	0.584478	1.13501
Smp_150420	SM_V10_1	complement(38281918..38294349)	-1.15553	-0.208559	0.338655	0.862171	1.01932	0.0276131	0.902189	0.999823	130	1.5695	2.81903	4.14006	171	1.69653	3.26574	4.37821	130	1.67083	2.98443	4.33386	137	1.57344	3.0342	4.1334	185	1.90016	3.67063	4.99692	116	1.26919	2.49664	3.30059	127	1.48574	2.65089	3.83435	125	1.48887	2.72304	3.8511	102	1.3253	2.35387	3.38594	112	1.29059	2.50622
Smp_340850	SM_V10_1	38307350..38331687	1.06556	0.0916095	0.311327	0.851501	-1.02028	-0.0289698	0.699502	0.999823	4954	40.0626	71.9578	157.768	7087	47.0968	90.6593	181.453	5160	44.4226	79.3473	172.021	8749	67.3058	129.791	263.964	9967	68.5722	132.464	269.213	9243	67.7404	133.253	262.994	5981	46.868	83.6233	180.577	5660	45.1572	82.5896	174.378	5669	49.3385	87.63	188.185	8693	67.0971	130.297
Smp_052800	SM_V10_1	38337660..38349199	-1.09803	-0.134917	0.173256	0.789665	1.04731	0.066685	0.356954	0.999823	1968	32.0978	57.652	62.6742	2544	34.0968	65.6348	65.1355	1888	32.7811	58.5534	62.9409	1582	24.5453	47.3327	47.7302	1753	24.3239	46.9876	47.3492	1614	23.8564	46.9282	45.9237	1977	31.2447	55.7478	59.6891	1924	30.9587	56.6215	59.2761	1633	28.6637	50.9096	54.2082	1599	24.8914	48.3373
Smp_150410	SM_V10_1	38371128..38372648	1.08775	0.121341	0.41914	0.889813	-1.00171	-0.00246974	0.986404	0.999823	287	11.7637	21.1293	9.13999	308	10.3743	19.9701	7.8859	237	10.3415	18.4719	7.90095	285	11.1127	21.4296	8.59868	313	10.9146	21.0843	8.45426	282	10.4752	20.606	8.02384	286	11.3592	20.2675	8.63484	308	12.4549	22.7793	9.48911	266	11.7339	20.8405	8.83	266	10.4063	20.2082
Smp_052790	SM_V10_1	complement(38373042..38399206)	-1.07561	-0.105152	0.297542	0.85001	1.03544	0.0502459	0.475292	0.999823	2227	17.6791	31.754	70.9225	3027	19.7468	38.0118	77.502	2051	17.3331	30.9602	68.3749	2089	15.7757	30.4216	63.0268	2453	16.5668	32.0028	66.2565	2280	16.4031	32.2667	64.8736	2116	16.277	29.0419	63.8858	2393	18.7417	34.2774	73.7254	1912	16.3351	29.0128	63.4698	2114	16.0175	31.1048
Smp_052780	SM_V10_1	38412370..38419155	1.10978	0.150269	0.32776	0.859151	1.02655	0.0378015	0.774311	0.999823	341	13.7172	24.6379	10.8597	457	15.1068	29.0799	11.7008	386	16.5298	29.5255	12.8682	320	12.2454	23.6138	9.65466	362	12.3885	23.9315	9.77777	397	14.4728	28.4696	11.296	434	16.9169	30.1836	13.1032	418	16.5888	30.3398	12.8781	396	17.1436	30.4487	13.1454	321	12.3244	23.9331
Smp_172340	SM_V10_1	complement(38425881..38439204)	-1.04579	-0.0645977	0.630501	0.941213	1.07319	0.101907	0.605899	0.999823	1007	6.85429	12.3112	32.0696	1479	8.27269	15.9246	37.8677	1062	7.69534	13.7454	35.4043	141	0.912983	1.76058	4.25409	159	0.920726	1.77861	4.29465	137	0.845093	1.66239	3.89811	1079	7.11662	12.6977	32.5769	1301	8.73649	15.9785	40.0822	837	6.13132	10.8898	27.7846	161	1.04595	2.03115
Smp_318330	SM_V10_1	38451750..38452744	-1.28908	-0.366344	0.397198	0.881925	1.53672	0.619856	0.212372	0.999823	33	0.932564	1.67501	1.05094	21	0.487675	0.938752	0.537675	21	0.631764	1.12845	0.700085	9	0.241946	0.466565	0.271537	6	0.14425	0.278655	0.162062	12	0.307325	0.604541	0.34144	25	0.68458	1.22145	0.754794	19	0.529719	0.968822	0.585367	12	0.364957	0.6482	0.398346	14	0.37761	0.73329
HDAC8	SM_V10_1	complement(38472426..38479424)	1.01312	0.0188027	0.853059	0.982783	1.03484	0.0494062	0.471334	0.999823	4966	58.4982	105.07	158.15	5766	55.8157	107.443	147.63	4546	57.008	101.827	151.552	3684	41.2825	79.6085	111.149	4129	41.3791	79.9339	111.526	3623	38.6772	76.0823	103.086	5237	59.7775	106.657	158.114	4959	57.6311	105.404	152.781	4548	57.657	102.404	150.973	3591	40.374	78.4032
Smp_172360	SM_V10_1	38499710..38502637	1.015	0.0214773	0.891929	0.988384	1.21098	0.276179	0.0438802	0.953993	248	2.4171	4.34142	7.89797	384	3.07553	5.92025	9.83177	272	2.82216	5.04092	9.06776	306	2.8371	5.47102	9.23227	404	3.34984	6.47104	10.9122	393	3.47125	6.82833	11.1822	291	2.74824	4.90349	8.7858	270	2.59617	4.74823	8.31837	305	3.19917	5.68205	10.1246	360	3.34885	6.50321
Smp_172370	SM_V10_1	38518851..38615053	-1.45977	-0.545738	0.110181	0.723062	1.08943	0.123576	0.578756	0.999823	56	0.0671079	0.120535	1.78341	64	0.0630248	0.12132	1.63863	60	0.0765434	0.136721	2.00024	101	0.115138	0.22203	3.04725	134	0.136613	0.263901	3.61939	142	0.154215	0.303357	4.04037	46	0.053415	0.0953046	1.38882	38	0.0449259	0.0821666	1.17073	33	0.0425594	0.0755897	1.09545	97	0.110945	0.215447
Smp_092020	SM_V10_1	38620730..38719690	-1.07412	-0.103154	0.31908	0.856425	-1.06033	-0.0845068	0.304651	0.999823	1906	12.6938	22.7998	60.6997	2580	14.12	27.1804	66.0572	1801	12.7689	22.8078	60.0406	2384	15.1038	29.126	71.9272	2338	13.2469	25.5897	63.1503	2606	15.7288	30.9403	74.1494	1877	12.1131	21.6125	56.6699	1904	12.5102	22.8803	58.6599	1756	12.5861	22.3541	58.2913	2431	15.4527	30.008
Smp_246680	SM_V10_1	complement(38725541..38747956)	-1.07979	-0.110752	0.216725	0.809682	-1.02505	-0.0356958	0.601352	0.999823	3668	19.8456	35.6454	116.813	4895	21.7638	41.8943	125.329	3231	18.6098	33.2408	107.713	4033	20.7575	40.0284	121.679	4659	21.4451	41.4265	125.841	4402	21.5842	42.4585	125.252	3470	18.1922	32.459	104.765	3834	20.4651	37.4294	118.121	3021	17.5906	31.2427	100.284	3876	20.0156	38.8689
Smp_246690	SM_V10_1	complement(38753845..38772806)	-1.00546	-0.00786183	0.960555	0.995323	1.10856	0.148681	0.241583	0.999823	367	5.29743	9.51488	11.6877	482	5.71731	11.0056	12.3409	421	6.46922	11.5553	14.035	577	7.92293	15.2785	17.4086	687	8.43638	16.2969	18.5561	746	9.75864	19.1963	21.2262	396	5.53878	9.88245	11.9559	402	5.72469	10.4701	12.3851	402	6.24483	11.0914	13.3446	658	9.06516	17.6039
Smp_172400	SM_V10_1	38783345..38867490	-1.14528	-0.195696	0.0508833	0.611848	-1.03484	-0.0494118	0.468726	0.999823	4103	14.9017	26.7655	130.667	5807	17.3314	33.3621	148.68	3977	15.3766	27.4656	132.583	4195	14.4936	27.9493	126.567	4728	14.6087	28.2204	127.705	4956	16.3124	32.0882	141.015	3584	12.6131	22.5047	108.207	4442	15.9162	29.1098	136.853	3423	13.3794	23.7632	113.628	4161	14.4239	28.0102
Smp_301170	SM_V10_1	complement(38885990..38930281)	-1.17372	-0.231093	0.136985	0.750468	-1.09211	-0.127117	0.321197	0.999823	433	2.23316	4.01105	13.7896	622	2.63614	5.07445	15.9254	403	2.21262	3.95218	13.435	624	3.06145	5.90366	18.8266	728	3.19421	6.17041	19.6636	802	3.7485	7.37371	22.8196	361	1.80409	3.21892	10.8992	461	2.34563	4.29001	14.2028	350	1.94266	3.45035	11.6184	602	2.96332	5.75455
Smp_172420	SM_V10_1	38938615..38989068	-1.16108	-0.215471	0.0401456	0.569791	-1.03263	-0.0463283	0.492376	0.999823	5203	12.5579	22.5556	165.698	7209	14.2983	27.5235	184.576	4482	11.5161	20.5699	149.418	5992	13.7577	26.5301	180.784	7330	15.051	29.0748	197.986	6750	14.7644	29.0433	192.06	4782	11.1838	19.9545	144.377	5019	11.9511	21.8577	154.629	3920	10.1823	18.0847	130.126	6193	14.2664	27.7042
Smp_346100	SM_V10_1	39017885..39026788	-1.76376	-0.818652	0.351811	0.86883	-1.00967	-0.0138828	0.982956	0.999823	9	0.0864881	0.155344	0.28662	3	0.0236909	0.0456038	0.0768107	3	0.0306906	0.0548194	0.100012	8	0.0731332	0.141029	0.241367	3	0.0245265	0.0473789	0.0810312	9	0.0783804	0.154183	0.25608	1	0.00931179	0.0166144	0.0301918	3	0.0284421	0.0520188	0.0924263	4	0.0413685	0.0734745	0.132782	6	0.055032	0.106868
Smp_172440	SM_V10_1	complement(39046020..39048421)	-1.20358	-0.267338	0.427342	0.890693	1.01133	0.0162499	0.944865	0.999823	64	1.47505	2.64939	2.03818	62	1.17426	2.26041	1.58742	49	1.20225	2.14745	1.63353	160	3.50799	6.76476	4.82733	133	2.60784	5.03768	3.59238	183	3.82235	7.51898	5.20696	42	0.937987	1.67358	1.26805	52	1.18238	2.1625	1.60206	44	1.09138	1.9384	1.4606	131	2.88171	5.59606
Smp_200900	SM_V10_1	39073117..39074799	1.18847	0.249107	0.148007	0.767215	1.07614	0.105862	0.333969	0.999823	830	51.633	92.7398	26.4327	651	33.2795	64.0615	16.6679	895	59.2711	105.87	29.8369	835	49.4136	95.2885	25.1926	922	48.7956	94.2607	24.9036	918	51.754	101.806	26.1202	1032	62.2084	110.994	31.1579	834	51.185	93.6141	25.6945	893	59.7856	106.185	29.6436	821	48.7465	94.662
Smp_340510	SM_V10_1	complement(39139513..39143269)	1.12216	0.166273	0.0901778	0.701524	1.00124	0.00178195	0.979192	0.999823	4932	81.624	146.607	157.068	5463	74.2971	143.019	139.872	4938	86.9994	155.398	164.62	4157	65.4463	126.206	125.42	4723	66.4987	128.459	127.57	4051	60.7587	119.519	115.265	5810	93.173	166.242	175.414	5322	86.8954	158.926	163.964	5335	95.0221	168.769	177.098	4021	63.5154	123.342
Smp_136210	SM_V10_1	complement(39148230..39164378)	-1.14816	-0.199327	0.0978251	0.712733	-1.02654	-0.0377889	0.72981	0.999823	1104	4.08885	7.34411	35.1587	1735	5.28053	10.1648	44.4222	1282	5.05464	9.02857	42.7385	903	3.18149	6.13513	27.2442	969	3.05321	5.89802	26.1731	971	3.25914	6.41107	27.6282	1130	4.05536	7.2357	34.1167	1168	4.26778	7.80549	35.9847	1089	4.34066	7.70944	36.1499	841	2.97289	5.77312
Smp_136200	SM_V10_1	39168192..39189691	1.06429	0.0898853	0.549018	0.920547	1.13015	0.17652	0.191507	0.999823	467	12.6383	22.7001	14.8724	505	11.2308	21.6187	12.9298	413	11.8985	21.2531	13.7683	388	9.98884	19.2623	11.7063	403	9.2785	17.9237	10.8852	468	11.4781	22.5787	13.3162	469	12.2989	21.944	14.1599	458	12.2283	22.3647	14.1104	475	13.8344	24.5713	15.7679	465	12.0109	23.3243
Smp_136180	SM_V10_1	complement(39215964..39231728)	-1.04778	-0.0673349	0.464643	0.899403	-1.06072	-0.0850395	0.238378	0.999823	2326	22.6465	40.6761	74.0753	3266	26.1308	50.3006	83.6213	2178	22.5746	40.3225	72.6088	1936	17.9311	34.5781	58.4107	2191	18.1482	35.0577	59.1798	2073	18.2912	35.9807	58.9838	2307	21.765	38.8337	69.6524	2578	24.7629	45.2897	79.425	2115	22.1614	39.3608	70.2085	1821	16.922	32.8612
Smp_343030	SM_V10_1	complement(39245976..39265317)	1.03879	0.0549079	0.68167	0.951013	1.09412	0.129777	0.324671	0.999823	657	5.09478	9.1509	20.9232	778	4.95776	9.54347	19.9196	580	4.78805	8.55238	19.3357	463	3.41548	6.58636	13.9691	485	3.19965	6.18091	13.1	500	3.51384	6.9121	14.2267	673	5.05702	9.02289	20.3191	700	5.35532	9.79454	21.5661	615	5.13253	9.11587	20.4152	513	3.79689	7.37328
Smp_025890	SM_V10_1	39271202..39284113	-1.28246	-0.358909	0.0272834	0.515159	-1.12561	-0.170703	0.304671	0.999823	441	2.86113	5.13897	14.0444	517	2.75636	5.30586	13.237	384	2.65217	4.73728	12.8015	633	3.90673	7.53368	19.0981	490	2.70455	5.22451	13.2351	647	3.80412	7.48313	18.4093	290	1.82313	3.25287	8.75561	377	2.41306	4.41333	11.6149	326	2.27621	4.04278	10.8217	474	2.93513	5.69981
Smp_136160	SM_V10_1	complement(39286936..39305218)	-1.02836	-0.0403517	0.693987	0.955229	1.0098	0.0140667	0.877904	0.999823	1651	25.6624	46.093	52.5788	1961	25.048	48.2163	50.2086	1464	24.2248	43.2703	48.8059	934	13.8104	26.6318	28.1795	1183	15.6435	30.2193	31.9533	1035	14.5794	28.6794	29.4492	1642	24.731	44.1258	49.5749	1682	25.793	47.1738	51.8204	1371	22.9342	40.7333	45.511	900	13.3519	25.9283
[truncated: 8,877 more rows]
[truncated: 9 more columns]
