# Supplementary material for: Schistosome esophageal gland factor MEG-8.2 drives host cell lysis and interacts with host immune proteins
Source: bioRxiv. 2024 Nov 15:2024.11.15.623777. Preprint. [Version 1] doi: 10.1101/2024.11.15.623777 (PMC11601278; doi:10.1101/2024.11.15.623777)
Supplement: Supplement 2 — Table S2. (separate file) LC-MS/MS analysis of rMEG-8.2 pull-down hits. [file media-2.xlsx]

## Sheet: Sample Info
SAMPLE NUMBER	SAMPLE ID	PULL DOWN CONDITION
1	Blankgel	No bait no prey
2	Blood	Prey only
3	GST-Blood	Control pull-down
4	MEG-8.2+Blood	Experimental pull-down

## Sheet: 1 - Protein Results
Accession	Description	Score	Coverage	# Proteins	# Unique Peptides	# Peptides	# PSMs	Area	# AAs	MW [kDa]	calc. pI
P04104	Keratin, type II cytoskeletal 1 OS=Mus musculus OX=10090 GN=Krt1 PE=1 SV=4 - [K2C1_MOUSE]	6.35	3.77	3	1	2	3	109300000	637	65.6	8.15
Q3TTY5	Keratin, type II cytoskeletal 2 epidermal OS=Mus musculus OX=10090 GN=Krt2 PE=1 SV=1 - [K22E_MOUSE]	5.94	4.53	1	3	3	4	57840000	707	70.9	8.06
Q922U2	Keratin, type II cytoskeletal 5 OS=Mus musculus OX=10090 GN=Krt5 PE=1 SV=1 - [K2C5_MOUSE]	4.7	3.1	3	2	2	2	13490000	580	61.7	7.75
Q9R0H5	Keratin, type II cytoskeletal 71 OS=Mus musculus OX=10090 GN=Krt71 PE=1 SV=1 - [K2C71_MOUSE]	4.39	4.58	4	1	2	2	30750000	524	57.3	6.99
P02535	Keratin, type I cytoskeletal 10 OS=Mus musculus OX=10090 GN=Krt10 PE=1 SV=3 - [K1C10_MOUSE]	4.11	3.68	1	2	2	2	65290000	570	57.7	5.11
P02088	Hemoglobin subunit beta-1 OS=Mus musculus OX=10090 GN=Hbb-b1 PE=1 SV=2 - [HBB1_MOUSE]	3.68	17.01	1	1	2	3	26990000	147	15.8	7.65
Q9QWL7	Keratin, type I cytoskeletal 17 OS=Mus musculus OX=10090 GN=Krt17 PE=1 SV=3 - [K1C17_MOUSE]	2.71	3	2	1	1	1	11610000	433	48.1	5.06
P01942	Hemoglobin subunit alpha OS=Mus musculus OX=10090 GN=Hba PE=1 SV=2 - [HBA_MOUSE]	2.63	16.9	1	2	2	2	13900000	142	15.1	8.22
Q9Z2K1	Keratin, type I cytoskeletal 16 OS=Mus musculus OX=10090 GN=Krt16 PE=1 SV=3 - [K1C16_MOUSE]	2.26	2.77	1	2	2	2	2579000	469	51.6	5.2
P07744	Keratin, type II cytoskeletal 4 OS=Mus musculus OX=10090 GN=Krt4 PE=1 SV=2 - [K2C4_MOUSE]	2.08	1.71	1	1	1	1	2420000	525	56.2	8.15
P02089	Hemoglobin subunit beta-2 OS=Mus musculus OX=10090 GN=Hbb-b2 PE=1 SV=2 - [HBB2_MOUSE]	1.85	23.81	1	2	3	4	8335000	147	15.9	8.05
Q9JJ28	Protein flightless-1 homolog OS=Mus musculus OX=10090 GN=Flii PE=1 SV=1 - [FLII_MOUSE]	0	1.18	1	1	1	1		1271	144.7	6.06
Q69ZM6	Serine/threonine-protein kinase 36 OS=Mus musculus OX=10090 GN=Stk36 PE=1 SV=3 - [STK36_MOUSE]	0	0.61	1	1	1	1	25620000	1316	144.1	5.92
P56655	Cytochrome P450 2C38 OS=Mus musculus OX=10090 GN=Cyp2c38 PE=2 SV=2 - [CP238_MOUSE]	0	2.65	1	1	1	1	190900	490	56.2	8.29

## Sheet: 2 - Protein Results
Accession	Description	Score	Coverage	# Proteins	# Unique Peptides	# Peptides	# PSMs	Area	# AAs	MW [kDa]	calc. pI
P02088	Hemoglobin subunit beta-1 OS=Mus musculus OX=10090 GN=Hbb-b1 PE=1 SV=2 - [HBB1_MOUSE]	309.06	89.8	2	6	12	172	35550000000	147	15.8	7.65
P01942	Hemoglobin subunit alpha OS=Mus musculus OX=10090 GN=Hba PE=1 SV=2 - [HBA_MOUSE]	209.37	54.93	2	9	9	115	33090000000	142	15.1	8.22
P19157	Glutathione S-transferase P 1 OS=Mus musculus OX=10090 GN=Gstp1 PE=1 SV=2 - [GSTP1_MOUSE]	173.22	46.67	2	10	10	70	3250000000	210	23.6	7.87
P02089	Hemoglobin subunit beta-2 OS=Mus musculus OX=10090 GN=Hbb-b2 PE=1 SV=2 - [HBB2_MOUSE]	145.93	76.87	2	6	12	107	34390000000	147	15.9	8.05
P48774	Glutathione S-transferase Mu 5 OS=Mus musculus OX=10090 GN=Gstm5 PE=1 SV=1 - [GSTM5_MOUSE]	48.42	48.66	1	13	14	24	2059000000	224	26.6	7.21
P10649	Glutathione S-transferase Mu 1 OS=Mus musculus OX=10090 GN=Gstm1 PE=1 SV=2 - [GSTM1_MOUSE]	42.29	45.41	1	7	12	22	1234000000	218	26	7.94
O89112	Glutathione S-transferase LANCL1 OS=Mus musculus OX=10090 GN=Lancl1 PE=1 SV=1 - [LANC1_MOUSE]	42.04	28.07	1	11	11	20	281100000	399	45.3	7.77
P60710	Actin, cytoplasmic 1 OS=Mus musculus OX=10090 GN=Actb PE=1 SV=1 - [ACTB_MOUSE]	38.69	29.07	7	11	11	21	216700000	375	41.7	5.48
Q9D8N0	Elongation factor 1-gamma OS=Mus musculus OX=10090 GN=Eef1g PE=1 SV=3 - [EF1G_MOUSE]	27.21	25.4	1	12	12	16	166800000	437	50	6.74
P19639	Glutathione S-transferase Mu 3 OS=Mus musculus OX=10090 GN=Gstm3 PE=1 SV=2 - [GSTM3_MOUSE]	23.31	38.07	1	4	11	14	393300000	218	25.7	7.77
P48193	Protein 4.1 OS=Mus musculus OX=10090 GN=Epb41 PE=1 SV=2 - [EPB41_MOUSE]	22.18	17.6	4	13	13	17	39050000	858	95.9	5.6
P15626	Glutathione S-transferase Mu 2 OS=Mus musculus OX=10090 GN=Gstm2 PE=1 SV=2 - [GSTM2_MOUSE]	21.36	52.75	1	6	11	16	1033000000	218	25.7	7.39
Q8VDM4	26S proteasome non-ATPase regulatory subunit 2 OS=Mus musculus OX=10090 GN=Psmd2 PE=1 SV=1 - [PSMD2_MOUSE]	20	13.22	1	10	10	10	21360000	908	100.1	5.17
P00920	Carbonic anhydrase 2 OS=Mus musculus OX=10090 GN=Ca2 PE=1 SV=4 - [CAH2_MOUSE]	19.59	23.85	1	5	5	11	303100000	260	29	7.01
P63017	Heat shock cognate 71 kDa protein OS=Mus musculus OX=10090 GN=Hspa8 PE=1 SV=1 - [HSP7C_MOUSE]	19.51	17.8	6	9	9	10	36780000	646	70.8	5.52
Q02357	Ankyrin-1 OS=Mus musculus OX=10090 GN=Ank1 PE=1 SV=2 - [ANK1_MOUSE]	18.52	9.29	2	15	15	18	37140000	1862	204.1	6.55
P15327	Bisphosphoglycerate mutase OS=Mus musculus OX=10090 GN=Bpgm PE=1 SV=2 - [PMGE_MOUSE]	18.18	32.82	1	8	8	10	29200000	259	30	7.06
Q9WUM4	Coronin-1C OS=Mus musculus OX=10090 GN=Coro1c PE=1 SV=2 - [COR1C_MOUSE]	18.06	22.78	1	10	10	11	27550000	474	53.1	7.08
P02535	Keratin, type I cytoskeletal 10 OS=Mus musculus OX=10090 GN=Krt10 PE=1 SV=3 - [K1C10_MOUSE]	15.59	12.11	11	4	8	9	183900000	570	57.7	5.11
P11352	Glutathione peroxidase 1 OS=Mus musculus OX=10090 GN=Gpx1 PE=1 SV=2 - [GPX1_MOUSE]	14.78	37.81	1	8	8	11	298700000	201	22.3	7.21
P48758	Carbonyl reductase [NADPH] 1 OS=Mus musculus OX=10090 GN=Cbr1 PE=1 SV=3 - [CBR1_MOUSE]	13.97	29.24	1	9	9	10	171000000	277	30.6	8.31
P61982	14-3-3 protein gamma OS=Mus musculus OX=10090 GN=Ywhag PE=1 SV=2 - [1433G_MOUSE]	13.94	29.96	2	4	9	9	32670000	247	28.3	4.89
Q9QUH0	Glutaredoxin-1 OS=Mus musculus OX=10090 GN=Glrx PE=1 SV=3 - [GLRX1_MOUSE]	13.54	23.36	1	3	3	7	146500000	107	11.9	8.37
P62259	14-3-3 protein epsilon OS=Mus musculus OX=10090 GN=Ywhae PE=1 SV=1 - [1433E_MOUSE]	13.23	25.49	1	6	8	8	31070000	255	29.2	4.74
P10126	Elongation factor 1-alpha 1 OS=Mus musculus OX=10090 GN=Eef1a1 PE=1 SV=3 - [EF1A1_MOUSE]	12.94	19.05	2	9	9	12	46260000	462	50.1	9.01
P24472	Glutathione S-transferase A4 OS=Mus musculus OX=10090 GN=Gsta4 PE=1 SV=3 - [GSTA4_MOUSE]	12.84	27.93	1	6	7	11	196700000	222	25.5	7.39
P63101	14-3-3 protein zeta/delta OS=Mus musculus OX=10090 GN=Ywhaz PE=1 SV=1 - [1433Z_MOUSE]	12.14	36.33	1	6	9	11	39640000	245	27.8	4.79
P16858	Glyceraldehyde-3-phosphate dehydrogenase OS=Mus musculus OX=10090 GN=Gapdh PE=1 SV=2 - [G3P_MOUSE]	11.76	22.52	2	6	6	6	14540000	333	35.8	8.25
Q99KB8	Hydroxyacylglutathione hydrolase, mitochondrial OS=Mus musculus OX=10090 GN=Hagh PE=1 SV=2 - [GLO2_MOUSE]	11.69	20.06	1	5	5	5	11490000	309	34.1	7.75
P35700	Peroxiredoxin-1 OS=Mus musculus OX=10090 GN=Prdx1 PE=1 SV=1 - [PRDX1_MOUSE]	11.49	36.18	2	8	8	8	43590000	199	22.2	8.12
Q9JMA1	Ubiquitin carboxyl-terminal hydrolase 14 OS=Mus musculus OX=10090 GN=Usp14 PE=1 SV=3 - [UBP14_MOUSE]	10.94	12.58	1	5	5	5	20330000	493	56	5.24
Q01853	Transitional endoplasmic reticulum ATPase OS=Mus musculus OX=10090 GN=Vcp PE=1 SV=4 - [TERA_MOUSE]	10.65	8.06	1	6	6	6	4899000	806	89.3	5.26
Q3TTY5	Keratin, type II cytoskeletal 2 epidermal OS=Mus musculus OX=10090 GN=Krt2 PE=1 SV=1 - [K22E_MOUSE]	10.57	7.92	9	3	7	8	63260000	707	70.9	8.06
Q922U2	Keratin, type II cytoskeletal 5 OS=Mus musculus OX=10090 GN=Krt5 PE=1 SV=1 - [K2C5_MOUSE]	10.51	6.21	11	2	6	7	36190000	580	61.7	7.75
P13634	Carbonic anhydrase 1 OS=Mus musculus OX=10090 GN=Ca1 PE=1 SV=4 - [CAH1_MOUSE]	10.34	30.65	1	7	7	7	116800000	261	28.3	6.96
Q61781	Keratin, type I cytoskeletal 14 OS=Mus musculus OX=10090 GN=Krt14 PE=1 SV=2 - [K1C14_MOUSE]	10.26	8.26	14	1	4	5	117600000	484	52.8	5.17
P0CG49	Polyubiquitin-B OS=Mus musculus OX=10090 GN=Ubb PE=2 SV=1 - [UBB_MOUSE]	10.1	49.84	4	3	3	5	40880000	305	34.3	7.53
P24270	Catalase OS=Mus musculus OX=10090 GN=Cat PE=1 SV=4 - [CATA_MOUSE]	9.63	14.8	1	6	6	6	11300000	527	59.8	7.88
Q6ZWX6	Eukaryotic translation initiation factor 2 subunit 1 OS=Mus musculus OX=10090 GN=Eif2s1 PE=1 SV=3 - [IF2A_MOUSE]	9.62	20.95	1	7	7	7	8758000	315	36.1	5.08
P68510	14-3-3 protein eta OS=Mus musculus OX=10090 GN=Ywhah PE=1 SV=2 - [1433F_MOUSE]	9.59	29.27	2	4	8	8	32850000	246	28.2	4.89
P15532	Nucleoside diphosphate kinase A OS=Mus musculus OX=10090 GN=Nme1 PE=1 SV=1 - [NDKA_MOUSE]	9.48	25	2	3	3	5	7413000	152	17.2	7.37
P49813	Tropomodulin-1 OS=Mus musculus OX=10090 GN=Tmod1 PE=1 SV=2 - [TMOD1_MOUSE]	9.32	16.16	2	5	5	5	7391000	359	40.4	5.1
Q8R5I6	Glutathione S-transferase Mu 4 OS=Mus musculus OX=10090 GN=Gstm4 PE=1 SV=1 - [GSTM4_MOUSE]	9.13	22.94	1	3	5	8	782400000	218	25.5	6.93
P53026	60S ribosomal protein L10a OS=Mus musculus OX=10090 GN=Rpl10a PE=1 SV=3 - [RL10A_MOUSE]	8.98	19.35	1	4	4	5	34940000	217	24.9	9.98
Q9CQV8	14-3-3 protein beta/alpha OS=Mus musculus OX=10090 GN=Ywhab PE=1 SV=3 - [1433B_MOUSE]	8.92	21.95	2	1	6	7	33020000	246	28.1	4.83
Q9JJK2	LanC-like protein 2 OS=Mus musculus OX=10090 GN=Lancl2 PE=1 SV=1 - [LANC2_MOUSE]	8.86	15.33	1	6	6	6	36510000	450	50.7	7.28
O70325	Phospholipid hydroperoxide glutathione peroxidase OS=Mus musculus OX=10090 GN=Gpx4 PE=1 SV=4 - [GPX4_MOUSE]	8.76	27.92	1	5	5	6	68560000	197	22.2	8.46
P06151	L-lactate dehydrogenase A chain OS=Mus musculus OX=10090 GN=Ldha PE=1 SV=3 - [LDHA_MOUSE]	8.39	12.35	3	4	4	4	19190000	332	36.5	7.74
Q99LX0	Parkinson disease protein 7 homolog OS=Mus musculus OX=10090 GN=Park7 PE=1 SV=1 - [PARK7_MOUSE]	8.37	24.87	1	5	5	5	5126000	189	20	6.77
P08032	Spectrin alpha chain, erythrocytic 1 OS=Mus musculus OX=10090 GN=Spta1 PE=1 SV=3 - [SPTA1_MOUSE]	8.3	2.15	1	5	5	5	5976000	2415	279.7	5.03
P10639	Thioredoxin OS=Mus musculus OX=10090 GN=Txn PE=1 SV=3 - [THIO_MOUSE]	8.17	31.43	1	4	4	4	26510000	105	11.7	4.92
P08730	Keratin, type I cytoskeletal 13 OS=Mus musculus OX=10090 GN=Krt13 PE=1 SV=2 - [K1C13_MOUSE]	8.08	8.47	13	1	5	5	116600000	437	47.7	4.86
P04104	Keratin, type II cytoskeletal 1 OS=Mus musculus OX=10090 GN=Krt1 PE=1 SV=4 - [K2C1_MOUSE]	7.97	6.12	6	3	5	7	209900000	637	65.6	8.15
Q9DCS2	Methyltransferase-like 26 OS=Mus musculus OX=10090 GN=Mettl26 PE=1 SV=1 - [MTL26_MOUSE]	7.78	21.08	1	4	4	5	48160000	204	22.7	6.52
Q9R111	Guanine deaminase OS=Mus musculus OX=10090 GN=Gda PE=1 SV=1 - [GUAD_MOUSE]	7.67	9.47	1	4	4	4	15220000	454	51	5.53
P68254	14-3-3 protein theta OS=Mus musculus OX=10090 GN=Ywhaq PE=1 SV=1 - [1433T_MOUSE]	7.32	19.59	2	1	5	6	32740000	245	27.8	4.78
P70290	55 kDa erythrocyte membrane protein OS=Mus musculus OX=10090 GN=Mpp1 PE=1 SV=1 - [EM55_MOUSE]	7.11	11.59	1	5	5	5	19140000	466	52.2	7.2
Q61171	Peroxiredoxin-2 OS=Mus musculus OX=10090 GN=Prdx2 PE=1 SV=3 - [PRDX2_MOUSE]	7.02	28.28	1	6	6	6	351100000	198	21.8	5.41
Q9DBG3	AP-2 complex subunit beta OS=Mus musculus OX=10090 GN=Ap2b1 PE=1 SV=1 - [AP2B1_MOUSE]	6.86	3.95	1	1	3	3	8474000	937	104.5	5.38
P04919	Band 3 anion transport protein OS=Mus musculus OX=10090 GN=Slc4a1 PE=1 SV=1 - [B3AT_MOUSE]	6.69	5.81	1	5	5	5	5546000	929	103.1	5.45
Q9WU78	Programmed cell death 6-interacting protein OS=Mus musculus OX=10090 GN=Pdcd6ip PE=1 SV=3 - [PDC6I_MOUSE]	6.54	5.52	1	5	5	5	5761000	869	96	6.52
O35643	AP-1 complex subunit beta-1 OS=Mus musculus OX=10090 GN=Ap1b1 PE=1 SV=2 - [AP1B1_MOUSE]	6.53	5.2	1	2	4	4	17870000	943	103.9	5.17
Q9CR00	26S proteasome non-ATPase regulatory subunit 9 OS=Mus musculus OX=10090 GN=Psmd9 PE=1 SV=1 - [PSMD9_MOUSE]	6.39	26.58	1	5	5	5	21270000	222	24.7	6.43
P17427	AP-2 complex subunit alpha-2 OS=Mus musculus OX=10090 GN=Ap2a2 PE=1 SV=2 - [AP2A2_MOUSE]	6.39	4.9	1	4	4	4	6471000	938	104	6.93
O08709	Peroxiredoxin-6 OS=Mus musculus OX=10090 GN=Prdx6 PE=1 SV=3 - [PRDX6_MOUSE]	6.3	19.64	1	4	4	4	8664000	224	24.9	6.01
P60335	Poly(rC)-binding protein 1 OS=Mus musculus OX=10090 GN=Pcbp1 PE=1 SV=1 - [PCBP1_MOUSE]	6.27	8.99	4	3	3	3	5250000	356	37.5	7.09
O35660	Glutathione S-transferase Mu 6 OS=Mus musculus OX=10090 GN=Gstm6 PE=1 SV=4 - [GSTM6_MOUSE]	6.26	17.43	1	1	5	5	311600000	218	25.6	6.24
Q9WV69	Dematin OS=Mus musculus OX=10090 GN=Dmtn PE=1 SV=1 - [DEMA_MOUSE]	6.22	9.38	1	3	3	3	10320000	405	45.4	8.41
Q9CPU0	Lactoylglutathione lyase OS=Mus musculus OX=10090 GN=Glo1 PE=1 SV=3 - [LGUL_MOUSE]	6.2	17.93	1	3	3	3	3272000	184	20.8	5.47
Q9D6Y7	Mitochondrial peptide methionine sulfoxide reductase OS=Mus musculus OX=10090 GN=Msra PE=1 SV=1 - [MSRA_MOUSE]	6.03	15.88	1	3	3	3	4276000	233	26	8.41
Q8K274	Ketosamine-3-kinase OS=Mus musculus OX=10090 GN=Fn3krp PE=1 SV=2 - [KT3K_MOUSE]	5.93	9.71	1	4	4	4	7232000	309	34.4	7.87
P08228	Superoxide dismutase [Cu-Zn] OS=Mus musculus OX=10090 GN=Sod1 PE=1 SV=2 - [SODC_MOUSE]	5.92	14.94	1	2	2	2	14650000	154	15.9	6.51
Q9R0P3	S-formylglutathione hydrolase OS=Mus musculus OX=10090 GN=Esd PE=1 SV=1 - [ESTD_MOUSE]	5.85	15.6	1	4	4	4	6203000	282	31.3	7.12
Q3UV17	Keratin, type II cytoskeletal 2 oral OS=Mus musculus OX=10090 GN=Krt76 PE=1 SV=1 - [K22O_MOUSE]	5.82	4.21	6	1	4	4	84200000	594	62.8	8.43
P17182	Alpha-enolase OS=Mus musculus OX=10090 GN=Eno1 PE=1 SV=3 - [ENOA_MOUSE]	5.79	10.83	2	4	4	4	5589000	434	47.1	6.8
P17563	Methanethiol oxidase OS=Mus musculus OX=10090 GN=Selenbp1 PE=1 SV=2 - [SBP1_MOUSE]	5.73	8.05	2	4	4	4	4789000	472	52.5	6.29
Q78ZA7	Nucleosome assembly protein 1-like 4 OS=Mus musculus OX=10090 GN=Nap1l4 PE=1 SV=1 - [NP1L4_MOUSE]	5.62	5.6	1	1	2	3	13000000	375	42.7	4.67
O55023	Inositol monophosphatase 1 OS=Mus musculus OX=10090 GN=Impa1 PE=1 SV=1 - [IMPA1_MOUSE]	5.61	10.11	1	3	3	3	2371000	277	30.4	5.19
P17751	Triosephosphate isomerase OS=Mus musculus OX=10090 GN=Tpi1 PE=1 SV=5 - [TPIS_MOUSE]	5.55	10.04	1	2	2	3	10210000	249	26.7	7.3
Q9CQR6	Serine/threonine-protein phosphatase 6 catalytic subunit OS=Mus musculus OX=10090 GN=Ppp6c PE=1 SV=1 - [PPP6_MOUSE]	5.45	12.13	1	4	4	5	5909000	305	35.1	5.69
P62858	40S ribosomal protein S28 OS=Mus musculus OX=10090 GN=Rps28 PE=1 SV=1 - [RS28_MOUSE]	5.24	46.38	1	3	3	3	9307000	69	7.8	10.7
P14206	40S ribosomal protein SA OS=Mus musculus OX=10090 GN=Rpsa PE=1 SV=4 - [RSSA_MOUSE]	5.14	15.25	1	3	3	3	9366000	295	32.8	4.87
P07724	Albumin OS=Mus musculus OX=10090 GN=Alb PE=1 SV=3 - [ALBU_MOUSE]	4.82	5.92	1	3	3	3	12280000	608	68.6	6.07
P28656	Nucleosome assembly protein 1-like 1 OS=Mus musculus OX=10090 GN=Nap1l1 PE=1 SV=2 - [NP1L1_MOUSE]	4.67	5.37	1	1	2	3	8003000	391	45.3	4.46
Q8C166	Copine-1 OS=Mus musculus OX=10090 GN=Cpne1 PE=1 SV=1 - [CPNE1_MOUSE]	4.64	6.34	2	3	3	3	4848000	536	58.8	5.66
P50580	Proliferation-associated protein 2G4 OS=Mus musculus OX=10090 GN=Pa2g4 PE=1 SV=3 - [PA2G4_MOUSE]	4.62	8.38	1	3	3	3	7581000	394	43.7	6.86
O70251	Elongation factor 1-beta OS=Mus musculus OX=10090 GN=Eef1b PE=1 SV=5 - [EF1B_MOUSE]	4.62	17.78	1	3	3	3	41620000	225	24.7	4.69
Q00612	Glucose-6-phosphate 1-dehydrogenase X OS=Mus musculus OX=10090 GN=G6pdx PE=1 SV=3 - [G6PD1_MOUSE]	4.61	7.38	2	3	3	3	1675000	515	59.2	6.49
O70435	Proteasome subunit alpha type-3 OS=Mus musculus OX=10090 GN=Psma3 PE=1 SV=3 - [PSA3_MOUSE]	4.55	8.63	1	2	2	3	187400000	255	28.4	5.44
P14152	Malate dehydrogenase, cytoplasmic OS=Mus musculus OX=10090 GN=Mdh1 PE=1 SV=3 - [MDHC_MOUSE]	4.54	6.29	1	2	2	2	5116000	334	36.5	6.58
Q3THE2	Myosin regulatory light chain 12B OS=Mus musculus OX=10090 GN=Myl12b PE=1 SV=2 - [ML12B_MOUSE]	4.53	11.63	2	2	2	2	3569000	172	19.8	4.84
O08582	GTP-binding protein 1 OS=Mus musculus OX=10090 GN=Gtpbp1 PE=1 SV=2 - [GTPB1_MOUSE]	4.46	3.89	1	2	2	2	2397000	668	72.3	8.29
Q9Z0N1	Eukaryotic translation initiation factor 2 subunit 3, X-linked OS=Mus musculus OX=10090 GN=Eif2s3x PE=1 SV=2 - [IF2G_MOUSE]	4.45	10.38	2	4	4	4	8558000	472	51	8.4
Q8CDN6	Thioredoxin-like protein 1 OS=Mus musculus OX=10090 GN=Txnl1 PE=1 SV=3 - [TXNL1_MOUSE]	4.44	8.3	1	2	2	2	2355000	289	32.2	4.96
Q8R146	Acylamino-acid-releasing enzyme OS=Mus musculus OX=10090 GN=Apeh PE=1 SV=3 - [APEH_MOUSE]	4.42	3.69	1	2	2	2	2586000	732	81.5	5.59
P46471	26S proteasome regulatory subunit 7 OS=Mus musculus OX=10090 GN=Psmc2 PE=1 SV=5 - [PRS7_MOUSE]	4.41	5.77	1	2	2	2	1674000	433	48.6	5.95
Q9CQR2	40S ribosomal protein S21 OS=Mus musculus OX=10090 GN=Rps21 PE=1 SV=1 - [RS21_MOUSE]	4.41	30.12	1	2	2	2	854900	83	9.1	8.51
O09172	Glutamate--cysteine ligase regulatory subunit OS=Mus musculus OX=10090 GN=Gclm PE=1 SV=1 - [GSH0_MOUSE]	4.4	7.66	1	2	2	2	3457000	274	30.5	5.52
Q8CIG8	Protein arginine N-methyltransferase 5 OS=Mus musculus OX=10090 GN=Prmt5 PE=1 SV=3 - [ANM5_MOUSE]	4.32	6.44	1	4	4	4	6684000	637	72.6	6.42
Q60692	Proteasome subunit beta type-6 OS=Mus musculus OX=10090 GN=Psmb6 PE=1 SV=3 - [PSB6_MOUSE]	4.32	12.18	1	3	3	3	4414000	238	25.4	5.11
P11499	Heat shock protein HSP 90-beta OS=Mus musculus OX=10090 GN=Hsp90ab1 PE=1 SV=3 - [HS90B_MOUSE]	4.29	4.97	3	3	3	3	8007000	724	83.2	5.03
P24549	Retinal dehydrogenase 1 OS=Mus musculus OX=10090 GN=Aldh1a1 PE=1 SV=5 - [AL1A1_MOUSE]	4.12	6.99	2	3	3	3	5260000	501	54.4	7.8
P10518	Delta-aminolevulinic acid dehydratase OS=Mus musculus OX=10090 GN=Alad PE=1 SV=1 - [HEM2_MOUSE]	4.09	12.73	1	3	3	3	7250000	330	36	6.79
P21981	Protein-glutamine gamma-glutamyltransferase 2 OS=Mus musculus OX=10090 GN=Tgm2 PE=1 SV=4 - [TGM2_MOUSE]	4.08	5.69	1	3	3	3	1957000	686	77	5.1
P23492	Purine nucleoside phosphorylase OS=Mus musculus OX=10090 GN=Pnp PE=1 SV=2 - [PNPH_MOUSE]	4.05	6.23	1	2	2	2	4624000	289	32.3	6.16
P35441	Thrombospondin-1 OS=Mus musculus OX=10090 GN=Thbs1 PE=1 SV=1 - [TSP1_MOUSE]	4.01	2.99	1	3	3	3	2233000	1170	129.6	4.96
Q99J09	Methylosome protein 50 OS=Mus musculus OX=10090 GN=Wdr77 PE=1 SV=1 - [MEP50_MOUSE]	4	7.02	1	2	2	3	11030000	342	36.9	5.27
P21107	Tropomyosin alpha-3 chain OS=Mus musculus OX=10090 GN=Tpm3 PE=1 SV=3 - [TPM3_MOUSE]	3.98	9.12	3	2	2	2	977400	285	33	4.72
P17742	Peptidyl-prolyl cis-trans isomerase A OS=Mus musculus OX=10090 GN=Ppia PE=1 SV=2 - [PPIA_MOUSE]	3.97	15.85	1	2	2	2	7299000	164	18	7.9
Q923D2	Flavin reductase (NADPH) OS=Mus musculus OX=10090 GN=Blvrb PE=1 SV=3 - [BLVRB_MOUSE]	3.96	17.48	1	3	3	3	24970000	206	22.2	7.01
P18760	Cofilin-1 OS=Mus musculus OX=10090 GN=Cfl1 PE=1 SV=3 - [COF1_MOUSE]	3.96	13.25	1	2	2	2	4433000	166	18.5	8.09
P35979	60S ribosomal protein L12 OS=Mus musculus OX=10090 GN=Rpl12 PE=1 SV=2 - [RL12_MOUSE]	3.95	15.15	1	2	2	2	4139000	165	17.8	9.42
P15508	Spectrin beta chain, erythrocytic OS=Mus musculus OX=10090 GN=Sptb PE=1 SV=4 - [SPTB1_MOUSE]	3.85	1.17	1	2	2	2	3006000	2128	245.1	5.33
Q922D8	C-1-tetrahydrofolate synthase, cytoplasmic OS=Mus musculus OX=10090 GN=Mthfd1 PE=1 SV=4 - [C1TC_MOUSE]	3.75	4.28	1	4	4	4	1698000	935	101.1	7.14
P16546	Spectrin alpha chain, non-erythrocytic 1 OS=Mus musculus OX=10090 GN=Sptan1 PE=1 SV=4 - [SPTN1_MOUSE]	3.65	0.77	1	2	2	2	2253000	2472	284.4	5.33
Q9JKC8	AP-3 complex subunit mu-1 OS=Mus musculus OX=10090 GN=Ap3m1 PE=1 SV=1 - [AP3M1_MOUSE]	3.24	4.31	1	1	1	1		418	46.9	6.93
P05064	Fructose-bisphosphate aldolase A OS=Mus musculus OX=10090 GN=Aldoa PE=1 SV=2 - [ALDOA_MOUSE]	3.13	4.12	1	1	1	1	2998000	364	39.3	8.09
P62908	40S ribosomal protein S3 OS=Mus musculus OX=10090 GN=Rps3 PE=1 SV=1 - [RS3_MOUSE]	3.07	5.35	1	1	1	1	2445000	243	26.7	9.66
O88456	Calpain small subunit 1 OS=Mus musculus OX=10090 GN=Capns1 PE=1 SV=1 - [CPNS1_MOUSE]	3.06	5.58	1	1	1	1	1637000	269	28.4	5.63
Q9DCH4	Eukaryotic translation initiation factor 3 subunit F OS=Mus musculus OX=10090 GN=Eif3f PE=1 SV=2 - [EIF3F_MOUSE]	2.96	4.71	1	1	1	1	1901000	361	38	5.58
Q8BIV7	Proton-associated sugar transporter A OS=Mus musculus OX=10090 GN=Slc45a1 PE=1 SV=3 - [S45A1_MOUSE]	2.96	2.13	1	1	1	1		751	81.4	6.9
Q6X786	Zona pellucida-binding protein 2 OS=Mus musculus OX=10090 GN=Zpbp2 PE=1 SV=2 - [ZPBP2_MOUSE]	2.95	4.91	1	1	1	2	10320000	326	37.1	7.75
P31725	Protein S100-A9 OS=Mus musculus OX=10090 GN=S100a9 PE=1 SV=3 - [S10A9_MOUSE]	2.84	12.39	1	1	1	1	31960000	113	13	7.17
P47738	Aldehyde dehydrogenase, mitochondrial OS=Mus musculus OX=10090 GN=Aldh2 PE=1 SV=1 - [ALDH2_MOUSE]	2.79	2.12	1	1	1	1	854900	519	56.5	7.62
P01872	Immunoglobulin heavy constant mu OS=Mus musculus OX=10090 GN=Ighm PE=1 SV=2 - [IGHM_MOUSE]	2.75	3.52	1	1	1	1	7820000	454	49.9	7.01
Q9QUM9	Proteasome subunit alpha type-6 OS=Mus musculus OX=10090 GN=Psma6 PE=1 SV=1 - [PSA6_MOUSE]	2.74	5.28	1	1	1	1	9755000	246	27.4	6.76
Q99PT1	Rho GDP-dissociation inhibitor 1 OS=Mus musculus OX=10090 GN=Arhgdia PE=1 SV=3 - [GDIR1_MOUSE]	2.72	7.84	1	1	1	1		204	23.4	5.2
P27612	Phospholipase A-2-activating protein OS=Mus musculus OX=10090 GN=Plaa PE=1 SV=4 - [PLAP_MOUSE]	2.62	1.26	1	1	1	1	3166000	794	87.2	6.14
Q60605	Myosin light polypeptide 6 OS=Mus musculus OX=10090 GN=Myl6 PE=1 SV=3 - [MYL6_MOUSE]	2.61	15.89	2	2	2	2	11120000	151	16.9	4.65
Q9D358	Low molecular weight phosphotyrosine protein phosphatase OS=Mus musculus OX=10090 GN=Acp1 PE=1 SV=3 - [PPAC_MOUSE]	2.61	11.39	1	1	1	1		158	18.2	6.74
P47962	60S ribosomal protein L5 OS=Mus musculus OX=10090 GN=Rpl5 PE=1 SV=3 - [RL5_MOUSE]	2.6	14.14	1	3	3	4	18670000	297	34.4	9.77
P47757	F-actin-capping protein subunit beta OS=Mus musculus OX=10090 GN=Capzb PE=1 SV=3 - [CAPZB_MOUSE]	2.6	5.05	1	1	1	1	688100	277	31.3	5.74
Q9JKV1	Proteasomal ubiquitin receptor ADRM1 OS=Mus musculus OX=10090 GN=Adrm1 PE=1 SV=2 - [ADRM1_MOUSE]	2.51	3.93	1	1	1	1	8112000	407	42	5.07
P54775	26S proteasome regulatory subunit 6B OS=Mus musculus OX=10090 GN=Psmc4 PE=1 SV=2 - [PRS6B_MOUSE]	2.51	2.63	1	1	1	1	13800000	418	47.4	5.21
P26516	26S proteasome non-ATPase regulatory subunit 7 OS=Mus musculus OX=10090 GN=Psmd7 PE=1 SV=2 - [PSMD7_MOUSE]	2.47	3.43	1	1	1	1	4674000	321	36.5	6.77
P06745	Glucose-6-phosphate isomerase OS=Mus musculus OX=10090 GN=Gpi PE=1 SV=4 - [G6PI_MOUSE]	2.43	1.97	1	1	1	1	4989000	558	62.7	8.13
O35295	Transcriptional activator protein Pur-beta OS=Mus musculus OX=10090 GN=Purb PE=1 SV=3 - [PURB_MOUSE]	2.39	6.48	1	1	1	1	833900	324	33.9	5.43
Q3UPF5	Zinc finger CCCH-type antiviral protein 1 OS=Mus musculus OX=10090 GN=Zc3hav1 PE=1 SV=1 - [ZCCHV_MOUSE]	2.39	1.48	1	1	1	1	858100	946	106.6	8.27
Q8CG47	Structural maintenance of chromosomes protein 4 OS=Mus musculus OX=10090 GN=Smc4 PE=1 SV=1 - [SMC4_MOUSE]	2.36	0.47	1	1	1	1		1286	146.8	7.3
P30115	Glutathione S-transferase A3 OS=Mus musculus OX=10090 GN=Gsta3 PE=1 SV=2 - [GSTA3_MOUSE]	2.34	7.69	3	1	2	2	27380000	221	25.3	8.73
P20152	Vimentin OS=Mus musculus OX=10090 GN=Vim PE=1 SV=3 - [VIME_MOUSE]	2.32	5.79	2	2	2	2	2156000	466	53.7	5.12
E9Q7T7	Chondroadherin-like protein OS=Mus musculus OX=10090 GN=Chadl PE=1 SV=1 - [CHADL_MOUSE]	2.32	1.87	1	1	1	1	1367000	748	81.3	8.87
O88851	Putative hydrolase RBBP9 OS=Mus musculus OX=10090 GN=Rbbp9 PE=1 SV=2 - [RBBP9_MOUSE]	2.31	8.06	1	1	1	1	11510000	186	20.9	5.97
P84099	60S ribosomal protein L19 OS=Mus musculus OX=10090 GN=Rpl19 PE=1 SV=1 - [RL19_MOUSE]	2.31	4.59	1	1	1	1	1600000	196	23.5	11.47
Q9D1J1	Adaptin ear-binding coat-associated protein 2 OS=Mus musculus OX=10090 GN=Necap2 PE=1 SV=1 - [NECP2_MOUSE]	2.3	5.26	1	1	1	1	391200	266	28.6	7.94
Q8BGD9	Eukaryotic translation initiation factor 4B OS=Mus musculus OX=10090 GN=Eif4b PE=1 SV=1 - [IF4B_MOUSE]	2.3	2.13	1	1	1	1	728100	611	68.8	5.67
O08992	Syntenin-1 OS=Mus musculus OX=10090 GN=Sdcbp PE=1 SV=1 - [SDCB1_MOUSE]	2.29	6.02	1	2	2	2	4726000	299	32.4	7.15
Q80SY4	E3 ubiquitin-protein ligase MIB1 OS=Mus musculus OX=10090 GN=Mib1 PE=1 SV=1 - [MIB1_MOUSE]	2.28	1.49	1	1	1	1	762100	1006	110	6.92
Q80XC3	USP6 N-terminal-like protein OS=Mus musculus OX=10090 GN=Usp6nl PE=1 SV=2 - [US6NL_MOUSE]	2.27	1.34	1	1	1	1	169300000	819	93.5	9.13
Q8BJY1	26S proteasome non-ATPase regulatory subunit 5 OS=Mus musculus OX=10090 GN=Psmd5 PE=1 SV=4 - [PSMD5_MOUSE]	2.26	2.58	1	1	1	1	1524000	504	55.9	5.21
Q02013	Aquaporin-1 OS=Mus musculus OX=10090 GN=Aqp1 PE=1 SV=3 - [AQP1_MOUSE]	2.26	3.72	1	1	1	1	3622000	269	28.8	7.43
Q6IRU5	Clathrin light chain B OS=Mus musculus OX=10090 GN=Cltb PE=1 SV=1 - [CLCB_MOUSE]	2.25	4.37	1	1	1	1	1740000	229	25.2	4.63
Q6PAR0	Kelch domain-containing protein 10 OS=Mus musculus OX=10090 GN=Klhdc10 PE=1 SV=1 - [KLD10_MOUSE]	2.23	4.78	1	1	1	1	868600	439	49	9.32
P61089	Ubiquitin-conjugating enzyme E2 N OS=Mus musculus OX=10090 GN=Ube2n PE=1 SV=1 - [UBE2N_MOUSE]	2.22	7.24	1	1	1	1	8153000	152	17.1	6.57
P47791	Glutathione reductase, mitochondrial OS=Mus musculus OX=10090 GN=Gsr PE=1 SV=3 - [GSHR_MOUSE]	2.21	2.4	1	1	1	1		500	53.6	7.99
Q9WVG6	Histone-arginine methyltransferase CARM1 OS=Mus musculus OX=10090 GN=Carm1 PE=1 SV=2 - [CARM1_MOUSE]	2.2	2.14	1	1	1	1	3045000	608	65.8	6.77
P38647	Stress-70 protein, mitochondrial OS=Mus musculus OX=10090 GN=Hspa9 PE=1 SV=3 - [GRP75_MOUSE]	2.2	1.33	1	1	1	1	1449000	679	73.4	6.07
A2ADY9	Protein DDI1 homolog 2 OS=Mus musculus OX=10090 GN=Ddi2 PE=1 SV=1 - [DDI2_MOUSE]	2.2	4.26	1	1	1	1	596200	399	44.6	5.05
Q9WV70	Nucleolar complex protein 2 homolog OS=Mus musculus OX=10090 GN=Noc2l PE=1 SV=2 - [NOC2L_MOUSE]	2.18	1.34	1	1	1	1	57410000	747	85.4	5.97
Q9Z126	Platelet factor 4 OS=Mus musculus OX=10090 GN=Pf4 PE=1 SV=1 - [PLF4_MOUSE]	2.16	8.57	1	1	1	1	18120000	105	11.2	9.29
O55234	Proteasome subunit beta type-5 OS=Mus musculus OX=10090 GN=Psmb5 PE=1 SV=3 - [PSB5_MOUSE]	2.16	5.3	1	1	1	1	2801000	264	28.5	7.02
Q9WUM3	Coronin-1B OS=Mus musculus OX=10090 GN=Coro1b PE=1 SV=1 - [COR1B_MOUSE]	2.15	2.69	1	1	1	1	4743000	484	53.9	5.78
Q61189	Methylosome subunit pICln OS=Mus musculus OX=10090 GN=Clns1a PE=1 SV=1 - [ICLN_MOUSE]	2.12	5.51	1	1	1	1	10780000	236	26	4.12
P54116	Stomatin OS=Mus musculus OX=10090 GN=Stom PE=1 SV=3 - [STOM_MOUSE]	2.11	4.23	1	1	1	1	2580000	284	31.4	6.93
P35922	Synaptic functional regulator FMR1 OS=Mus musculus OX=10090 GN=Fmr1 PE=1 SV=1 - [FMR1_MOUSE]	2.1	2.93	1	1	1	1		614	68.9	7.62
P07356	Annexin A2 OS=Mus musculus OX=10090 GN=Anxa2 PE=1 SV=2 - [ANXA2_MOUSE]	2.1	3.24	1	1	1	1	3376000	339	38.7	7.69
A2A559	Post-GPI attachment to proteins factor 3 OS=Mus musculus OX=10090 GN=Pgap3 PE=2 SV=1 - [PGAP3_MOUSE]	2.06	3.44	1	1	1	1	49970000	320	36.5	7.94
Q8CGC7	Bifunctional glutamate/proline--tRNA ligase OS=Mus musculus OX=10090 GN=Eprs1 PE=1 SV=4 - [SYEP_MOUSE]	2.05	0.79	1	1	1	1	764400	1512	170	7.66
O08692	Neutrophilic granule protein OS=Mus musculus OX=10090 GN=Ngp PE=1 SV=1 - [NGP_MOUSE]	2.04	11.38	1	2	2	2	5326000	167	19.3	5.31
O35350	Calpain-1 catalytic subunit OS=Mus musculus OX=10090 GN=Capn1 PE=1 SV=1 - [CAN1_MOUSE]	2.03	1.54	1	1	1	1	529900	713	82.1	5.87
P47802	Metaxin-1 OS=Mus musculus OX=10090 GN=Mtx1 PE=1 SV=1 - [MTX1_MOUSE]	2.01	5.05	1	1	1	1		317	35.6	6.18
Q9CWJ9	Bifunctional purine biosynthesis protein ATIC OS=Mus musculus OX=10090 GN=Atic PE=1 SV=2 - [PUR9_MOUSE]	2	1.18	1	1	1	1	1440000	592	64.2	6.76
Q3TXS7	26S proteasome non-ATPase regulatory subunit 1 OS=Mus musculus OX=10090 GN=Psmd1 PE=1 SV=1 - [PSMD1_MOUSE]	1.98	5.77	1	5	5	5	11230000	953	105.7	5.39
O08573	Galectin-9 OS=Mus musculus OX=10090 GN=Lgals9 PE=1 SV=1 - [LEG9_MOUSE]	1.98	3.4	1	1	1	1	3275000	353	40	9.31
Q9QZD9	Eukaryotic translation initiation factor 3 subunit I OS=Mus musculus OX=10090 GN=Eif3i PE=1 SV=1 - [EIF3I_MOUSE]	1.98	3.69	1	1	1	1	1750000	325	36.4	5.64
P11247	Myeloperoxidase OS=Mus musculus OX=10090 GN=Mpo PE=1 SV=2 - [PERM_MOUSE]	1.97	7.1	1	5	5	5	11120000	718	81.1	9.55
P42932	T-complex protein 1 subunit theta OS=Mus musculus OX=10090 GN=Cct8 PE=1 SV=3 - [TCPQ_MOUSE]	1.96	1.82	1	1	1	1	1747000	548	59.5	5.62
Q61753	D-3-phosphoglycerate dehydrogenase OS=Mus musculus OX=10090 GN=Phgdh PE=1 SV=3 - [SERA_MOUSE]	1.96	2.06	1	1	1	1	1779000	533	56.5	6.54
Q8CH77	Neuron navigator 1 OS=Mus musculus OX=10090 GN=Nav1 PE=1 SV=2 - [NAV1_MOUSE]	1.95	0.69	1	1	1	1	232200	1875	202.2	8.06
P08905	Lysozyme C-2 OS=Mus musculus OX=10090 GN=Lyz2 PE=1 SV=2 - [LYZ2_MOUSE]	1.94	10.14	1	1	1	1	4520000	148	16.7	8.81
P99026	Proteasome subunit beta type-4 OS=Mus musculus OX=10090 GN=Psmb4 PE=1 SV=1 - [PSB4_MOUSE]	1.94	3.79	1	1	1	1	7355000	264	29.1	5.64
Q80UY2	E3 ubiquitin-protein ligase KCMF1 OS=Mus musculus OX=10090 GN=Kcmf1 PE=1 SV=1 - [KCMF1_MOUSE]	1.94	2.89	1	1	1	1	545500	381	41.8	5.76
Q9QYI5	DnaJ homolog subfamily B member 2 OS=Mus musculus OX=10090 GN=Dnajb2 PE=1 SV=3 - [DNJB2_MOUSE]	1.93	3.7	1	1	1	1	1857000	324	35.6	5.91
P49722	Proteasome subunit alpha type-2 OS=Mus musculus OX=10090 GN=Psma2 PE=1 SV=3 - [PSA2_MOUSE]	1.91	4.7	1	1	1	1	3857000	234	25.9	7.43
P40142	Transketolase OS=Mus musculus OX=10090 GN=Tkt PE=1 SV=1 - [TKT_MOUSE]	1.9	2.89	1	1	1	1	1954000	623	67.6	7.5
P62900	60S ribosomal protein L31 OS=Mus musculus OX=10090 GN=Rpl31 PE=1 SV=1 - [RL31_MOUSE]	1.86	7.2	1	1	1	1	3650000	125	14.5	10.54
P62715	Serine/threonine-protein phosphatase 2A catalytic subunit beta isoform OS=Mus musculus OX=10090 GN=Ppp2cb PE=1 SV=1 - [PP2AB_MOUSE]	1.85	3.56	2	1	1	1	5234000	309	35.6	5.43
P01837	Immunoglobulin kappa constant OS=Mus musculus OX=10090 GN=Igkc PE=1 SV=2 - [IGKC_MOUSE]	1.85	7.48	1	1	1	1	8201000	107	11.9	5.9
Q01730	Ras suppressor protein 1 OS=Mus musculus OX=10090 GN=Rsu1 PE=1 SV=3 - [RSU1_MOUSE]	1.85	6.86	1	2	2	2	7789000	277	31.5	8.88
P97817	Cerebellar degeneration-related protein 2 OS=Mus musculus OX=10090 GN=Cdr2 PE=1 SV=2 - [CDR2_MOUSE]	1.85	2.86	1	1	1	1	58860000	455	52.1	5
Q6P069	Sorcin OS=Mus musculus OX=10090 GN=Sri PE=1 SV=1 - [SORCN_MOUSE]	1.85	5.56	1	1	1	1	11830000	198	21.6	5.59
P67984	60S ribosomal protein L22 OS=Mus musculus OX=10090 GN=Rpl22 PE=1 SV=2 - [RL22_MOUSE]	1.83	14.84	1	2	2	2	11100000	128	14.7	9.19
Q99JY9	Actin-related protein 3 OS=Mus musculus OX=10090 GN=Actr3 PE=1 SV=3 - [ARP3_MOUSE]	1.81	2.39	1	1	1	1	3432000	418	47.3	5.88
P42669	Transcriptional activator protein Pur-alpha OS=Mus musculus OX=10090 GN=Pura PE=1 SV=1 - [PURA_MOUSE]	1.8	7.17	1	3	3	3	7182000	321	34.9	6.44
Q60872	Eukaryotic translation initiation factor 1A OS=Mus musculus OX=10090 GN=Eif1a PE=2 SV=3 - [IF1A_MOUSE]	1.78	4.86	2	1	1	1		144	16.5	5.24
Q8CJG0	Protein argonaute-2 OS=Mus musculus OX=10090 GN=Ago2 PE=1 SV=3 - [AGO2_MOUSE]	1.78	1.51	1	1	1	1	2832000	860	97.2	9.19
Q8K0E8	Fibrinogen beta chain OS=Mus musculus OX=10090 GN=Fgb PE=1 SV=1 - [FIBB_MOUSE]	1.77	1.87	1	1	1	1	5084000	481	54.7	7.08
Q99JW4	LIM and senescent cell antigen-like-containing domain protein 1 OS=Mus musculus OX=10090 GN=Lims1 PE=1 SV=3 - [LIMS1_MOUSE]	1.76	3.69	1	1	1	1	10710000	325	37.2	8.05
Q9QYC0	Alpha-adducin OS=Mus musculus OX=10090 GN=Add1 PE=1 SV=2 - [ADDA_MOUSE]	1.76	2.45	1	1	1	1	2304000	735	80.6	5.9
P29341	Polyadenylate-binding protein 1 OS=Mus musculus OX=10090 GN=Pabpc1 PE=1 SV=2 - [PABP1_MOUSE]	1.75	2.67	1	1	1	1	361100	636	70.6	9.5
O35593	26S proteasome non-ATPase regulatory subunit 14 OS=Mus musculus OX=10090 GN=Psmd14 PE=1 SV=2 - [PSDE_MOUSE]	1.75	2.26	1	1	1	1	1139000	310	34.6	6.52
Q8C2E4	Pentatricopeptide repeat-containing protein 1, mitochondrial OS=Mus musculus OX=10090 GN=Ptcd1 PE=2 SV=2 - [PTCD1_MOUSE]	1.74	2.3	1	1	1	1	150800	695	77.5	8.79
Q9JL16	Interferon-stimulated gene 20 kDa protein OS=Mus musculus OX=10090 GN=Isg20 PE=1 SV=1 - [ISG20_MOUSE]	1.73	4.33	1	1	1	2	5315000	300	32.5	8.15
Q9CX56	26S proteasome non-ATPase regulatory subunit 8 OS=Mus musculus OX=10090 GN=Psmd8 PE=1 SV=2 - [PSMD8_MOUSE]	1.73	1.98	1	1	1	1	3357000	353	39.9	9.58
P04443	Hemoglobin subunit beta-H0 OS=Mus musculus OX=10090 GN=Hbb-bh0 PE=2 SV=5 - [HBB0_MOUSE]	1.73	6.8	2	1	1	1	11350000	147	16.4	8.62
P62702	40S ribosomal protein S4, X isoform OS=Mus musculus OX=10090 GN=Rps4x PE=1 SV=2 - [RS4X_MOUSE]	1.73	6.46	1	1	1	1	822600	263	29.6	10.15
Q9Z0P5	Twinfilin-2 OS=Mus musculus OX=10090 GN=Twf2 PE=1 SV=1 - [TWF2_MOUSE]	1.69	6.59	1	1	2	2	1094000	349	39.4	6.8
P80317	T-complex protein 1 subunit zeta OS=Mus musculus OX=10090 GN=Cct6a PE=1 SV=3 - [TCPZ_MOUSE]	1.69	1.88	1	1	1	1	1737000	531	58	7.08
Q8BGY2	Eukaryotic translation initiation factor 5A-2 OS=Mus musculus OX=10090 GN=Eif5a2 PE=1 SV=3 - [IF5A2_MOUSE]	1.69	5.23	2	1	1	1	46820000	153	16.8	5.58
P62889	60S ribosomal protein L30 OS=Mus musculus OX=10090 GN=Rpl30 PE=1 SV=2 - [RL30_MOUSE]	1.67	6.96	1	1	1	1	10150000	115	12.8	9.63
P18572	Basigin OS=Mus musculus OX=10090 GN=Bsg PE=1 SV=2 - [BASI_MOUSE]	1.66	2.57	1	1	1	1	3441000	389	42.4	5.85
Q80X90	Filamin-B OS=Mus musculus OX=10090 GN=Flnb PE=1 SV=3 - [FLNB_MOUSE]	1.65	0.31	2	1	1	1	112200	2602	277.7	5.71
Q9WVJ2	26S proteasome non-ATPase regulatory subunit 13 OS=Mus musculus OX=10090 GN=Psmd13 PE=1 SV=1 - [PSD13_MOUSE]	1.64	2.39	1	1	1	1	508900	376	42.8	5.71
Q3V0X1	Small integral membrane protein 9 OS=Mus musculus OX=10090 GN=Smim9 PE=2 SV=1 - [SMIM9_MOUSE]	1.64	7.3	1	1	1	1	264100000	137	15.4	9.77
O88398	Advillin OS=Mus musculus OX=10090 GN=Avil PE=1 SV=2 - [AVIL_MOUSE]	1.62	0.98	1	1	1	1	25180000	819	92	5.54
P68368	Tubulin alpha-4A chain OS=Mus musculus OX=10090 GN=Tuba4a PE=1 SV=1 - [TBA4A_MOUSE]	0	4.02	6	1	1	1	4626000	448	49.9	5.06
P60764	Ras-related C3 botulinum toxin substrate 3 OS=Mus musculus OX=10090 GN=Rac3 PE=1 SV=1 - [RAC3_MOUSE]	0	4.17	3	1	1	1	1349000	192	21.4	8.15
P61358	60S ribosomal protein L27 OS=Mus musculus OX=10090 GN=Rpl27 PE=1 SV=2 - [RL27_MOUSE]	0	5.88	1	1	1	1	4375000	136	15.8	10.56
Q6ZWN5	40S ribosomal protein S9 OS=Mus musculus OX=10090 GN=Rps9 PE=1 SV=3 - [RS9_MOUSE]	0	4.64	1	1	1	1		194	22.6	10.65
Q9JLJ2	4-trimethylaminobutyraldehyde dehydrogenase OS=Mus musculus OX=10090 GN=Aldh9a1 PE=1 SV=1 - [AL9A1_MOUSE]	0	2.23	1	1	1	1	3591000	494	53.5	6.98
O88665	Bromodomain-containing protein 7 OS=Mus musculus OX=10090 GN=Brd7 PE=1 SV=1 - [BRD7_MOUSE]	0	2.3	1	1	1	1		651	74	6.38
Q9CR86	Calcium-regulated heat stable protein 1 OS=Mus musculus OX=10090 GN=Carhsp1 PE=1 SV=1 - [CHSP1_MOUSE]	0	12.16	1	2	2	2	20590000	148	16.1	8.21
Q60753	Cardiotrophin-1 OS=Mus musculus OX=10090 GN=Ctf1 PE=2 SV=1 - [CTF1_MOUSE]	0	3.45	1	1	1	1		203	21.5	7.05
O35290	Eosinophil cationic-type ribonuclease 3 OS=Mus musculus OX=10090 GN=Ear3 PE=1 SV=1 - [ECP3_MOUSE]	0	7.69	1	1	1	1	15850000	156	17.7	9.74
P58252	Elongation factor 2 OS=Mus musculus OX=10090 GN=Eef2 PE=1 SV=2 - [EF2_MOUSE]	0	2.1	1	2	2	2	4486000	858	95.3	6.83
Q8JZQ9	Eukaryotic translation initiation factor 3 subunit B OS=Mus musculus OX=10090 GN=Eif3b PE=1 SV=1 - [EIF3B_MOUSE]	0	1.12	1	1	1	1	147700	803	91.3	5.02
Q3UP87	Neutrophil elastase OS=Mus musculus OX=10090 GN=Elane PE=1 SV=1 - [ELNE_MOUSE]	0	2.64	1	1	1	1	929300	265	28.6	10.01
Q3TDN2	FAS-associated factor 2 OS=Mus musculus OX=10090 GN=Faf2 PE=1 SV=2 - [FAF2_MOUSE]	0	1.35	1	1	1	1		445	52.4	5.47
Q80XI1	F-box only protein 34 OS=Mus musculus OX=10090 GN=Fbxo34 PE=2 SV=2 - [FBX34_MOUSE]	0	2.3	1	1	1	1	28110000	695	77.1	7.81
Q61316	Heat shock 70 kDa protein 4 OS=Mus musculus OX=10090 GN=Hspa4 PE=1 SV=1 - [HSP74_MOUSE]	0	2.02	1	1	1	1		841	94.1	5.24
Q08460	Calcium-activated potassium channel subunit alpha-1 OS=Mus musculus OX=10090 GN=Kcnma1 PE=1 SV=2 - [KCMA1_MOUSE]	0	0.91	1	1	1	1	181700	1209	134.3	7.15
Q9DBP5	UMP-CMP kinase OS=Mus musculus OX=10090 GN=Cmpk1 PE=1 SV=1 - [KCY_MOUSE]	0	5.61	1	1	1	1	5980000	196	22.2	5.83
Q9Z1B5	Mitotic spindle assembly checkpoint protein MAD2A OS=Mus musculus OX=10090 GN=Mad2l1 PE=1 SV=2 - [MD2L1_MOUSE]	0	7.32	1	1	1	1	422800000	205	23.6	5.2
Q9DCM7	Nucleus accumbens-associated protein 2 OS=Mus musculus OX=10090 GN=Nacc2 PE=2 SV=1 - [NACC2_MOUSE]	0	3.24	1	1	1	1	19900000	586	63.2	5.9
Q60963	Platelet-activating factor acetylhydrolase OS=Mus musculus OX=10090 GN=Pla2g7 PE=1 SV=2 - [PAFA_MOUSE]	0	3.86	1	1	1	1		440	49.2	7.12
P97372	Proteasome activator complex subunit 2 OS=Mus musculus OX=10090 GN=Psme2 PE=1 SV=4 - [PSME2_MOUSE]	0	2.93	1	1	1	1		239	27	5.76
Q8R3C6	Probable RNA-binding protein 19 OS=Mus musculus OX=10090 GN=Rbm19 PE=1 SV=1 - [RBM19_MOUSE]	0	1.26	1	1	1	1	19490000	952	106	6.57
Q9D1R9	60S ribosomal protein L34 OS=Mus musculus OX=10090 GN=Rpl34 PE=1 SV=2 - [RL34_MOUSE]	0	7.69	1	1	1	1	1363000	117	13.3	11.47
P47911	60S ribosomal protein L6 OS=Mus musculus OX=10090 GN=Rpl6 PE=1 SV=3 - [RL6_MOUSE]	0	3.38	1	1	1	1	3058000	296	33.5	10.7
P47968	Ribose-5-phosphate isomerase OS=Mus musculus OX=10090 GN=Rpia PE=1 SV=2 - [RPIA_MOUSE]	0	2.64	1	1	1	1	1937000	303	32.4	8.02
Q810B8	SLIT and NTRK-like protein 4 OS=Mus musculus OX=10090 GN=Slitrk4 PE=1 SV=2 - [SLIK4_MOUSE]	0	1.91	1	1	1	1	2323000	837	94.5	7.8
Q5DQR4	Syntaxin-binding protein 5-like OS=Mus musculus OX=10090 GN=Stxbp5l PE=1 SV=1 - [STB5L_MOUSE]	0	1.35	1	1	1	1		1185	131.8	6.86
Q8C0C7	Phenylalanine--tRNA ligase alpha subunit OS=Mus musculus OX=10090 GN=Farsa PE=1 SV=1 - [SYFA_MOUSE]	0	2.95	1	1	1	1	356600	508	57.6	8.28
Q91YR1	Twinfilin-1 OS=Mus musculus OX=10090 GN=Twf1 PE=1 SV=2 - [TWF1_MOUSE]	0	5.71	1	1	2	2	2341000	350	40.1	6.67
Q8CGB3	Uveal autoantigen with coiled-coil domains and ankyrin repeats OS=Mus musculus OX=10090 GN=Uaca PE=1 SV=2 - [UACA_MOUSE]	0	1.13	1	1	1	1	2771000	1411	160.7	7.2
Q9QZU9	Ubiquitin/ISG15-conjugating enzyme E2 L6 OS=Mus musculus OX=10090 GN=Ube2l6 PE=1 SV=3 - [UB2L6_MOUSE]	0	4.58	1	1	1	1	4888000	153	17.8	8.09
Q02053	Ubiquitin-like modifier-activating enzyme 1 OS=Mus musculus OX=10090 GN=Uba1 PE=1 SV=1 - [UBA1_MOUSE]	0	0.66	1	1	1	1	865100	1058	117.7	5.66
Q9DBM2	Peroxisomal bifunctional enzyme OS=Mus musculus OX=10090 GN=Ehhadh PE=1 SV=4 - [ECHP_MOUSE]	0	1.53	1	1	1	2	29200000	718	78.3	9.13
P27659	60S ribosomal protein L3 OS=Mus musculus OX=10090 GN=Rpl3 PE=1 SV=3 - [RL3_MOUSE]	0	1.74	1	1	1	1	419500	403	46.1	10.21
Q61656	Probable ATP-dependent RNA helicase DDX5 OS=Mus musculus OX=10090 GN=Ddx5 PE=1 SV=2 - [DDX5_MOUSE]	0	1.47	1	1	1	1	998800	614	69.2	8.92
Q00PI9	Heterogeneous nuclear ribonucleoprotein U-like protein 2 OS=Mus musculus OX=10090 GN=Hnrnpul2 PE=1 SV=2 - [HNRL2_MOUSE]	0	1.88	1	1	1	1	1063000	745	84.9	4.89
P40223	Granulocyte colony-stimulating factor receptor OS=Mus musculus OX=10090 GN=Csf3r PE=1 SV=2 - [CSF3R_MOUSE]	0	1.31	1	1	1	1	2470000	837	93.3	5.48
P58006	Sestrin-1 OS=Mus musculus OX=10090 GN=Sesn1 PE=1 SV=3 - [SESN1_MOUSE]	0	3.05	1	1	1	1	12370000	492	56.6	6.06
Q3TDD9	Protein phosphatase 1 regulatory subunit 21 OS=Mus musculus OX=10090 GN=Ppp1r21 PE=1 SV=2 - [PPR21_MOUSE]	0	0.9	1	1	1	1	31790000	780	88.3	6.9
O08710	Thyroglobulin OS=Mus musculus OX=10090 GN=Tg PE=1 SV=3 - [THYG_MOUSE]	0	0.58	1	1	1	1	231100	2766	304.3	5.49
Q9QWK4	CD5 antigen-like OS=Mus musculus OX=10090 GN=Cd5l PE=1 SV=3 - [CD5L_MOUSE]	0	3.41	1	1	1	1	1929000	352	38.8	5.16
P97926	Oxytocin receptor OS=Mus musculus OX=10090 GN=Oxtr PE=2 SV=2 - [OXYR_MOUSE]	0	4.9	1	1	1	1		388	42.8	9.5
O08585	Clathrin light chain A OS=Mus musculus OX=10090 GN=Clta PE=1 SV=2 - [CLCA_MOUSE]	0	2.98	2	1	1	1	5015000	235	25.6	4.58
Q8VDQ9	Protein KRI1 homolog OS=Mus musculus OX=10090 GN=Kri1 PE=1 SV=3 - [KRI1_MOUSE]	0	1.7	1	1	1	1		704	82	5.12

## Sheet: 2 - Peptide Results
Accession	Description	Score	Coverage	# Proteins	# Unique Peptides	# Peptides	# PSMs	Area	# AAs	MW [kDa]	calc. pI
P02088	Hemoglobin subunit beta-1 OS=Mus musculus OX=10090 GN=Hbb-b1 PE=1 SV=2 - [HBB1_MOUSE]	309.06	89.8	2	6	12	172	35547441954	147	15.8301	7.6499
	A2	Sequence	# PSMs	# Proteins	# Protein Groups	Protein Group Accessions	Modifications	ΔCn	Area	q-Value	PEP	XCorr	Charge	MH+ [Da]	ΔM [ppm]	RT [min]	# Missed Cleavages
	High	KVITAFNDGLNHLDSLK	12	1	1	P02088		0	4.99672e+09	0	0.00892339	3.69527	3	1885.02	-0.0078949	54.1318	1
	High	kVITAFNDGLNHLDSLK	3	1	1	P02088	N-Term(Acetyl)	0	2.6007e+07	0	0.01918	3.66514	3	1927.03	1.44617	58.0463	1
	High	YFDSFGDLSSASAIMGNAK	12	1	1	P02088		0	5.59611e+09	0	0.01467	3.45349	2	1980.92	8.66015	61.5155	0
	High	VITAFNDGLNHLDSLK	14	1	1	P02088		0	1.94044e+10	0	0.0121	3.45036	3	1756.93	2.944	54.685	0
	High	GTFASLSELHcDK	7	2	2	P02088;P02089	C11(Carbamidomethyl)	0	4001533705	0	0.1633	2.95779	2	1464.68	1.54475	49.9398	0
	High	YFDSFGDLSSASAImGNAK	8	1	1	P02088	M15(Oxidation)	0	5.81134e+09	0	0.01078	2.81996	2	1996.89	-1.02757	58.0447	0
	High	VVAGVATALAHKYH	9	2	2	P02088;P02089		0	4.7024e+09	0	0.03989	2.79065	2	1436.8	0.367414	46.9667	1
	High	VNSDEVGGEALGR	25	1	1	P02088		0	29625480087	0	0.0288	2.76965	2	1302.63	2.12024	45.74	0
	High	LLGNmIVIVLGHHLGK	2	1	1	P02088	M5(Oxidation)	0	9.84588e+07	0	0.1712	2.6635	2	1730.02	5.95578	59.2741	0
	High	DFTPAAQAAFQK	15	2	2	P02088;P02089		0	29792435175	0	0.1641	2.65833	2	1294.64	-0.804963	55.406	0
	High	LHVDPENFR	5	2	2	P02088;P02089		0	4373804970	0	0.165	2.63291	2	1126.57	2.04203	49.3344	0
	High	LLVVYPWTQR	21	3	2	P02088;P02089		0	47224410600	0	0.1138	2.61952	2	1274.73	0.30473	68.3094	0
	High	VVAGVATALAHK	25	2	2	P02088;P02089		0	26166562951	0	0.08476	2.44034	3	1136.68	0.673624	45.8161	0
	High	AAVScLWGK	13	1	1	P02088	C5(Carbamidomethyl)	0	9.81268e+09	0	0.113	2.2343	2	991.504	1.06971	53.7779	0
	High	LLGNMIVIVLGHHLGK	1	1	1	P02088		0	2.42418e+07	0.001	0.2028	1.84938	4	1714.03	7.94302	63.6381	0
P01942	Hemoglobin subunit alpha OS=Mus musculus OX=10090 GN=Hba PE=1 SV=2 - [HBA_MOUSE]	209.367	54.93	2	9	9	115	3.30886e+10	142	15.0758	8.22119
	A2	Sequence	# PSMs	# Proteins	# Protein Groups	Protein Group Accessions	Modifications	ΔCn	Area	q-Value	PEP	XCorr	Charge	MH+ [Da]	ΔM [ppm]	RT [min]	# Missed Cleavages
	High	IGGHGAEYGAEALER	40	1	1	P01942		0	3.96765e+10	0	0.0129	3.82404	2	1529.73	0.113333	45.8601	0
	High	TYFPHFDVSHGSAQVK	30	1	1	P01942		0	31590915462	0	0.01468	3.70181	2	1819.88	-0.465686	50.6516	0
	High	FLASVSTVLTSK	6	1	1	P01942		0	44154410	0	0.08425	2.36287	2	1252.72	2.32907	56.378	0
	High	FLASVSTVLTSKYR	1	1	1	P01942		0	1.15305e+07	0	0.07468	2.20666	3	1571.88	1.45213	55.9129	1
	High	MVLSGEDKSNIK	2	1	1	P01942		0	8.46435e+06	0	0.1188	2.09277	3	1320.69	1.7434	41.0807	1
	High	MFASFPTTK	21	1	1	P01942		0	27998342125	0	0.1154	1.93487	2	1029.51	-0.532064	52.5975	0
	High	mFASFPTTK	7	1	1	P01942	M1(Oxidation)	0	12111186458	0	0.158	1.705	2	1045.5	0.370009	48.7999	0
	High	iGGHGAEYGAEALER	1	1	1	P01942	N-Term(Acetyl)	0	1.90774e+06	0.001	0.2028	2.55886	2	1571.75	1.93167	52.0524	0
	High	VDPVNFK	5	2	1	P01942		0	0	0.002	0.2596	1.52833	2	818.442	1.56623	49.9326	0
	High	mVLSGEDK	1	1	1	P01942	M1(Oxidation)	0	2.84911e+06	0.003	0.2642	1.90163	2	894.423	-1.17421	35.6452	0
	High	SNIKAAWGK	1	1	1	P01942		0	0	0.004	0.2655	1.86746	2	974.546	4.21195	41.3346	1
P19157	Glutathione S-transferase P 1 OS=Mus musculus OX=10090 GN=Gstp1 PE=1 SV=2 - [GSTP1_MOUSE]	173.215	46.67	2	10	10	70	3.24969e+09	210	23.5941	7.86963
	A2	Sequence	# PSMs	# Proteins	# Protein Groups	Protein Group Accessions	Modifications	ΔCn	Area	q-Value	PEP	XCorr	Charge	MH+ [Da]	ΔM [ppm]	RT [min]	# Missed Cleavages
	High	EAAQMDMVNDGVEDLR	5	1	1	P19157		0	8.89368e+08	0	0.009613	4.0495	2	1792.78	-0.360577	54.1304	0
	High	EAAQmDMVNDGVEDLRGK	20	1	1	P19157	M5(Oxidation)	0	1.13703e+09	0	0.04852	3.97604	3	1993.9	0.543289	49.1343	1
	High	EAAQMDMVNDGVEDLRGK	9	1	1	P19157		0	4.99698e+08	0	0.01623	3.66429	3	1977.9	0.692328	49.6882	1
	High	AFLSSPEHVNRPINGNGK	2	2	1	P19157		0	3.76368e+08	0	0.1077	3.36424	4	1937.02	8.97502	43.7508	0
	High	FEDGDLTLYQSNAILR	8	2	1	P19157		0	2.63428e+09	0	0.01566	3.24172	2	1854.93	2.68418	59.6681	0
	High	EAAQMDmVNDGVEDLR	11	1	1	P19157	M7(Oxidation)	0	2.32121e+08	0	0.04003	3.05651	2	1808.78	0.969171	49.8003	0
	High	MLLADQGQSWK	1	2	1	P19157		0	9.76214e+08	0	0.1311	2.80582	2	1276.64	-0.25212	52.4541	0
	High	GKYVTLIYTNYENGK	2	1	1	P19157		0	2.40176e+07	0	0.1451	2.78994	2	1762.9	0.269758	52.0702	1
	High	YVTLIYTNYENGK	2	1	1	P19157		0	8.8212e+08	0	0.04969	2.60665	2	1577.78	0.137115	55.3291	0
	High	EAAQmDmVNDGVEDLR	4	1	1	P19157	M5(Oxidation); M7(Oxidation)	0	2.81076e+08	0	0.02972	2.432	2	1824.77	-1.67127	45.2587	0
	High	mLLADQGQSWK	1	2	1	P19157	M1(Oxidation)	0	1.9956e+08	0	0.08131	2.37915	2	1292.63	0.190722	49.0296	0
	High	MPPYTIVYFPVR	1	1	1	P19157		0	3.65086e+07	0	0.1502	2.09208	2	1482.78	1.23378	62.8193	0
	High	mPPYTIVYFPVR	1	1	1	P19157	M1(Oxidation)	0	1.60829e+07	0	0.1721	1.89665	2	1498.78	4.04324	60.922	0
	High	SLGLYGKNQR	1	2	1	P19157		0	2.002e+07	0.002	0.2252	1.35633	2	1135.62	2.47449	41.2225	1
	High	gKYVTLIYTNYENGK	1	1	1	P19157	N-Term(Acetyl)	0	1.39812e+06	0.008	0.3014	2.22943	2	1804.91	-0.449939	55.2458	1
	Medium	SLGLYGK	1	2	1	P19157		0	5.97777e+09	0.032	0.3768	1.40594	2	737.419	0.325313	46.0998	0
P02089	Hemoglobin subunit beta-2 OS=Mus musculus OX=10090 GN=Hbb-b2 PE=1 SV=2 - [HBB2_MOUSE]	145.93	76.87	2	6	12	107	3.43945e+10	147	15.8683	8.04541
	A2	Sequence	# PSMs	# Proteins	# Protein Groups	Protein Group Accessions	Modifications	ΔCn	Area	q-Value	PEP	XCorr	Charge	MH+ [Da]	ΔM [ppm]	RT [min]	# Missed Cleavages
	High	VITAFNEGLKNLDNLK	2	1	1	P02089		0	1.28486e+08	0	0.02601	3.30802	2	1788.99	1.16553	57.7615	1
	High	GTFASLSELHcDK	7	2	2	P02088;P02089	C11(Carbamidomethyl)	0	4001533705	0	0.1633	2.95779	2	1464.68	1.54475	49.9398	0
	High	VVAGVATALAHKYH	9	2	2	P02088;P02089		0	4.7024e+09	0	0.03989	2.79065	2	1436.8	0.367414	46.9667	1
	High	DFTPAAQAAFQK	15	2	2	P02088;P02089		0	29792435175	0	0.1641	2.65833	2	1294.64	-0.804963	55.406	0
	High	LHVDPENFR	5	2	2	P02088;P02089		0	4373804970	0	0.165	2.63291	2	1126.57	2.04203	49.3344	0
	High	LLVVYPWTQR	21	3	2	P02088;P02089		0	47224410600	0	0.1138	2.61952	2	1274.73	0.30473	68.3094	0
	High	VVAGVATALAHK	25	2	2	P02088;P02089		0	26166562951	0	0.08476	2.44034	3	1136.68	0.673624	45.8161	0
	High	LLGNAIVIVLGHHLGK	5	1	1	P02089		0	1.03345e+08	0	0.09737	2.25179	3	1654.01	-1.30409	61.1344	0
	High	VNPDEVGGEALGR	8	1	1	P02089		0	1.30188e+10	0	0.1539	2.21098	2	1312.65	0.253252	46.1352	0
	High	SAVScLWAK	2	1	1	P02089	C5(Carbamidomethyl)	0	563675904	0	0.1674	1.66054	2	1021.51	0.917883	52.4877	0
	High	VITAFNEGLK	7	1	1	P02089		0	8.41456e+09	0	0.137	1.49379	2	1091.61	0.29276	52.3239	0
	High	KVITAFNEGLK	1	1	1	P02089		0	1.60224e+09	0	0.05184	1.2882	2	1219.7	0.062427	47.5911	1
P48774	Glutathione S-transferase Mu 5 OS=Mus musculus OX=10090 GN=Gstm5 PE=1 SV=1 - [GSTM5_MOUSE]	48.4227	48.66	1	13	14	24	2.05947e+09	224	26.6172	7.21045
	A2	Sequence	# PSMs	# Proteins	# Protein Groups	Protein Group Accessions	Modifications	ΔCn	Area	q-Value	PEP	XCorr	Charge	MH+ [Da]	ΔM [ppm]	RT [min]	# Missed Cleavages
	High	mLLEFTDTSYEEKR	2	1	1	P48774	M1(Oxidation)	0	51768906	0	0.02482	4.05325	3	1777.83	0.530558	52.5751	1
	High	MLLEFTDTSYEEKR	2	1	1	P48774		0	3.0913e+08	0	0.02758	3.98861	3	1761.84	0.697758	55.5516	1
	High	NKITQSNAILR	1	1	1	P48774		0	3.19425e+06	0	0.1079	2.65661	2	1257.73	2.85699	42.5592	1
	High	IAAFLQSDRFFK	1	1	1	P48774		0	1.07481e+07	0	0.1266	2.54289	3	1442.78	0.3288	58.0593	1
	High	YIcGEAPDYDR	2	1	1	P48774	C3(Carbamidomethyl)	0	4.24961e+08	0	0.08298	2.49291	2	1358.57	0.881984	44.2524	0
	High	mLLEFTDTSYEEK	1	1	1	P48774	M1(Oxidation)	0	4.20266e+07	0	0.08071	2.21789	2	1621.73	-0.134568	55.4574	0
	High	SmVLGYWDIR	1	1	1	P48774	M2(Oxidation)	0	1.71528e+08	0	0.09387	2.12702	2	1255.61	0.41673	59.4282	0
	High	VDImENQIMDFR	1	1	1	P48774	M4(Oxidation)	0	3.44744e+07	0	0.06411	1.98662	2	1526.7	0.357344	57.0063	0
	High	IAAFLQSDR	2	1	1	P48774		0	2.15238e+09	0	0.1681	1.81544	2	1020.55	0.50642	50.1955	0
	High	ITQSNAILR	3	5	4	P10649;P15626;P48774;Q8R5I6		0	2.30734e+09	0	0.1082	1.78404	2	1015.59	1.45598	44.3179	0
	High	SMVLGYWDIR	1	1	1	P48774		0	2.57773e+08	0.001	0.1832	1.62954	2	1239.62	1.24374	62.002	0
	High	FTWFAGEK	2	1	1	P48774		0	8.14451e+08	0.001	0.1912	0.965826	2	985.479	0.794496	57.829	0
	High	RYIcGEAPDYDR	1	1	1	P48774	C4(Carbamidomethyl)	0	3.07034e+07	0.002	0.2261	3.4041	3	1514.67	2.88767	42.136	1
	High	cLDEFPNLK	1	1	1	P48774	C1(Carbamidomethyl)	0	6.22237e+08	0.002	0.2148	1.66989	2	1135.55	1.45067	54.3846	0
	High	KHNMcGDTEEEKIR	1	1	1	P48774	C5(Carbamidomethyl)	0	4.10478e+06	0.006	0.2707	2.61575	3	1746.8	3.26374	34.518	2
	Medium	QFSLFLGK	1	1	1	P48774		0	1718704972	0.016	0.3161	1.00426	2	939.531	0.998389	60.0584	0
	Medium	VDIMENQIMDFR	1	1	1	P48774		0	5.43445e+07	0.025	0.3556	2.32608	2	1510.72	8.7924	60.1584	0
P10649	Glutathione S-transferase Mu 1 OS=Mus musculus OX=10090 GN=Gstm1 PE=1 SV=2 - [GSTM1_MOUSE]	42.2894	45.41	1	7	12	22	1.23384e+09	218	25.9531	7.94287
	A2	Sequence	# PSMs	# Proteins	# Protein Groups	Protein Group Accessions	Modifications	ΔCn	Area	q-Value	PEP	XCorr	Charge	MH+ [Da]	ΔM [ppm]	RT [min]	# Missed Cleavages
	High	KHHLDGETEEER	1	1	1	P10649		0	1.3326e+07	0	0.09662	2.97852	3	1479.69	5.1935	30.7689	1
	High	MLLEYTDSSYDEKR	2	1	1	P10649		0	4.42848e+08	0	0.02285	2.89297	3	1749.8	-0.260945	50.431	1
	High	RYTMGDAPDFDR	1	1	1	P10649		0	8.39913e+06	0	0.1509	2.76608	2	1443.63	-0.142483	47.5323	1
	High	mLLEYTDSSYDEKR	2	1	1	P10649	M1(Oxidation)	0	1.18183e+08	0	0.02676	2.74004	3	1765.79	-0.213209	47.1687	1
	High	ADIVENQVMDTR	1	1	1	P10649		0	4.75541e+08	0	0.05765	2.67665	2	1390.67	2.33567	47.9229	0
	High	cLDAFPNLR	1	2	2	P10649;P19639	C1(Carbamidomethyl)	0	2.30778e+08	0	0.1424	2.19338	2	1105.55	2.20899	55.661	0
	High	YTMGDAPDFDR	1	1	1	P10649		0	2.63987e+08	0	0.09605	2.15962	2	1287.53	1.29794	50.1992	0
	High	IRADIVENQVmDTR	1	1	1	P10649	M11(Oxidation)	0	8.72942e+07	0	0.1709	2.13717	3	1675.84	-0.10355	45.3712	1
	High	ADIVENQVmDTR	1	1	1	P10649	M9(Oxidation)	0	1.23315e+08	0	0.0871	2.11014	2	1406.66	1.06436	43.5895	0
	High	YIATPIFSK	2	1	1	P10649		0	6.927e+08	0	0.1464	1.84774	2	1039.58	0.147905	53.9175	0
	High	ITQSNAILR	3	5	4	P10649;P15626;P48774;Q8R5I6		0	2.30734e+09	0	0.1082	1.78404	2	1015.59	1.45598	44.3179	0
	High	YTmGDAPDFDR	1	1	1	P10649	M3(Oxidation)	0	86842607	0	0.1086	1.59842	2	1303.53	0.219724	44.8557	0
	High	RPWFAGDK	1	3	2	P10649;P19639		0	2.47597e+08	0.001	0.1738	2.46622	2	976.5	0.380414	46.1407	0
	High	IRADIVENQVMDTR	2	1	1	P10649		0	2.18612e+08	0.001	0.1852	2.05081	3	1659.85	2.71536	49.3377	1
	High	LYSEFLGK	1	5	4	P10649;P15626;P19639;O35660		0	7.0148e+08	0.002	0.2469	1.62589	2	956.509	0.494096	53.0796	0
	High	cLDAFPNLRDFLAR	1	2	2	P10649;P19639	C1(Carbamidomethyl)	0	9.2184e+06	0.006	0.2861	2.0106	3	1707.87	2.60608	63.1314	1
O89112	Glutathione S-transferase LANCL1 OS=Mus musculus OX=10090 GN=Lancl1 PE=1 SV=1 - [LANC1_MOUSE]	42.0385	28.07	1	11	11	20	2.81096e+08	399	45.3116	7.76709
	A2	Sequence	# PSMs	# Proteins	# Protein Groups	Protein Group Accessions	Modifications	ΔCn	Area	q-Value	PEP	XCorr	Charge	MH+ [Da]	ΔM [ppm]	RT [min]	# Missed Cleavages
	High	LKFPSGNYPPcLDDTR	2	1	1	O89112	C11(Carbamidomethyl)	0	1.45404e+07	0	0.06264	3.28274	3	1879.91	2.92507	52.4508	1
	High	SLAENYFDSTGR	4	1	1	O89112		0	3.31436e+08	0	0.04901	2.93887	2	1359.62	1.09211	52.1278	0
	High	FAEWcLDYGEHGcR	2	1	1	O89112	C5(Carbamidomethyl); C13(Carbamidomethyl)	0	2.50703e+07	0	0.05341	2.53541	3	1799.73	1.46735	54.4003	0
	High	FPSGNYPPcLDDTR	3	1	1	O89112	C9(Carbamidomethyl)	0	4.79307e+06	0	0.1285	2.50207	2	1638.73	2.07476	51.5933	0
	High	LHSLVKPSVDFVcR	2	1	1	O89112	C13(Carbamidomethyl)	0	82095362	0	0.03061	2.47069	3	1656.89	0.907011	49.0071	0
	High	QAEEcITR	1	1	1	O89112	C5(Carbamidomethyl)	0	1.25488e+08	0	0.1344	2.45888	2	1006.47	4.12525	36.3923	0
	High	IDPHVPNEMLYGR	2	1	1	O89112		0	1.36273e+08	0	0.07788	2.28937	3	1540.76	1.21717	51.3093	0
	High	AFPNPYADYNK	1	1	1	O89112		0	335004393	0	0.1358	2.12054	2	1299.6	0.790033	51.3079	0
	High	QSLNcLSR	1	1	1	O89112	C5(Carbamidomethyl)	0	115878764	0	0.1274	2.04969	2	977.492	8.80276	41.8706	0
	High	ELLQQMER	1	1	1	O89112		0	1.76847e+08	0.001	0.1962	1.8185	2	1046.53	-0.12283	48.6069	0
	High	LTPEFSHR	1	1	1	O89112		0	9.86182e+07	0.002	0.2075	1.80006	2	986.506	0.967003	40.9078	0
P60710	Actin, cytoplasmic 1 OS=Mus musculus OX=10090 GN=Actb PE=1 SV=1 - [ACTB_MOUSE]	38.6918	29.07	7	11	11	21	2.16689e+08	375	41.7097	5.47803
	A2	Sequence	# PSMs	# Proteins	# Protein Groups	Protein Group Accessions	Modifications	ΔCn	Area	q-Value	PEP	XCorr	Charge	MH+ [Da]	ΔM [ppm]	RT [min]	# Missed Cleavages
	High	HQGVMVGMGQK	2	7	1	P60710		0	3.3901e+07	0	0.05546	3.24661	2	1171.57	2.67593	40.4999	0
	High	QEYDESGPSIVHR	2	2	1	P60710		0	1.41858e+08	0	0.06642	3.22828	3	1516.71	1.96532	42.544	0
	High	QEYDESGPSIVHRK	1	2	1	P60710		0	3.67597e+06	0	0.07401	2.85916	3	1644.8	3.27845	39.5131	1
	High	VAPEEHPVLLTEAPLNPK	3	2	1	P60710		0	1.71622e+08	0	0.0136	2.79315	3	1954.06	-0.350761	52.5927	0
	High	SYELPDGQVITIGNER	3	7	1	P60710		0	1.7841e+08	0	0.09051	2.53914	2	1790.9	1.99013	58.8039	0
	High	AGFAGDDAPR	1	6	1	P60710		0	1.72923e+08	0	0.05748	2.19728	2	976.449	0.374554	40.8481	0
	High	EITALAPSTmK	1	6	1	P60710	M10(Oxidation)	0	7.79816e+07	0	0.1575	2.18531	2	1177.62	1.83406	44.5498	0
	High	EITALAPSTMK	2	6	1	P60710		0	2.03665e+08	0	0.1015	1.87512	2	1161.62	0.634394	48.7055	0
	High	DSYVGDEAQSK	1	6	1	P60710		0	9.90495e+07	0	0.12	1.77936	2	1198.53	4.67101	37.8764	0
	High	DSYVGDEAQSKR	2	6	1	P60710		0	4.67281e+07	0.001	0.196	1.87583	3	1354.63	5.26049	36.7587	1
	High	GYSFTTTAER	1	2	1	P60710		0	2.67993e+08	0.001	0.1823	1.54511	2	1132.53	0.595296	46.1944	0
	High	HQGVmVGMGQK	1	7	1	P60710	M5(Oxidation)	0	1.02886e+07	0.006	0.2729	1.55957	2	1187.57	3.32409	37.2211	0
	Medium	IIAPPER	1	7	1	P60710		0	1.42145e+08	0.012	0.3076	1.4514	2	795.476	4.72738	41.3499	0
Q9D8N0	Elongation factor 1-gamma OS=Mus musculus OX=10090 GN=Eef1g PE=1 SV=3 - [EF1G_MOUSE]	27.2097	25.4	1	12	12	16	1.66765e+08	437	50.0292	6.7417
	A2	Sequence	# PSMs	# Proteins	# Protein Groups	Protein Group Accessions	Modifications	ΔCn	Area	q-Value	PEP	XCorr	Charge	MH+ [Da]	ΔM [ppm]	RT [min]	# Missed Cleavages
	High	KLDPGSEETQTLVR	1	1	1	Q9D8N0		0	1.39088e+08	0	0.119	2.93536	3	1572.83	1.39562	44.284	1
	High	EYFSWEGTFQHVGK	1	1	1	Q9D8N0		0	1.99042e+07	0	0.06717	2.54631	3	1714.79	0.174232	58.0243	0
	High	VLSAPPHFHFGQTNR	4	1	1	Q9D8N0		0	8.56931e+07	0	0.08268	2.46809	4	1707.87	1.58379	49.3807	0
	High	LDPGSEETQTLVR	1	1	1	Q9D8N0		0	6.11232e+07	0	0.04489	2.39679	2	1444.73	0.0495403	46.822	0
	High	WFLTcINQPQFR	1	1	1	Q9D8N0	C5(Carbamidomethyl)	0	3.41741e+07	0	0.1274	2.38306	2	1609.8	1.68434	62.0491	0
	High	ALIAAQYSGAQVR	1	1	1	Q9D8N0		0	214854308	0	0.05933	2.08212	2	1347.74	1.16362	48.5928	0
	High	ILGLLDTHLK	1	1	1	Q9D8N0		0	5.23953e+07	0	0.1385	1.49	2	1122.69	3.03255	56.112	0
	High	STFVLDEFKR	2	1	1	Q9D8N0		0	7.59997e+07	0.001	0.1989	2.28802	3	1241.65	-0.361271	54.1639	1
	High	TFLVGER	1	1	1	Q9D8N0		0	1.06713e+08	0.002	0.2615	1.79915	2	821.451	-0.19196	48.5871	0
	High	STFVLDEFK	1	1	1	Q9D8N0		0	9.60012e+06	0.002	0.2457	1.60238	2	1085.55	2.17146	58.3737	0
	Medium	TPEFLR	1	1	1	Q9D8N0		0	146352504	0.024	0.3532	1.50969	2	762.415	0.687717	48.7698	0
	Medium	AKDPFAHLPK	1	1	1	Q9D8N0		0	1.36865e+07	0.044	0.401	1.32179	2	1123.63	0.426363	44.7845	1
P19639	Glutathione S-transferase Mu 3 OS=Mus musculus OX=10090 GN=Gstm3 PE=1 SV=2 - [GSTM3_MOUSE]	23.3104	38.07	1	4	11	14	3.93285e+08	218	25.685	7.76709
	A2	Sequence	# PSMs	# Proteins	# Protein Groups	Protein Group Accessions	Modifications	ΔCn	Area	q-Value	PEP	XCorr	Charge	MH+ [Da]	ΔM [ppm]	RT [min]	# Missed Cleavages
	High	HNLcGETEEER	1	4	3	P15626;P19639;O35660	C4(Carbamidomethyl)	0	1.76655e+07	0	0.08892	2.86276	2	1373.58	1.72169	35.0816	0
	High	VDTLENQVMDTR	1	1	1	P19639		0	4.98539e+07	0	0.03318	2.81918	2	1420.67	-1.0224	50.1969	0
	High	cLDAFPNLR	1	2	2	P10649;P19639	C1(Carbamidomethyl)	0	2.30778e+08	0	0.1424	2.19338	2	1105.55	2.20899	55.661	0
	High	VDTLENQVmDTR	1	1	1	P19639	M9(Oxidation)	0	8.32695e+06	0	0.08601	2.10135	2	1436.67	-0.105571	45.0411	0
	High	VTQSNAILR	1	2	2	P19639;O35660		0	1.88341e+08	0	0.1316	1.76993	2	1001.58	3.32948	42.4548	0
	High	YVMGDAPNFDR	1	1	1	P19639		0	1.35833e+08	0	0.07671	1.503	2	1284.57	-0.676625	50.6269	0
	High	YVmGDAPNFDR	1	1	1	P19639	M3(Oxidation)	0	3.66927e+07	0	0.07829	1.49084	2	1300.56	0.331895	45.2959	0
	High	IRVDTLENQVMDTR	1	1	1	P19639		0	1.52557e+07	0.001	0.196	3.18772	2	1689.86	0.579681	52.4968	1
	High	RPWFAGDK	1	3	2	P10649;P19639		0	2.47597e+08	0.001	0.1738	2.46622	2	976.5	0.380414	46.1407	0
	High	IRVDTLENQVmDTR	1	1	1	P19639	M11(Oxidation)	0	6.57031e+06	0.002	0.215	2.27337	3	1705.86	3.26103	48.1941	1
	High	LYSEFLGK	1	5	4	P10649;P15626;P19639;O35660		0	7.0148e+08	0.002	0.2469	1.62589	2	956.509	0.494096	53.0796	0
	High	cLDAFPNLRDFLAR	1	2	2	P10649;P19639	C1(Carbamidomethyl)	0	9.2184e+06	0.006	0.2861	2.0106	3	1707.87	2.60608	63.1314	1
	Medium	GLTHSIR	1	1	1	P19639		0	3.86904e+07	0.012	0.3093	1.0836	2	783.447	0.311436	35.5003	0
	Medium	KHNLcGETEEER	1	4	3	P15626;P19639;O35660	C5(Carbamidomethyl)	0	4.4974e+07	0.035	0.3854	1.69917	3	1501.68	4.22857	32.8796	1
P48193	Protein 4.1 OS=Mus musculus OX=10090 GN=Epb41 PE=1 SV=2 - [EPB41_MOUSE]	22.1761	17.6	4	13	13	17	3.90492e+07	858	95.8525	5.60498
	A2	Sequence	# PSMs	# Proteins	# Protein Groups	Protein Group Accessions	Modifications	ΔCn	Area	q-Value	PEP	XCorr	Charge	MH+ [Da]	ΔM [ppm]	RT [min]	# Missed Cleavages
	High	HSNLMLEDLDK	1	2	1	P48193		0	7.10883e+06	0	0.09204	3.0414	2	1314.63	-1.93432	51.359	0
	High	SEIPTKDVPIVHTETK	2	1	1	P48193		0	2.20403e+07	0	0.03096	3.02589	3	1793.97	2.56247	44.4551	1
	High	SLDGAAAAESTDR	2	1	1	P48193		0	1.59347e+07	0	0.08487	2.7768	2	1263.58	1.74134	39.5092	0
	High	IRPGEQEHYESTIGFK	2	1	1	P48193		0	3.05867e+07	0	0.1546	2.35734	4	1890.93	0.230536	45.6664	0
	High	FYPPDPAQLTEDITR	1	2	1	P48193		0	7.71857e+06	0	0.05601	2.07481	2	1762.87	0.254474	60.9208	0
	High	QASALIDRPAPHFER	1	1	1	P48193		0	1.74865e+07	0	0.06545	2.07198	4	1707.89	0.850389	45.4201	0
	High	LDGENIYIR	1	1	1	P48193		0	1.32655e+07	0	0.1546	1.91135	2	1092.57	-0.254874	50.0365	0
	High	DVPIVHTETK	1	1	1	P48193		0	2.43236e+07	0	0.1298	1.48104	2	1138.61	1.14926	41.0012	0
	High	EAVKVEEK	1	1	1	P48193		0	8.32786e+06	0	0.1679	1.26618	2	931.513	3.63357	32.592	1
	High	TQTVTISDTANAVK	1	1	1	P48193		0	6.22373e+07	0.002	0.2559	2.15123	2	1448.76	1.28567	45.0576	0
	High	VcVEHHTFFR	1	2	1	P48193	C2(Carbamidomethyl)	0	1.30293e+07	0.002	0.2468	1.71226	3	1331.63	1.63992	44.4243	0
	High	SMTPAQADLEFLENAKK	1	1	1	P48193		0	2.12904e+06	0.002	0.212	1.37162	2	1892.94	1.27233	58.2827	1
	Medium	FLALGSK	1	1	1	P48193		0	7.08826e+06	0.012	0.3084	1.59023	2	735.441	1.07577	49.2859	0
	Medium	SmTPAQADLEFLENAKK	1	1	1	P48193	M2(Oxidation)	0	7.80482e+06	0.015	0.3154	2.54679	3	1908.95	4.52588	56.2643	1
P15626	Glutathione S-transferase Mu 2 OS=Mus musculus OX=10090 GN=Gstm2 PE=1 SV=2 - [GSTM2_MOUSE]	21.3553	52.75	1	6	11	16	1.03253e+09	218	25.7	7.38623
	A2	Sequence	# PSMs	# Proteins	# Protein Groups	Protein Group Accessions	Modifications	ΔCn	Area	q-Value	PEP	XCorr	Charge	MH+ [Da]	ΔM [ppm]	RT [min]	# Missed Cleavages
	High	HNLcGETEEER	1	4	3	P15626;P19639;O35660	C4(Carbamidomethyl)	0	1.76655e+07	0	0.08892	2.86276	2	1373.58	1.72169	35.0816	0
	High	LLLEYTDTSYEDKK	1	1	1	P15626		0	3.50752e+07	0	0.08175	2.74151	3	1717.85	0.995553	51.2326	1
	High	KKPEYLEGLPEK	2	1	1	P15626		0	8.87845e+07	0	0.06625	2.4891	2	1430.79	-0.023254	44.7351	1
	High	ITQSNAILR	3	5	4	P10649;P15626;P48774;Q8R5I6		0	2.30734e+09	0	0.1082	1.78404	2	1015.59	1.45598	44.3179	0
	High	YTMGDAPDYDR	1	2	2	P15626;Q8R5I6		0	2.45181e+07	0	0.161	1.77733	2	1303.53	2.10415	45.6429	0
	High	IQLAmVcYSPDFEK	1	1	1	P15626	M5(Oxidation); C7(Carbamidomethyl)	0	7.10166e+06	0.001	0.178	2.0289	2	1716.8	2.23828	55.6358	0
	High	IQLAMVcYSPDFEK	1	1	1	P15626	C7(Carbamidomethyl)	0	1.45236e+07	0.002	0.2222	1.90733	2	1700.81	4.22184	58.9857	0
	High	LYSEFLGK	1	5	4	P10649;P15626;P19639;O35660		0	7.0148e+08	0.002	0.2469	1.62589	2	956.509	0.494096	53.0796	0
	High	FLSKPIFAK	1	1	1	P15626		0	3.16621e+06	0.002	0.2121	1.41327	3	1050.64	1.50701	49.5299	0
	Medium	cLDAFPNLKDFMGR	1	1	1	P15626	C1(Carbamidomethyl)	0	4.15883e+06	0.012	0.306	2.08657	3	1683.8	2.97036	61.4957	1
	Medium	VDILENQAmDTR	1	1	1	P15626	M9(Oxidation)	0	2.12061e+06	0.03	0.3675	2.05189	2	1420.67	0.0911003	47.0982	0
	Medium	KHNLcGETEEER	1	4	3	P15626;P19639;O35660	C5(Carbamidomethyl)	0	4.4974e+07	0.035	0.3854	1.69917	3	1501.68	4.22857	32.8796	1
	Medium	cLDAFPNLKDFmGR	1	1	1	P15626	C1(Carbamidomethyl); M12(Oxidation)	0	2.18817e+06	0.038	0.3948	1.96882	3	1699.79	0.835111	57.9183	1
Q8VDM4	26S proteasome non-ATPase regulatory subunit 2 OS=Mus musculus OX=10090 GN=Psmd2 PE=1 SV=1 - [PSMD2_MOUSE]	20.002	13.22	1	10	10	10	2.1358e+07	908	100.139	5.17334
	A2	Sequence	# PSMs	# Proteins	# Protein Groups	Protein Group Accessions	Modifications	ΔCn	Area	q-Value	PEP	XCorr	Charge	MH+ [Da]	ΔM [ppm]	RT [min]	# Missed Cleavages
	High	FGGSGSQVDSAR	1	1	1	Q8VDM4		0	1.51063e+07	0	0.02904	2.92787	2	1167.54	5.05	37.8173	0
	High	VGQAVDVVGQAGKPK	1	1	1	Q8VDM4		0	3.56519e+07	0	0.02847	2.12489	3	1452.82	2.5196	41.2254	0
	High	SETELKDTYAR	1	1	1	Q8VDM4		0	4.12505e+06	0	0.1564	2.05882	2	1312.64	4.74716	40.2563	1
	High	YLYSSEDYIK	1	1	1	Q8VDM4		0	9.74575e+06	0	0.1675	1.97975	2	1280.6	-0.462177	51.4739	0
	High	TPVQSQQPSATTPSGADEK	1	1	1	Q8VDM4		0	809149	0.001	0.1861	3.18322	2	1928.92	1.16713	37.5937	0
	High	DPNNLFMVR	1	1	1	Q8VDM4		0	1.17648e+07	0.001	0.1995	2.24524	2	1105.55	0.216071	56.9965	0
	High	GTLTLcPYHSDR	1	1	1	Q8VDM4	C6(Carbamidomethyl)	0	809101	0.001	0.1865	2.24164	2	1419.67	-0.0427353	46.5861	0
	High	LNILDTLSK	1	1	1	Q8VDM4		0	1.33158e+07	0.002	0.2506	1.60927	2	1016.6	2.70086	58.9101	0
	High	AVPLALALISVSNPR	1	1	1	Q8VDM4		0	2.14216e+06	0.008	0.3007	1.26919	3	1520.92	1.8374	65.5706	0
	Medium	HLAGEVAK	1	1	1	Q8VDM4		0	5.36982e+06	0.02	0.3348	1.63128	2	824.466	3.61495	32.4053	0
P00920	Carbonic anhydrase 2 OS=Mus musculus OX=10090 GN=Ca2 PE=1 SV=4 - [CAH2_MOUSE]	19.5897	23.85	1	5	5	11	3.0312e+08	260	29.0145	7.00537
	A2	Sequence	# PSMs	# Proteins	# Protein Groups	Protein Group Accessions	Modifications	ΔCn	Area	q-Value	PEP	XCorr	Charge	MH+ [Da]	ΔM [ppm]	RT [min]	# Missed Cleavages
	High	EPITVSSEQMSHFR	2	1	1	P00920		0	1.57189e+08	0	0.01272	3.6821	3	1647.78	0.576794	49.1837	0
	High	IGPASQGLQK	2	1	1	P00920		0	4.41492e+08	0	0.06788	2.24743	2	998.572	9.17191	40.0952	0
	High	YAAELHLVHWNTK	2	1	1	P00920		0	2.14942e+07	0	0.05112	2.17426	2	1581.82	0.788804	51.4801	0
	High	EPITVSSEQmSHFR	2	1	1	P00920	M10(Oxidation)	0	5.22634e+07	0	0.07865	2.07995	3	1663.78	2.82048	43.917	0
	High	GGPLSDSYR	1	1	1	P00920		0	3.10678e+08	0.002	0.2353	1.43757	2	951.457	3.76297	43.353	0
	Medium	AVQQPDGLAVLGIFLK	2	1	1	P00920		0	2.21497e+06	0.021	0.3386	2.12998	2	1668.97	2.05998	66.4841	0
P63017	Heat shock cognate 71 kDa protein OS=Mus musculus OX=10090 GN=Hspa8 PE=1 SV=1 - [HSP7C_MOUSE]	19.5108	17.8	6	9	9	10	3.67809e+07	646	70.8272	5.51611
	A2	Sequence	# PSMs	# Proteins	# Protein Groups	Protein Group Accessions	Modifications	ΔCn	Area	q-Value	PEP	XCorr	Charge	MH+ [Da]	ΔM [ppm]	RT [min]	# Missed Cleavages
	High	TTPSYVAFTDTER	1	5	1	P63017		0	4.23366e+07	0	0.1112	2.72877	2	1487.7	0.840858	51.6793	0
	High	STAGDTHLGGEDFDNR	2	2	1	P63017		0	2.7104e+07	0	0.1038	2.3663	3	1691.73	2.60937	43.0483	0
	High	NQVAMNPTNTVFDAKR	1	1	1	P63017		0	1.15152e+07	0	0.1076	2.29775	3	1805.9	0.684347	48.7239	1
	High	DAGTIAGLNVLR	1	1	1	P63017		0	3.88156e+07	0	0.03297	1.94753	2	1199.68	2.57108	57.3627	0
	High	VEIIANDQGNR	1	6	1	P63017		0	2.65474e+07	0.002	0.237	2.16721	2	1228.63	3.27712	42.4079	0
	High	LLQDFFNGK	1	2	1	P63017		0	1.12697e+07	0.002	0.2637	1.74484	2	1081.57	1.64974	58.282	0
	High	IINEPTAAAIAYGLDK	1	4	1	P63017		0	1.27498e+07	0.006	0.272	2.0772	2	1659.9	2.73304	58.378	0
	Medium	SFYPEEVSSMVLTK	1	1	1	P63017		0	1.61818e+07	0.028	0.3641	2.32135	2	1616.79	2.23038	59.7922	0
	Medium	GTLDPVEK	1	1	1	P63017		0	2.91907e+07	0.028	0.3582	1.85986	2	858.457	0.0738629	40.9135	0
Q02357	Ankyrin-1 OS=Mus musculus OX=10090 GN=Ank1 PE=1 SV=2 - [ANK1_MOUSE]	18.5189	9.29	2	15	15	18	3.71436e+07	1862	204.101	6.55127
	A2	Sequence	# PSMs	# Proteins	# Protein Groups	Protein Group Accessions	Modifications	ΔCn	Area	q-Value	PEP	XCorr	Charge	MH+ [Da]	ΔM [ppm]	RT [min]	# Missed Cleavages
	High	ELQFSVEDINR	1	1	1	Q02357		0	1.32075e+07	0	0.07803	2.32685	2	1349.67	2.51167	56.0256	0
	High	LLGNQATFSPIVTVEPR	2	1	1	Q02357		0	4.44259e+07	0	0.05638	2.31838	3	1842.02	1.78754	58.7412	0
	High	TLEQHENFVEVAR	2	1	1	Q02357		0	2.95344e+07	0	0.09348	2.07482	3	1571.78	0.254551	47.0342	0
	High	LcQDYDTIGPEGGSLR	1	1	1	Q02357	C2(Carbamidomethyl)	0	1.30494e+07	0	0.1677	2.03798	2	1780.82	1.06806	50.2163	0
	High	TAEAVHFATLLYK	1	1	1	Q02357		0	854115	0	0.1208	1.82388	3	1463.79	0.0413503	56.8273	0
	High	LNTPPPLAEEEGLASR	1	1	1	Q02357		0	3.60028e+07	0	0.06559	1.46469	2	1693.88	0.808455	53.3326	0
	High	DSGEGDTTSLR	1	1	1	Q02357		0	3.10022e+07	0	0.08476	1.36866	2	1137.51	5.03263	37.3674	0
	High	MENLYTALR	1	1	1	Q02357		0	1.11106e+07	0.001	0.1951	1.94368	2	1110.57	6.00359	55.1038	0
	High	IPLPPSWTDNPR	2	1	1	Q02357		0	2.53517e+07	0.001	0.1835	1.71182	2	1392.73	1.05686	55.6705	0
	High	ELTAVPYMAK	1	1	1	Q02357		0	2.3612e+07	0.001	0.1983	1.31739	2	1122.59	0.707742	51.5035	0
	High	LVPLVQATFPENAVTK	1	1	1	Q02357		0	8.45885e+06	0.002	0.2143	2.30295	3	1726.98	3.37476	59.0375	0
	High	ELVVLR	1	2	1	Q02357		0	5.62956e+06	0.002	0.2423	1.6502	2	728.468	2.34325	49.9442	0
	High	TLTPLTLR	1	1	1	Q02357		0	1.62859e+07	0.002	0.2545	1.17745	2	914.567	0.491064	53.2765	0
	High	SFHFQSFR	1	1	1	Q02357		0	1.91681e+06	0.003	0.2647	1.63392	3	1055.51	0.607316	51.3048	0
	Medium	TcAAPTR	1	1	1	Q02357	C2(Carbamidomethyl)	0	2.25988e+06	0.033	0.3809	1.07723	2	776.378	7.48203	30.8409	0
P15327	Bisphosphoglycerate mutase OS=Mus musculus OX=10090 GN=Bpgm PE=1 SV=2 - [PMGE_MOUSE]	18.1789	32.82	1	8	8	10	2.9198e+07	259	29.9597	7.06396
	A2	Sequence	# PSMs	# Proteins	# Protein Groups	Protein Group Accessions	Modifications	ΔCn	Area	q-Value	PEP	XCorr	Charge	MH+ [Da]	ΔM [ppm]	RT [min]	# Missed Cleavages
	High	AVGPHQFLGNQEAIQAAIK	2	1	1	P15327		0	3.42119e+07	0	0.01506	3.73563	3	1992.07	0.564554	53.6619	0
	High	SESLKDVLER	2	1	1	P15327		0	1.85689e+07	0	0.1161	1.93154	3	1175.63	1.56714	49.7783	1
	High	SILISAHGNSSR	1	1	1	P15327		0	2.44732e+07	0	0.1177	1.85782	3	1241.67	4.53147	41.336	0
	High	LNNDGLEEAR	1	1	1	P15327		0	2.8909e+07	0	0.122	1.72089	2	1130.54	0.149964	40.8977	0
	High	VcDVPLDQLPR	1	1	1	P15327	C2(Carbamidomethyl)	0	1.22768e+07	0	0.08673	1.69966	2	1311.67	0.309476	53.1391	0
	High	HYGALIGLNR	1	1	1	P15327		0	1.54905e+07	0.001	0.1979	2.28332	2	1113.62	0.867326	48.7445	0
	High	mALNHGEEQVR	1	1	1	P15327	M1(Oxidation)	0	1.90137e+06	0.003	0.2647	1.98339	2	1299.61	1.63932	35.0266	0
	Medium	YKVcDVPLDQLPR	1	1	1	P15327	C4(Carbamidomethyl)	0	842087	0.01	0.3035	2.24122	2	1602.83	-0.0294194	52.5732	1
Q9WUM4	Coronin-1C OS=Mus musculus OX=10090 GN=Coro1c PE=1 SV=2 - [COR1C_MOUSE]	18.061	22.78	1	10	10	11	2.75477e+07	474	53.087	7.07861
	A2	Sequence	# PSMs	# Proteins	# Protein Groups	Protein Group Accessions	Modifications	ΔCn	Area	q-Value	PEP	XCorr	Charge	MH+ [Da]	ΔM [ppm]	RT [min]	# Missed Cleavages
	High	AIFLADGNVFTTGFSR	1	1	1	Q9WUM4		0	1.27556e+06	0	0.0846	2.81624	2	1715.89	6.01109	62.4799	0
	High	KPTDTASVQNEAK	1	1	1	Q9WUM4		0	4.06741e+06	0	0.1128	2.64866	2	1388.71	5.92288	33.613	0
	High	QLALWNPK	1	1	1	Q9WUM4		0	2.98288e+07	0	0.1402	2.37058	2	969.555	3.91542	55.1268	0
	High	NGSLIcTASK	1	1	1	Q9WUM4	C6(Carbamidomethyl)	0	1.68182e+07	0	0.1625	2.22211	2	1050.53	6.2391	41.9171	0
	High	SIKETIcSQDER	1	1	1	Q9WUM4	C7(Carbamidomethyl)	0	1.9151e+06	0	0.1236	1.94326	2	1465.7	3.94353	39.8283	1
	High	VGIVAWHPTAR	2	1	1	Q9WUM4		0	1.85012e+07	0	0.1717	1.79805	3	1206.68	1.28792	49.7412	0
	High	NDQcYDDIR	1	1	1	Q9WUM4	C4(Carbamidomethyl)	0	2.01068e+07	0.001	0.2043	1.66393	2	1198.48	3.30306	42.3394	0
	High	SELScAPK	1	1	1	Q9WUM4	C5(Carbamidomethyl)	0	8.57794e+06	0.002	0.2124	1.97041	2	891.427	3.7361	37.1324	0
	High	NADPILISLK	1	1	1	Q9WUM4		0	3.27073e+07	0.002	0.2245	1.51242	2	1083.64	1.4879	57.3153	0
	Medium	GLDVNKcEIAR	1	1	1	Q9WUM4	C7(Carbamidomethyl)	0	4.54041e+06	0.023	0.3481	1.72798	3	1274.66	2.83299	42.6338	1
P02535	Keratin, type I cytoskeletal 10 OS=Mus musculus OX=10090 GN=Krt10 PE=1 SV=3 - [K1C10_MOUSE]	15.5899	12.11	11	4	8	9	1.83932e+08	570	57.7351	5.10986
	A2	Sequence	# PSMs	# Proteins	# Protein Groups	Protein Group Accessions	Modifications	ΔCn	Area	q-Value	PEP	XCorr	Charge	MH+ [Da]	ΔM [ppm]	RT [min]	# Missed Cleavages
	High	ALEESNYELEGK	1	1	1	P02535		0	2.09724e+08	0	0.07237	2.91324	2	1381.65	-1.48775	45.9291	0
	High	QSLEASLAETEGR	1	1	1	P02535		0	8.26877e+07	0	0.06593	2.82784	2	1390.68	2.73871	51.1342	0
	High	QSVEADINGLRR	1	2	2	P02535;P08730		0	7.35624e+07	0	0.0907	2.35408	3	1357.72	-0.40084	47.8749	1
	High	QSVEADINGLR	1	2	2	P02535;P08730		0	2.92023e+07	0.001	0.1876	1.63017	2	1201.62	0.332893	50.5149	0
	High	VTMQNLNDR	1	6	2	P02535;Q61781		0	1.48597e+08	0.002	0.2054	2.22713	2	1090.54	4.61887	42.4662	0
	High	LENEIQTYR	1	1	1	P02535		0	6.78272e+07	0.002	0.2351	1.58452	2	1165.59	1.74015	44.6667	0
	High	LAADDFR	1	17	3	P02535;P08730;Q61781		0	1.93474e+08	0.006	0.286	1.92973	2	807.4	0.3686	45.1167	0
	Medium	VTmQNLNDR	1	6	2	P02535;Q61781	M3(Oxidation)	0	0	0.038	0.394	1.70771	2	1106.53	7.27212	35.7894	0
	Medium	SEITELR	1	1	1	P02535		0	1.08252e+07	0.047	0.4044	1.09483	2	847.453	0.866187	44.4835	0
P11352	Glutathione peroxidase 1 OS=Mus musculus OX=10090 GN=Gpx1 PE=1 SV=2 - [GPX1_MOUSE]	14.7759	37.81	1	8	8	11	2.98685e+08	201	22.3162	7.21045
	A2	Sequence	# PSMs	# Proteins	# Protein Groups	Protein Group Accessions	Modifications	ΔCn	Area	q-Value	PEP	XCorr	Charge	MH+ [Da]	ΔM [ppm]	RT [min]	# Missed Cleavages
	High	NALPTPSDDPTALmTDPK	1	1	1	P11352	M14(Oxidation)	0	7.166e+07	0	0.05332	2.92494	2	1899.9	0.0126291	49.0853	0
	High	NALPTPSDDPTALMTDPK	1	1	1	P11352		0	3.96225e+08	0	0.02375	2.92486	2	1883.91	-0.159384	54.0567	0
	High	YVRPGGGFEPNFTLFEK	1	1	1	P11352		0	2.27164e+08	0	0.09419	2.57855	3	1957.98	0.865548	59.5575	0
	High	YIIWSPVcR	1	1	1	P11352	C8(Carbamidomethyl)	0	2.57271e+08	0	0.127	2.04126	2	1193.62	1.29405	58.7398	0
	High	FLVGPDGVPVRR	2	1	1	P11352		0	2.42558e+08	0	0.1693	1.78436	3	1311.75	0.215264	50.0309	1
	High	DYTEMNDLQKR	1	1	1	P11352		0	1.03122e+07	0	0.1485	1.66169	3	1412.65	2.51608	44.4559	1
	High	FLVGPDGVPVR	2	1	1	P11352		0	1.11076e+08	0	0.1131	1.4308	2	1155.65	0.744514	54.4081	0
	High	DYTEmNDLQK	1	1	1	P11352	M5(Oxidation)	0	3.03751e+07	0.002	0.2057	2.17261	2	1272.55	3.07047	40.2401	0
	High	NDIAWNFEK	1	1	1	P11352		0	2.17783e+08	0.002	0.2475	2.13367	2	1136.54	0.434614	55.0194	0
P48758	Carbonyl reductase [NADPH] 1 OS=Mus musculus OX=10090 GN=Cbr1 PE=1 SV=3 - [CBR1_MOUSE]	13.9681	29.24	1	9	9	10	1.70965e+08	277	30.622	8.30908
	A2	Sequence	# PSMs	# Proteins	# Protein Groups	Protein Group Accessions	Modifications	ΔCn	Area	q-Value	PEP	XCorr	Charge	MH+ [Da]	ΔM [ppm]	RT [min]	# Missed Cleavages
	High	FRSETITEEELVGLMNK	1	1	1	P48758		0	1.35113e+07	0	0.08566	3.40348	3	1996.01	0.600594	59.6257	1
	High	ILLNAccPGWVR	1	1	1	P48758	C6(Carbamidomethyl); C7(Carbamidomethyl)	0	6.16182e+07	0	0.04119	3.02209	2	1458.74	1.1958	56.992	0
	High	FHQLDIDNPQSIR	2	1	1	P48758		0	1.52672e+08	0	0.05814	2.58224	3	1582.8	1.06965	49.5406	0
	High	ELLPLIKPQGR	1	1	1	P48758		0	4.08229e+07	0	0.05382	2.53825	3	1263.78	0.687377	53.7468	0
	High	SETITEEELVGLMNK	1	1	1	P48758		0	3.3764e+07	0	0.07048	1.55526	2	1692.84	1.57216	60.8636	0
	High	KFSGDVVLAAR	1	1	1	P48758		0	3.01071e+07	0	0.06103	1.46012	2	1162.66	0.572511	46.7925	1
	High	LQAEGLSPR	1	1	1	P48758		0	1.95836e+08	0	0.1694	1.33137	2	970.534	2.50781	42.4468	0
	High	FSGDVVLAAR	1	1	1	P48758		0	2.63366e+07	0	0.1623	1.25072	2	1034.56	0.406733	50.3227	0
	High	IGVTVLSR	1	1	1	P48758		0	1.64386e+08	0.002	0.2128	1.59637	2	844.526	1.02571	48.5892	0
P61982	14-3-3 protein gamma OS=Mus musculus OX=10090 GN=Ywhag PE=1 SV=2 - [1433G_MOUSE]	13.9359	29.96	2	4	9	9	3.2672e+07	247	28.2849	4.89404
	A2	Sequence	# PSMs	# Proteins	# Protein Groups	Protein Group Accessions	Modifications	ΔCn	Area	q-Value	PEP	XCorr	Charge	MH+ [Da]	ΔM [ppm]	RT [min]	# Missed Cleavages
	High	ATVVESSEK	1	1	1	P61982		0	8.45264e+06	0	0.0902	2.32824	2	949.49	6.72737	33.4497	0
	High	YLAEVATGEK	1	1	1	P61982		0	1.08084e+07	0	0.1003	1.96991	2	1080.56	1.21047	43.8775	0
	High	NcSETQYESK	1	1	1	P61982	C2(Carbamidomethyl)	0	3.7718e+06	0.002	0.257	2.38999	2	1245.51	3.96957	34.6923	0
	High	YLAEVATGEKR	1	1	1	P61982		0	3.79705e+06	0.002	0.248	1.92208	2	1236.66	2.00775	41.2357	1
	High	EHMQPTHPIR	1	2	2	P61982;P68510		0	7.03666e+06	0.002	0.2542	1.78397	3	1245.62	6.10488	34.4142	0
	High	VISSIEQK	1	5	4	P61982;Q9CQV8;P68510;P68254		0	5.30748e+07	0.002	0.2323	1.67971	2	903.517	2.931	39.2153	0
	High	LAEQAER	1	7	6	P62259;P61982;Q9CQV8;P68510;P68254;P63101		0	3.41329e+07	0.006	0.2731	1.64964	2	816.424	3.90806	32.5641	0
	Medium	LAEQAERYDDMAAAMK	1	2	2	P61982;Q9CQV8		0	624081	0.047	0.4045	1.9963	2	1812.83	-0.0630221	49.0968	1
	Medium	DSTLIMQLLR	1	7	6	P62259;P61982;Q9CQV8;P68510;P68254;P63101		0	1.14021e+06	0.049	0.4082	1.29109	2	1189.66	0.680414	65.2092	0
Q9QUH0	Glutaredoxin-1 OS=Mus musculus OX=10090 GN=Glrx PE=1 SV=3 - [GLRX1_MOUSE]	13.5396	23.36	1	3	3	7	1.46488e+08	107	11.8631	8.36768
	A2	Sequence	# PSMs	# Proteins	# Protein Groups	Protein Group Accessions	Modifications	ΔCn	Area	q-Value	PEP	XCorr	Charge	MH+ [Da]	ΔM [ppm]	RT [min]	# Missed Cleavages
	High	KTQEILSQLPFK	3	1	1	Q9QUH0		0	8.89865e+07	0	0.1501	2.29908	3	1431.82	1.15131	55.6776	1
	High	TQEILSQLPFK	2	1	1	Q9QUH0		0	2.67585e+08	0	0.1499	1.73602	2	1303.73	0.993314	58.993	0
	High	VVVFIKPTcPYcR	2	1	1	Q9QUH0	C9(Carbamidomethyl); C12(Carbamidomethyl)	0	8.28908e+07	0.002	0.2614	2.27034	3	1638.85	0.367641	51.2166	0
P62259	14-3-3 protein epsilon OS=Mus musculus OX=10090 GN=Ywhae PE=1 SV=1 - [1433E_MOUSE]	13.2277	25.49	1	6	8	8	3.10682e+07	255	29.1554	4.7417
	A2	Sequence	# PSMs	# Proteins	# Protein Groups	Protein Group Accessions	Modifications	ΔCn	Area	q-Value	PEP	XCorr	Charge	MH+ [Da]	ΔM [ppm]	RT [min]	# Missed Cleavages
	High	IISSIEQKEENK	1	1	1	P62259		0	3.01998e+06	0	0.1468	2.52787	2	1417.76	3.25928	39.5396	1
	High	QMVETELK	1	1	1	P62259		0	7.07116e+06	0	0.1429	2.2014	2	977.501	3.97435	43.7139	0
	High	YLAEFATGNDRK	1	1	1	P62259		0	2.28062e+07	0	0.07039	2.1608	3	1384.69	0.352806	46.1085	1
	High	YLAEFATGNDR	1	1	1	P62259		0	0	0	0.1723	2.08363	2	1256.59	0.666058	49.9588	0
	High	EAAENSLVAYK	1	1	1	P62259		0	3.62655e+07	0	0.103	1.35912	2	1194.6	-0.507615	45.924	0
	High	LAEQAER	1	7	6	P62259;P61982;Q9CQV8;P68510;P68254;P63101		0	3.41329e+07	0.006	0.2731	1.64964	2	816.424	3.90806	32.5641	0
	Medium	IISSIEQKEENKGGEDK	1	1	1	P62259		0	2.34441e+06	0.025	0.3558	2.6044	3	1903.97	6.16975	37.9194	2
	Medium	DSTLIMQLLR	1	7	6	P62259;P61982;Q9CQV8;P68510;P68254;P63101		0	1.14021e+06	0.049	0.4082	1.29109	2	1189.66	0.680414	65.2092	0
P10126	Elongation factor 1-alpha 1 OS=Mus musculus OX=10090 GN=Eef1a1 PE=1 SV=3 - [EF1A1_MOUSE]	12.9392	19.05	2	9	9	12	4.62648e+07	462	50.0821	9.01221
	A2	Sequence	# PSMs	# Proteins	# Protein Groups	Protein Group Accessions	Modifications	ΔCn	Area	q-Value	PEP	XCorr	Charge	MH+ [Da]	ΔM [ppm]	RT [min]	# Missed Cleavages
	High	EHALLAYTLGVK	2	2	1	P10126		0	1.49444e+07	0	0.1431	2.24192	2	1314.74	1.73629	54.9107	0
	High	YYVTIIDAPGHR	1	1	1	P10126		0	2.83746e+07	0	0.0473	2.02632	3	1404.73	0.798921	51.5129	0
	High	KLEDGPK	1	1	1	P10126		0	1.11844e+06	0	0.1397	1.34165	2	786.44	5.2179	30.7629	1
	High	mDSTEPPYSQK	1	1	1	P10126	M1(Oxidation)	0	7.64109e+06	0.001	0.2044	2.48835	2	1298.56	4.21176	37.8536	0
	High	MDSTEPPYSQK	1	1	1	P10126		0	1.95206e+07	0.001	0.1931	2.23743	2	1282.56	1.72723	39.8391	0
	High	QTVAVGVIK	1	2	1	P10126		0	8.79248e+06	0.001	0.1799	1.07807	2	914.568	1.21423	45.719	0
	High	QLIVGVNK	1	2	1	P10126		0	4.17649e+07	0.002	0.2373	1.7237	2	870.542	1.10656	45.754	0
	High	IGGIGTVPVGR	2	2	1	P10126		0	1.42442e+07	0.002	0.2281	1.54073	2	1025.61	2.86217	48.1964	0
	Medium	STTTGHLIYK	1	2	1	P10126		0	4.04563e+07	0.019	0.3274	2.22143	2	1120.6	2.55698	40.4936	0
	Medium	LPLQDVYK	1	2	1	P10126		0	5.65733e+07	0.019	0.3293	1.53617	2	975.551	-0.229087	50.7068	0
P24472	Glutathione S-transferase A4 OS=Mus musculus OX=10090 GN=Gsta4 PE=1 SV=3 - [GSTA4_MOUSE]	12.8421	27.93	1	6	7	11	1.96742e+08	222	25.5474	7.38623
	A2	Sequence	# PSMs	# Proteins	# Protein Groups	Protein Group Accessions	Modifications	ΔCn	Area	q-Value	PEP	XCorr	Charge	MH+ [Da]	ΔM [ppm]	RT [min]	# Missed Cleavages
	High	KPPPDGPYVEVVR	4	1	1	P24472		0	2.24167e+08	0	0.03532	3.1134	3	1452.78	-0.147547	46.394	0
	High	EKEESYDLILSR	1	1	1	P24472		0	6.94815e+07	0	0.09507	2.48295	2	1481.75	0.127812	51.6815	1
	High	YNLYGK	1	2	2	P30115;P24472		0	5.30143e+07	0.001	0.176	1.47453	2	757.395	9.99884	43.8416	0
	High	AILSYLAAK	2	1	1	P24472		0	1.41525e+08	0.002	0.2595	1.665	2	949.572	0.227168	55.5087	0
	High	ISNIPTIK	1	1	1	P24472		0	2.24533e+08	0.002	0.2147	1.27575	2	885.541	0.437905	47.5447	0
	High	YFPVFEK	1	1	1	P24472		0	1.37936e+08	0.006	0.291	1.43052	2	929.479	2.52963	56.559	0
	Medium	LYYFNGR	1	1	1	P24472		0	5.05301e+07	0.038	0.3919	1.02001	2	932.464	1.98478	51.1086	0
P63101	14-3-3 protein zeta/delta OS=Mus musculus OX=10090 GN=Ywhaz PE=1 SV=1 - [1433Z_MOUSE]	12.141	36.33	1	6	9	11	3.96353e+07	245	27.7537	4.79248
	A2	Sequence	# PSMs	# Proteins	# Protein Groups	Protein Group Accessions	Modifications	ΔCn	Area	q-Value	PEP	XCorr	Charge	MH+ [Da]	ΔM [ppm]	RT [min]	# Missed Cleavages
	High	SVTEQGAELSNEER	2	1	1	P63101		0	3.45551e+07	0	0.03875	3.19457	2	1548.72	2.98183	41.6488	0
	High	YLAEVAAGDDK	1	1	1	P63101		0	2.18118e+06	0	0.08903	1.90756	2	1151.56	2.93132	43.9916	0
	High	EMQPTHPIR	2	3	3	Q9CQV8;P68254;P63101		0	1.10169e+07	0	0.1372	1.88614	2	1108.56	4.37667	36.9885	0
	High	YDDMAAcMK	1	1	1	P63101	C7(Carbamidomethyl)	0	3.50822e+06	0	0.1302	1.47329	2	1104.42	1.67229	44.4168	0
	High	FLIPNASQPESK	1	1	1	P63101		0	5.02179e+07	0.001	0.1971	1.71048	2	1330.7	2.32461	51.1014	0
	High	mDKNELVQK	1	1	1	P63101	N-Term(Acetyl)	0	0	0.002	0.2515	1.47095	2	1146.58	1.3201	44.2762	1
	High	LAEQAER	1	7	6	P62259;P61982;Q9CQV8;P68510;P68254;P63101		0	3.41329e+07	0.006	0.2731	1.64964	2	816.424	3.90806	32.5641	0
	Medium	VVSSIEQK	1	1	1	P63101		0	3.04405e+07	0.02	0.3347	1.22819	2	889.502	3.21114	36.2873	0
	Medium	DSTLIMQLLR	1	7	6	P62259;P61982;Q9CQV8;P68510;P68254;P63101		0	1.14021e+06	0.049	0.4082	1.29109	2	1189.66	0.680414	65.2092	0
P16858	Glyceraldehyde-3-phosphate dehydrogenase OS=Mus musculus OX=10090 GN=Gapdh PE=1 SV=2 - [G3P_MOUSE]	11.7596	22.52	2	6	6	6	1.45444e+07	333	35.7872	8.25049
	A2	Sequence	# PSMs	# Proteins	# Protein Groups	Protein Group Accessions	Modifications	ΔCn	Area	q-Value	PEP	XCorr	Charge	MH+ [Da]	ΔM [ppm]	RT [min]	# Missed Cleavages
	High	IVSNAScTTNcLAPLAK	1	1	1	P16858	C7(Carbamidomethyl); C11(Carbamidomethyl)	0	5.76526e+06	0	0.05684	3.36484	2	1819.9	0.302974	49.192	0
	High	GAAQNIIPASTGAAK	1	1	1	P16858		0	24383589	0	0.04069	2.41312	2	1369.74	-0.107734	45.0064	0
	High	LVINGKPITIFQER	1	1	1	P16858		0	3.59697e+06	0	0.0881	2.20319	3	1627.95	0.272774	57.0385	0
	High	VPTPNVSVVDLTcR	1	2	1	P16858	C13(Carbamidomethyl)	0	1.29115e+07	0	0.1374	1.93071	2	1556.82	4.97386	55.0987	0
	High	VGVNGFGR	1	1	1	P16858		0	4.05446e+06	0.002	0.2628	1.84773	2	805.433	2.2794	44.6838	0
	Medium	LTGMAFR	1	2	1	P16858		0	6.33821e+06	0.016	0.3166	1.315	2	795.419	1.35374	48.8654	0
Q99KB8	Hydroxyacylglutathione hydrolase, mitochondrial OS=Mus musculus OX=10090 GN=Hagh PE=1 SV=2 - [GLO2_MOUSE]	11.6912	20.06	1	5	5	5	1.14894e+07	309	34.0625	7.75244
	A2	Sequence	# PSMs	# Proteins	# Protein Groups	Protein Group Accessions	Modifications	ΔCn	Area	q-Value	PEP	XCorr	Charge	MH+ [Da]	ΔM [ppm]	RT [min]	# Missed Cleavages
	High	HVEPGNAAIQEK	1	1	1	Q99KB8		0	1.20419e+07	0	0.04073	3.04164	2	1292.66	3.83157	36.5171	0
	High	VTHLSTLQVGSLSVK	1	1	1	Q99KB8		0	1.86662e+06	0	0.1085	2.2698	2	1568.9	1.86165	51.6436	0
	High	FYEGTADEMYK	1	1	1	Q99KB8		0	6.10305e+06	0	0.1024	1.62135	2	1353.57	2.72677	48.1971	0
	High	TVQQHAGETDPVTTMR	1	1	1	Q99KB8		0	1.63231e+07	0.002	0.2121	2.90895	3	1770.85	2.53131	41.2956	0
	High	ALLEVLGR	1	1	1	Q99KB8		0	0	0.002	0.2468	1.84947	2	870.549	9.15785	56.9469	0
P35700	Peroxiredoxin-1 OS=Mus musculus OX=10090 GN=Prdx1 PE=1 SV=1 - [PRDX1_MOUSE]	11.4941	36.18	2	8	8	8	4.35928e+07	199	22.1624	8.11865
	A2	Sequence	# PSMs	# Proteins	# Protein Groups	Protein Group Accessions	Modifications	ΔCn	Area	q-Value	PEP	XCorr	Charge	MH+ [Da]	ΔM [ppm]	RT [min]	# Missed Cleavages
	High	LVQAFQFTDK	1	1	1	P35700		0	3.68017e+07	0	0.1021	2.3294	2	1196.63	1.30755	54.5956	0
	High	GLFIIDDKGILR	1	1	1	P35700		0	2.39925e+06	0	0.08841	2.1537	3	1359.8	1.45316	59.721	1
	High	QITINDLPVGR	1	2	1	P35700		0	53030415	0	0.1509	1.77243	2	1225.69	3.99815	54.5647	0
	High	ADEGISFR	1	1	1	P35700		0	3.95676e+07	0.001	0.1871	1.80825	2	894.432	0.27954	47.0476	0
	High	KQGGLGPMNIPLISDPK	1	1	1	P35700		0	2.88714e+06	0.002	0.2398	1.96507	3	1764.97	0.573864	57.7757	1
	High	GLFIIDDK	1	2	1	P35700		0	4.53715e+06	0.006	0.2789	1.60969	2	920.509	0.292775	57.8101	0
	Medium	SVDEIIR	1	1	1	P35700		0	3.81804e+07	0.021	0.3377	1.37988	2	831.458	1.14752	45.7976	0
	Medium	SKEYFSK	1	1	1	P35700		0	6.78369e+06	0.026	0.3565	1.82065	2	888.453	7.18209	37.2979	1
Q9JMA1	Ubiquitin carboxyl-terminal hydrolase 14 OS=Mus musculus OX=10090 GN=Usp14 PE=1 SV=3 - [UBP14_MOUSE]	10.9362	12.58	1	5	5	5	2.03347e+07	493	55.966	5.23682
	A2	Sequence	# PSMs	# Proteins	# Protein Groups	Protein Group Accessions	Modifications	ΔCn	Area	q-Value	PEP	XCorr	Charge	MH+ [Da]	ΔM [ppm]	RT [min]	# Missed Cleavages
	High	SSSSGHYVSWVR	1	1	1	Q9JMA1		0	3.26603e+06	0	0.04665	2.69527	2	1351.64	-0.276625	47.1396	0
	High	AQLFALTGVQPAR	1	1	1	Q9JMA1		0	4.88133e+07	0	0.07762	2.55436	2	1371.78	2.28326	57.6968	0
	High	ASGEmASAQYITAALR	1	1	1	Q9JMA1	M5(Oxidation)	0	3.6288e+06	0	0.08458	2.0532	2	1655.81	1.47894	55.6195	0
	High	VSIVTPEDILR	1	1	1	Q9JMA1		0	2.43916e+06	0	0.1048	1.86481	2	1241.71	1.74316	59.5763	0
	High	LEAIEDDSGR	1	1	1	Q9JMA1		0	8.56189e+06	0	0.1034	1.76852	2	1104.52	4.81749	41.4205	0
Q01853	Transitional endoplasmic reticulum ATPase OS=Mus musculus OX=10090 GN=Vcp PE=1 SV=4 - [TERA_MOUSE]	10.6516	8.06	1	6	6	6	4.89885e+06	806	89.2657	5.26221
	A2	Sequence	# PSMs	# Proteins	# Protein Groups	Protein Group Accessions	Modifications	ΔCn	Area	q-Value	PEP	XCorr	Charge	MH+ [Da]	ΔM [ppm]	RT [min]	# Missed Cleavages
	High	GGNIGDGGGAADR	1	1	1	Q01853		0	5.91363e+06	0	0.03436	3.12796	2	1116.51	5.95408	34.3723	0
	High	AIANEcQANFISIK	1	1	1	Q01853	C6(Carbamidomethyl)	0	3.71297e+06	0	0.05162	2.08106	2	1578.79	0.204019	53.5933	0
	High	MDELQLFR	1	1	1	Q01853		0	2.18042e+06	0.002	0.2248	1.63642	2	1051.53	2.50084	59.1939	0
	Medium	LAGESESNLR	1	1	1	Q01853		0	5.06995e+06	0.017	0.3195	2.1158	2	1075.54	2.61795	39.142	0
	Medium	AFEEAEK	1	1	1	Q01853		0	3.6475e+06	0.032	0.3763	1.69036	2	823.386	3.0587	36.4969	0
	Medium	LDQLIYIPLPDEK	1	1	1	Q01853		0	1.88689e+06	0.033	0.3804	1.58475	2	1556.86	1.80465	62.1047	0
Q3TTY5	Keratin, type II cytoskeletal 2 epidermal OS=Mus musculus OX=10090 GN=Krt2 PE=1 SV=1 - [K22E_MOUSE]	10.5724	7.92	9	3	7	8	6.32644e+07	707	70.8798	8.06006
	A2	Sequence	# PSMs	# Proteins	# Protein Groups	Protein Group Accessions	Modifications	ΔCn	Area	q-Value	PEP	XCorr	Charge	MH+ [Da]	ΔM [ppm]	RT [min]	# Missed Cleavages
	High	GFSSGSAVVSGGSR	2	1	1	Q3TTY5		0	86883937	0	0.06408	3.08773	2	1254.61	3.77555	42.1661	0
	High	VDPEIQNVK	1	1	1	Q3TTY5		0	6.99723e+07	0	0.1709	1.5411	2	1041.56	2.68735	42.0533	0
	High	LLEGEEcR	1	9	3	Q3TTY5;Q3UV17;Q922U2	C7(Carbamidomethyl)	0	1.3583e+07	0.002	0.2427	2.25044	2	1005.47	1.82336	39.7342	0
	High	DYQELMNTK	1	1	1	Q3TTY5		0	2.82251e+07	0.002	0.2415	1.71319	2	1141.52	2.4731	48.5899	0
	High	YEDEINKR	1	9	3	Q3TTY5;P04104;Q922U2		0	6.36083e+06	0.002	0.2289	1.59926	2	1066.52	2.52154	35.6857	1
	Medium	FASFIDK	1	17	4	Q3TTY5;Q3UV17;P04104;Q922U2		0	3.29371e+07	0.017	0.3219	1.45319	2	827.432	2.62511	50.9547	0
	Medium	KLLEGEEcR	1	9	3	Q3TTY5;Q3UV17;Q922U2	C8(Carbamidomethyl)	0	3.35296e+06	0.028	0.3591	1.64438	2	1133.57	4.57932	37.9294	1
Q922U2	Keratin, type II cytoskeletal 5 OS=Mus musculus OX=10090 GN=Krt5 PE=1 SV=1 - [K2C5_MOUSE]	10.5088	6.21	11	2	6	7	3.61866e+07	580	61.7286	7.75244
	A2	Sequence	# PSMs	# Proteins	# Protein Groups	Protein Group Accessions	Modifications	ΔCn	Area	q-Value	PEP	XCorr	Charge	MH+ [Da]	ΔM [ppm]	RT [min]	# Missed Cleavages
	High	YEELQQTAGR	1	1	1	Q922U2		0	9.6864e+06	0	0.09704	2.31846	2	1194.58	2.16055	40.573	0
	High	NKYEDEINKR	2	4	1	Q922U2		0	6.20397e+07	0	0.09789	2.24224	3	1308.66	3.28748	38.0063	2
	High	LLEGEEcR	1	9	3	Q3TTY5;Q3UV17;Q922U2	C7(Carbamidomethyl)	0	1.3583e+07	0.002	0.2427	2.25044	2	1005.47	1.82336	39.7342	0
	High	YEDEINKR	1	9	3	Q3TTY5;P04104;Q922U2		0	6.36083e+06	0.002	0.2289	1.59926	2	1066.52	2.52154	35.6857	1
	Medium	FASFIDK	1	17	4	Q3TTY5;Q3UV17;P04104;Q922U2		0	3.29371e+07	0.017	0.3219	1.45319	2	827.432	2.62511	50.9547	0
	Medium	KLLEGEEcR	1	9	3	Q3TTY5;Q3UV17;Q922U2	C8(Carbamidomethyl)	0	3.35296e+06	0.028	0.3591	1.64438	2	1133.57	4.57932	37.9294	1
P13634	Carbonic anhydrase 1 OS=Mus musculus OX=10090 GN=Ca1 PE=1 SV=4 - [CAH1_MOUSE]	10.3378	30.65	1	7	7	7	1.16812e+08	261	28.3132	6.96143
	A2	Sequence	# PSMs	# Proteins	# Protein Groups	Protein Group Accessions	Modifications	ΔCn	Area	q-Value	PEP	XCorr	Charge	MH+ [Da]	ΔM [ppm]	RT [min]	# Missed Cleavages
	High	ADGLAILGVLMK	1	1	1	P13634		0	1.16227e+07	0	0.05513	2.68948	2	1200.7	1.16391	66.2837	0
	High	YSSASEAISK	1	1	1	P13634		0	1.12858e+08	0	0.1368	2.33422	2	1042.51	3.75968	37.8502	0
	High	LYPIANGNNQSPIDIK	1	1	1	P13634		0	4.89915e+07	0	0.1253	1.96043	2	1756.92	0.282393	54.1977	0
	High	VGPANPSLQK	1	1	1	P13634		0	1.56254e+08	0	0.1446	1.71044	2	1010.57	2.72137	39.2301	0
	High	DSISLSPEQLAQLR	1	1	1	P13634		0	2.60078e+06	0	0.1162	1.69679	3	1556.83	3.0083	58.3999	0
	High	VLDALNSVK	1	1	1	P13634		0	8.13244e+07	0.002	0.2195	1.64322	2	958.561	4.70037	48.4988	0
	High	GGPLADSYR	1	1	1	P13634		0	7.6513e+07	0.002	0.2448	1.45464	2	935.461	3.41009	43.2469	0
Q61781	Keratin, type I cytoskeletal 14 OS=Mus musculus OX=10090 GN=Krt14 PE=1 SV=2 - [K1C14_MOUSE]	10.2578	8.26	14	1	4	5	1.17561e+08	484	52.8339	5.17334
	A2	Sequence	# PSMs	# Proteins	# Protein Groups	Protein Group Accessions	Modifications	ΔCn	Area	q-Value	PEP	XCorr	Charge	MH+ [Da]	ΔM [ppm]	RT [min]	# Missed Cleavages
	High	VTMQNLNDR	1	6	2	P02535;Q61781		0	1.48597e+08	0.002	0.2054	2.22713	2	1090.54	4.61887	42.4662	0
	High	LAADDFR	1	17	3	P02535;P08730;Q61781		0	1.93474e+08	0.006	0.286	1.92973	2	807.4	0.3686	45.1167	0
	Medium	EVATNSELVQSGK	1	2	1	Q61781		0	1.06114e+07	0.024	0.3517	2.22445	2	1361.69	1.67399	40.9366	0
	Medium	TRLEQEIATYR	1	7	2	P08730;Q61781		0	5.32266e+06	0.029	0.3665	2.16879	2	1379.73	0.994598	49.0668	1
	Medium	VTmQNLNDR	1	6	2	P02535;Q61781	M3(Oxidation)	0	0	0.038	0.394	1.70771	2	1106.53	7.27212	35.7894	0
P0CG49	Polyubiquitin-B OS=Mus musculus OX=10090 GN=Ubb PE=2 SV=1 - [UBB_MOUSE]	10.103	49.84	4	3	3	5	4.08844e+07	305	34.3475	7.53271
	A2	Sequence	# PSMs	# Proteins	# Protein Groups	Protein Group Accessions	Modifications	ΔCn	Area	q-Value	PEP	XCorr	Charge	MH+ [Da]	ΔM [ppm]	RT [min]	# Missed Cleavages
	High	ESTLHLVLR	2	4	1	P0CG49		0	2.3244e+07	0	0.07136	2.55762	2	1067.62	0.537821	50.765	0
	High	IQDKEGIPPDQQR	2	4	1	P0CG49		0	7.113e+07	0.006	0.2836	3.11326	3	1523.79	3.80087	36.8522	1
	Medium	TITLEVEPSDTIENVK	1	4	1	P0CG49		0	2.82794e+07	0.03	0.3678	2.36049	2	1787.93	3.91092	55.0452	0
P24270	Catalase OS=Mus musculus OX=10090 GN=Cat PE=1 SV=4 - [CATA_MOUSE]	9.63341	14.8	1	6	6	6	1.13024e+07	527	59.7577	7.88428
	A2	Sequence	# PSMs	# Proteins	# Protein Groups	Protein Group Accessions	Modifications	ΔCn	Area	q-Value	PEP	XCorr	Charge	MH+ [Da]	ΔM [ppm]	RT [min]	# Missed Cleavages
	High	FNSANEDNVTQVR	1	1	1	P24270		0	1.76558e+07	0	0.06833	2.01111	2	1493.7	3.07354	42.5469	0
	High	LFAYPDTHR	1	1	1	P24270		0	5.77091e+06	0	0.1654	1.93435	3	1119.56	0.953475	46.508	0
	High	DAILFPSFIHSQK	1	1	1	P24270		0	5.28594e+06	0	0.1564	1.88076	3	1502.8	0.883045	59.7451	0
	High	LAQEDPDYGLR	1	1	1	P24270		0	1.04805e+07	0.001	0.2042	2.32075	2	1276.62	0.197184	46.2345	0
	High	NAIHTYTQAGSHmAAK	1	1	1	P24270	M13(Oxidation)	0	2.33995e+06	0.002	0.2537	3.16584	3	1716.82	4.01946	36.3	0
	Medium	GAGAFGYFEVTHDITR	1	1	1	P24270		0	1.11226e+06	0.022	0.3428	2.1357	2	1740.84	2.49604	57.7147	0
Q6ZWX6	Eukaryotic translation initiation factor 2 subunit 1 OS=Mus musculus OX=10090 GN=Eif2s1 PE=1 SV=3 - [IF2A_MOUSE]	9.62047	20.95	1	7	7	7	8.75764e+06	315	36.0854	5.08447
	A2	Sequence	# PSMs	# Proteins	# Protein Groups	Protein Group Accessions	Modifications	ΔCn	Area	q-Value	PEP	XCorr	Charge	MH+ [Da]	ΔM [ppm]	RT [min]	# Missed Cleavages
	High	VVTDTDETELAR	1	1	1	Q6ZWX6		0	7.9852e+06	0	0.03689	2.2999	2	1348.66	3.69165	43.293	0
	High	YVMTTTTLER	1	1	1	Q6ZWX6		0	7.39789e+06	0	0.1335	2.10042	2	1214.61	1.08642	47.9118	0
	High	INLIAPPR	1	1	1	Q6ZWX6		0	5.54933e+06	0	0.1459	1.79495	2	893.558	1.42095	51.1257	0
	High	NEcVVVIR	1	1	1	Q6ZWX6	C3(Carbamidomethyl)	0	9.00116e+06	0	0.1315	1.74173	2	988.526	1.71502	46.7222	0
	High	AGLNcSTETMPIK	1	1	1	Q6ZWX6	C5(Carbamidomethyl)	0	3.76838e+06	0	0.08998	1.68348	2	1421.68	-0.477269	47.4209	0
	High	VSPEEAIK	1	1	1	Q6ZWX6		0	9.28655e+06	0.006	0.2899	1.22062	2	872.476	4.2414	41.4214	0
	Medium	TVYSILR	1	1	1	Q6ZWX6		0	7.93177e+06	0.021	0.3379	0.841363	2	851.499	0.467019	51.9766	0
P68510	14-3-3 protein eta OS=Mus musculus OX=10090 GN=Ywhah PE=1 SV=2 - [1433F_MOUSE]	9.59239	29.27	2	4	8	8	3.2851e+07	246	28.194	4.89404
	A2	Sequence	# PSMs	# Proteins	# Protein Groups	Protein Group Accessions	Modifications	ΔCn	Area	q-Value	PEP	XCorr	Charge	MH+ [Da]	ΔM [ppm]	RT [min]	# Missed Cleavages
	High	AVTELNEPLSNEDR	1	1	1	P68510		0	6.50606e+06	0	0.1549	2.51017	2	1586.76	-1.34481	47.3547	0
	High	NSVVEASEAAYK	1	1	1	P68510		0	5.4398e+06	0	0.1315	1.98865	2	1267.62	0.274206	44.7867	0
	High	YLAEVASGEKK	1	1	1	P68510		0	3.43412e+06	0	0.1265	1.76421	2	1194.64	3.16002	39.481	1
	High	YLAEVASGEK	1	1	1	P68510		0	1.13452e+07	0	0.1486	1.40224	2	1066.54	2.2799	42.9008	0
	High	EHMQPTHPIR	1	2	2	P61982;P68510		0	7.03666e+06	0.002	0.2542	1.78397	3	1245.62	6.10488	34.4142	0
	High	VISSIEQK	1	5	4	P61982;Q9CQV8;P68510;P68254		0	5.30748e+07	0.002	0.2323	1.67971	2	903.517	2.931	39.2153	0
	High	LAEQAER	1	7	6	P62259;P61982;Q9CQV8;P68510;P68254;P63101		0	3.41329e+07	0.006	0.2731	1.64964	2	816.424	3.90806	32.5641	0
	Medium	DSTLIMQLLR	1	7	6	P62259;P61982;Q9CQV8;P68510;P68254;P63101		0	1.14021e+06	0.049	0.4082	1.29109	2	1189.66	0.680414	65.2092	0
P15532	Nucleoside diphosphate kinase A OS=Mus musculus OX=10090 GN=Nme1 PE=1 SV=1 - [NDKA_MOUSE]	9.48236	25	2	3	3	5	7.4134e+06	152	17.1969	7.37158
	A2	Sequence	# PSMs	# Proteins	# Protein Groups	Protein Group Accessions	Modifications	ΔCn	Area	q-Value	PEP	XCorr	Charge	MH+ [Da]	ΔM [ppm]	RT [min]	# Missed Cleavages
	High	VmLGETNPADSKPGTIR	1	2	1	P15532	M2(Oxidation)	0	0	0	0.1355	2.83144	3	1801.91	-1.91142	43.6897	0
	High	VMLGETNPADSKPGTIR	2	2	1	P15532		0	1.56352e+07	0	0.1617	2.37495	2	1785.92	0.939079	45.648	0
	High	TFIAIKPDGVQR	1	2	1	P15532		0	3.1822e+06	0	0.1103	1.52066	3	1344.77	1.59681	48.2474	0
	High	GDFcIQVGR	1	2	1	P15532	C4(Carbamidomethyl)	0	3.42277e+06	0.006	0.2856	1.96764	2	1051.5	1.8134	51.0185	0
P49813	Tropomodulin-1 OS=Mus musculus OX=10090 GN=Tmod1 PE=1 SV=2 - [TMOD1_MOUSE]	9.32141	16.16	2	5	5	5	7.39067e+06	359	40.4409	5.09717
	A2	Sequence	# PSMs	# Proteins	# Protein Groups	Protein Group Accessions	Modifications	ΔCn	Area	q-Value	PEP	XCorr	Charge	MH+ [Da]	ΔM [ppm]	RT [min]	# Missed Cleavages
	High	ASNAMMSNNDLVR	1	1	1	P49813		0	7.35763e+06	0	0.05071	2.65338	2	1422.65	0.286005	47.2591	0
	High	TLNVESNFISGAGILR	1	1	1	P49813		0	2.6607e+06	0	0.07617	2.31567	2	1690.91	1.47921	61.1011	0
	High	FGYHFTQQGPR	1	2	1	P49813		0	9.82425e+06	0	0.1528	2.14734	3	1337.64	2.42032	47.3908	0
	High	IDNQSQPLGNK	1	1	1	P49813		0	1.87032e+06	0.002	0.2611	2.20502	2	1213.63	9.08856	37.3611	0
	Medium	FSIVGTR	1	1	1	P49813		0	4.99014e+06	0.019	0.3272	1.38004	2	779.442	1.37783	48.9965	0
Q8R5I6	Glutathione S-transferase Mu 4 OS=Mus musculus OX=10090 GN=Gstm4 PE=1 SV=1 - [GSTM4_MOUSE]	9.12637	22.94	1	3	5	8	7.82421e+08	218	25.5031	6.93213
	A2	Sequence	# PSMs	# Proteins	# Protein Groups	Protein Group Accessions	Modifications	ΔCn	Area	q-Value	PEP	XCorr	Charge	MH+ [Da]	ΔM [ppm]	RT [min]	# Missed Cleavages
	High	ITQSNAILR	3	5	4	P10649;P15626;P48774;Q8R5I6		0	2.30734e+09	0	0.1082	1.78404	2	1015.59	1.45598	44.3179	0
	High	YTMGDAPDYDR	1	2	2	P15626;Q8R5I6		0	2.45181e+07	0	0.161	1.77733	2	1303.53	2.10415	45.6429	0
	High	LLLEYTGSSYEEKR	2	1	1	Q8R5I6		0	7.3061e+06	0.001	0.1972	2.04413	3	1687.86	1.37568	50.8678	1
	High	LFSQFLGQR	1	1	1	Q8R5I6		0	1.54063e+07	0.001	0.1738	0.970593	2	1095.6	1.38339	57.4833	0
	Medium	TWFVGEK	1	1	1	Q8R5I6		0	5.68423e+06	0.02	0.3342	1.67305	2	866.439	-1.6905	52.3655	0
P53026	60S ribosomal protein L10a OS=Mus musculus OX=10090 GN=Rpl10a PE=1 SV=3 - [RL10A_MOUSE]	8.97557	19.35	1	4	4	5	3.49424e+07	217	24.9006	9.979
	A2	Sequence	# PSMs	# Proteins	# Protein Groups	Protein Group Accessions	Modifications	ΔCn	Area	q-Value	PEP	XCorr	Charge	MH+ [Da]	ΔM [ppm]	RT [min]	# Missed Cleavages
	High	AVDIPHMDIEALK	1	1	1	P53026		0	4.60377e+06	0	0.141	2.57788	3	1451.77	9.38947	56.8569	0
	High	KYDAFLASESLIK	2	1	1	P53026		0	2.24186e+07	0	0.04447	2.01973	2	1484.8	2.40226	56.3066	1
	High	DTLYEAVR	1	1	1	P53026		0	4.05289e+07	0	0.1514	1.60087	2	966.49	0.569403	47.5758	0
	High	ILGPGLNK	1	1	1	P53026		0	4.18797e+07	0.002	0.2271	1.54383	2	811.505	1.33826	44.5142	0
Q9CQV8	14-3-3 protein beta/alpha OS=Mus musculus OX=10090 GN=Ywhab PE=1 SV=3 - [1433B_MOUSE]	8.92089	21.95	2	1	6	7	3.30199e+07	246	28.0689	4.83057
	A2	Sequence	# PSMs	# Proteins	# Protein Groups	Protein Group Accessions	Modifications	ΔCn	Area	q-Value	PEP	XCorr	Charge	MH+ [Da]	ΔM [ppm]	RT [min]	# Missed Cleavages
	High	EMQPTHPIR	2	3	3	Q9CQV8;P68254;P63101		0	1.10169e+07	0	0.1372	1.88614	2	1108.56	4.37667	36.9885	0
	High	YLSEVASGENK	1	1	1	Q9CQV8		0	1.18521e+07	0	0.08286	1.70911	2	1196.58	3.1558	41.216	0
	High	VISSIEQK	1	5	4	P61982;Q9CQV8;P68510;P68254		0	5.30748e+07	0.002	0.2323	1.67971	2	903.517	2.931	39.2153	0
	High	LAEQAER	1	7	6	P62259;P61982;Q9CQV8;P68510;P68254;P63101		0	3.41329e+07	0.006	0.2731	1.64964	2	816.424	3.90806	32.5641	0
	Medium	LAEQAERYDDMAAAMK	1	2	2	P61982;Q9CQV8		0	624081	0.047	0.4045	1.9963	2	1812.83	-0.0630221	49.0968	1
	Medium	DSTLIMQLLR	1	7	6	P62259;P61982;Q9CQV8;P68510;P68254;P63101		0	1.14021e+06	0.049	0.4082	1.29109	2	1189.66	0.680414	65.2092	0
Q9JJK2	LanC-like protein 2 OS=Mus musculus OX=10090 GN=Lancl2 PE=1 SV=1 - [LANC2_MOUSE]	8.85703	15.33	1	6	6	6	3.65112e+07	450	50.7445	7.28369
	A2	Sequence	# PSMs	# Proteins	# Protein Groups	Protein Group Accessions	Modifications	ΔCn	Area	q-Value	PEP	XCorr	Charge	MH+ [Da]	ΔM [ppm]	RT [min]	# Missed Cleavages
	High	EAMEcSDVIWQR	1	1	1	Q9JJK2	C5(Carbamidomethyl)	0	8.51618e+06	0	0.04244	2.54898	2	1523.66	0.150692	53.3273	0
	High	SGNYPSSLSNETDR	1	1	1	Q9JJK2		0	3.54285e+07	0	0.1028	2.34227	2	1526.67	1.83854	42.7868	0
	High	IKDLLQQMEEGLK	1	1	1	Q9JJK2		0	3.84727e+06	0	0.1473	1.99437	2	1544.84	1.44398	60.4424	1
	High	EVVSAIIESGK	1	1	1	Q9JJK2		0	26681018	0	0.1084	1.9714	2	1131.62	-1.064	50.5683	0
	High	VTGDQTYLLR	1	1	1	Q9JJK2		0	4.7424e+07	0	0.1509	1.5477	2	1165.62	0.995822	49.7019	0
	High	cPLLYQWHR	1	1	1	Q9JJK2	C1(Carbamidomethyl)	0	8.04348e+06	0.006	0.2759	1.82676	3	1272.63	0.163213	53.3341	0
O70325	Phospholipid hydroperoxide glutathione peroxidase OS=Mus musculus OX=10090 GN=Gpx4 PE=1 SV=4 - [GPX4_MOUSE]	8.76261	27.92	1	5	5	6	6.85634e+07	197	22.2149	8.45557
	A2	Sequence	# PSMs	# Proteins	# Protein Groups	Protein Group Accessions	Modifications	ΔCn	Area	q-Value	PEP	XCorr	Charge	MH+ [Da]	ΔM [ppm]	RT [min]	# Missed Cleavages
	High	ILAFPcNQFGR	1	1	1	O70325	C6(Carbamidomethyl)	0	1.17598e+08	0	0.06601	2.39982	2	1322.67	1.15495	57.2666	0
	High	TDVNYTQLVDLHAR	1	1	1	O70325		0	4.28821e+07	0	0.02521	2.25829	3	1644.83	0.419282	53.9119	0
	High	QEPGSNQEIK	1	1	1	O70325		0	1.83268e+07	0	0.165	1.76043	2	1129.55	2.8702	35.0144	0
	High	DIDGHMVcLDKYR	2	1	1	O70325	C8(Carbamidomethyl)	0	5.93993e+06	0.002	0.2284	1.76703	4	1621.75	0.326504	49.0456	1
	Medium	YAEcGLR	1	1	1	O70325	C4(Carbamidomethyl)	0	4.52097e+07	0.021	0.3361	1.56647	2	868.401	3.00453	39.5805	0
P06151	L-lactate dehydrogenase A chain OS=Mus musculus OX=10090 GN=Ldha PE=1 SV=3 - [LDHA_MOUSE]	8.38737	12.35	3	4	4	4	1.91888e+07	332	36.4752	7.73779
	A2	Sequence	# PSMs	# Proteins	# Protein Groups	Protein Group Accessions	Modifications	ΔCn	Area	q-Value	PEP	XCorr	Charge	MH+ [Da]	ΔM [ppm]	RT [min]	# Missed Cleavages
	High	VTLTPEEEAR	1	1	1	P06151		0	2.92248e+07	0	0.06497	2.53846	2	1144.59	3.85596	43.2063	0
	High	VIGSGcNLDSAR	1	3	1	P06151	C6(Carbamidomethyl)	0	1.5924e+07	0	0.06773	2.20816	2	1248.6	3.2022	42.0937	0
	High	SADTLWGIQK	1	1	1	P06151		0	1.15079e+07	0	0.1549	1.95103	2	1118.58	0.156282	54.151	0
	High	LVIITAGAR	1	2	1	P06151		0	1.24177e+07	0	0.131	1.68973	2	913.583	0.548781	49.5742	0
Q99LX0	Parkinson disease protein 7 homolog OS=Mus musculus OX=10090 GN=Park7 PE=1 SV=1 - [PARK7_MOUSE]	8.37212	24.87	1	5	5	5	5.12647e+06	189	20.0084	6.771
	A2	Sequence	# PSMs	# Proteins	# Protein Groups	Protein Group Accessions	Modifications	ΔCn	Area	q-Value	PEP	XCorr	Charge	MH+ [Da]	ΔM [ppm]	RT [min]	# Missed Cleavages
	High	VTVAGLAGKDPVQcSR	1	1	1	Q99LX0	C14(Carbamidomethyl)	0	5.73862e+06	0	0.1411	2.24344	3	1657.87	-0.105354	46.5803	1
	High	ALVILAK	1	1	1	Q99LX0		0	2.71954e+06	0.002	0.2296	2.05475	2	727.509	1.7559	51.0355	0
	High	GAEEMETVIPVDVMR	1	1	1	Q99LX0		0	4.9798e+06	0.002	0.2552	1.97294	2	1675.8	1.05971	59.5354	0
	High	VTVAGLAGK	1	1	1	Q99LX0		0	4.661e+06	0.002	0.2519	1.15752	2	815.5	1.72319	45.1685	0
	High	EILKEQESR	1	1	1	Q99LX0		0	3.94813e+06	0.006	0.2936	2.101	3	1131.61	4.19488	36.2798	1
P08032	Spectrin alpha chain, erythrocytic 1 OS=Mus musculus OX=10090 GN=Spta1 PE=1 SV=3 - [SPTA1_MOUSE]	8.30352	2.15	1	5	5	5	5.97614e+06	2415	279.693	5.03369
	A2	Sequence	# PSMs	# Proteins	# Protein Groups	Protein Group Accessions	Modifications	ΔCn	Area	q-Value	PEP	XCorr	Charge	MH+ [Da]	ΔM [ppm]	RT [min]	# Missed Cleavages
	High	ESLSNAADLQR	1	1	1	P08032		0	7.18893e+06	0	0.1281	2.26905	2	1203.6	2.6551	44.2983	0
	High	VIALYDFEAR	1	1	1	P08032		0	3.76627e+06	0	0.09851	2.04302	2	1196.63	1.40956	59.3325	0
	High	VLETAEEIQHR	1	1	1	P08032		0	4.13195e+06	0	0.0566	1.75785	3	1324.69	4.3082	41.9852	0
	High	VTTLGETAER	1	1	1	P08032		0	3.19451e+06	0.006	0.2905	2.07865	2	1076.56	2.14867	40.3169	0
	Medium	IITLDETATK	1	1	1	P08032		0	6.60752e+06	0.033	0.3781	1.9128	2	1104.62	1.38259	47.8262	0
P10639	Thioredoxin OS=Mus musculus OX=10090 GN=Txn PE=1 SV=3 - [THIO_MOUSE]	8.17074	31.43	1	4	4	4	2.65106e+07	105	11.6676	4.91943
	A2	Sequence	# PSMs	# Proteins	# Protein Groups	Protein Group Accessions	Modifications	ΔCn	Area	q-Value	PEP	XCorr	Charge	MH+ [Da]	ΔM [ppm]	RT [min]	# Missed Cleavages
	High	EAFQEALAAAGDK	1	1	1	P10639		0	2.56432e+07	0	0.05546	2.11983	2	1320.64	0.74908	53.3663	0
	High	VGEFSGANK	1	1	1	P10639		0	4.48469e+07	0	0.1649	2.07974	2	908.451	4.01012	38.3139	0
	High	VGEFSGANKEK	1	1	1	P10639		0	2.25428e+06	0	0.1496	1.90329	2	1165.59	0.352936	35.6849	1
	Medium	cMPTFQFYK	1	1	1	P10639	C1(Carbamidomethyl)	0	9.04165e+06	0.019	0.3294	2.06787	2	1221.55	1.78494	58.1172	0
P08730	Keratin, type I cytoskeletal 13 OS=Mus musculus OX=10090 GN=Krt13 PE=1 SV=2 - [K1C13_MOUSE]	8.08276	8.47	13	1	5	5	1.16646e+08	437	47.7243	4.85596
	A2	Sequence	# PSMs	# Proteins	# Protein Groups	Protein Group Accessions	Modifications	ΔCn	Area	q-Value	PEP	XCorr	Charge	MH+ [Da]	ΔM [ppm]	RT [min]	# Missed Cleavages
	High	QSVEADINGLRR	1	2	2	P02535;P08730		0	7.35624e+07	0	0.0907	2.35408	3	1357.72	-0.40084	47.8749	1
	High	QSVEADINGLR	1	2	2	P02535;P08730		0	2.92023e+07	0.001	0.1876	1.63017	2	1201.62	0.332893	50.5149	0
	High	LAADDFR	1	17	3	P02535;P08730;Q61781		0	1.93474e+08	0.006	0.286	1.92973	2	807.4	0.3686	45.1167	0
	Medium	TRLEQEIATYR	1	7	2	P08730;Q61781		0	5.32266e+06	0.029	0.3665	2.16879	2	1379.73	0.994598	49.0668	1
	Medium	LASYLDK	1	5	1	P08730		0	8.29025e+07	0.029	0.3672	1.2947	2	809.442	2.24225	43.9321	0
P04104	Keratin, type II cytoskeletal 1 OS=Mus musculus OX=10090 GN=Krt1 PE=1 SV=4 - [K2C1_MOUSE]	7.97327	6.12	6	3	5	7	2.09876e+08	637	65.5653	8.14795
	A2	Sequence	# PSMs	# Proteins	# Protein Groups	Protein Group Accessions	Modifications	ΔCn	Area	q-Value	PEP	XCorr	Charge	MH+ [Da]	ΔM [ppm]	RT [min]	# Missed Cleavages
	High	FLEQQNQVLQTK	2	5	1	P04104		0	3.49355e+08	0	0.05383	3.01668	2	1475.79	1.40929	47.4428	0
	High	TNAENEFVTIKK	2	1	1	P04104		0	1.93984e+08	0	0.09014	2.61367	2	1393.73	0.170889	45.3636	1
	High	TNAENEFVTIK	1	1	1	P04104		0	8.62878e+07	0	0.09243	2.34292	2	1265.64	0.959226	50.2672	0
	High	YEDEINKR	1	9	3	Q3TTY5;P04104;Q922U2		0	6.36083e+06	0.002	0.2289	1.59926	2	1066.52	2.52154	35.6857	1
	Medium	FASFIDK	1	17	4	Q3TTY5;Q3UV17;P04104;Q922U2		0	3.29371e+07	0.017	0.3219	1.45319	2	827.432	2.62511	50.9547	0
Q9DCS2	Methyltransferase-like 26 OS=Mus musculus OX=10090 GN=Mettl26 PE=1 SV=1 - [MTL26_MOUSE]	7.78491	21.08	1	4	4	5	4.81602e+07	204	22.6725	6.52197
	A2	Sequence	# PSMs	# Proteins	# Protein Groups	Protein Group Accessions	Modifications	ΔCn	Area	q-Value	PEP	XCorr	Charge	MH+ [Da]	ΔM [ppm]	RT [min]	# Missed Cleavages
	High	MVDMPANNK	1	1	1	Q9DCS2		0	3.39458e+07	0	0.115	2.34208	2	1019.47	2.83455	40.4855	0
	High	AVLITYGPYAVNGK	1	1	1	Q9DCS2		0	4.24119e+07	0	0.05149	1.96947	2	1465.81	0.158329	55.4888	0
	High	cLDSIAATTR	1	1	1	Q9DCS2	C1(Carbamidomethyl)	0	6.81228e+07	0	0.1302	1.61145	2	1107.55	2.84482	44.9284	0
	Medium	mVDMPANNK	1	1	1	Q9DCS2	M1(Oxidation)	0	3509382	0.012	0.3067	1.86191	2	1035.46	4.16492	37.1737	0
	Medium	NKEPILSVLR	1	1	1	Q9DCS2		0	837626	0.047	0.4049	1.55519	2	1168.71	0.72283	52.6044	1
Q9R111	Guanine deaminase OS=Mus musculus OX=10090 GN=Gda PE=1 SV=1 - [GUAD_MOUSE]	7.67239	9.47	1	4	4	4	1.52217e+07	454	50.9807	5.52881
	A2	Sequence	# PSMs	# Proteins	# Protein Groups	Protein Group Accessions	Modifications	ΔCn	Area	q-Value	PEP	XCorr	Charge	MH+ [Da]	ΔM [ppm]	RT [min]	# Missed Cleavages
	High	IVFLEESSQQEK	1	1	1	Q9R111		0	1.71678e+07	0	0.07997	2.87434	2	1436.73	1.6442	52.2574	0
	High	STDVAEEVYTR	1	1	1	Q9R111		0	1.67835e+07	0	0.1008	2.76331	2	1269.6	0.456661	46.0635	0
	High	DHLLGVSDSGK	1	1	1	Q9R111		0	7.2714e+06	0	0.1195	2.03474	2	1127.57	3.21062	42.4021	0
	High	TPPLALVFR	1	1	1	Q9R111		0	1.17138e+07	0	0.0816	1.46985	2	1013.62	5.2625	61.5259	0
P68254	14-3-3 protein theta OS=Mus musculus OX=10090 GN=Ywhaq PE=1 SV=1 - [1433T_MOUSE]	7.31899	19.59	2	1	5	6	3.27415e+07	245	27.7608	4.77979
	A2	Sequence	# PSMs	# Proteins	# Protein Groups	Protein Group Accessions	Modifications	ΔCn	Area	q-Value	PEP	XCorr	Charge	MH+ [Da]	ΔM [ppm]	RT [min]	# Missed Cleavages
	High	AVTEQGAELSNEER	1	1	1	P68254		0	9.46058e+06	0	0.06196	2.10349	2	1532.72	3.51491	41.1622	0
	High	EMQPTHPIR	2	3	3	Q9CQV8;P68254;P63101		0	1.10169e+07	0	0.1372	1.88614	2	1108.56	4.37667	36.9885	0
	High	VISSIEQK	1	5	4	P61982;Q9CQV8;P68510;P68254		0	5.30748e+07	0.002	0.2323	1.67971	2	903.517	2.931	39.2153	0
	High	LAEQAER	1	7	6	P62259;P61982;Q9CQV8;P68510;P68254;P63101		0	3.41329e+07	0.006	0.2731	1.64964	2	816.424	3.90806	32.5641	0
	Medium	DSTLIMQLLR	1	7	6	P62259;P61982;Q9CQV8;P68510;P68254;P63101		0	1.14021e+06	0.049	0.4082	1.29109	2	1189.66	0.680414	65.2092	0
P70290	55 kDa erythrocyte membrane protein OS=Mus musculus OX=10090 GN=Mpp1 PE=1 SV=1 - [EM55_MOUSE]	7.11357	11.59	1	5	5	5	1.91413e+07	466	52.1945	7.1958
	A2	Sequence	# PSMs	# Proteins	# Protein Groups	Protein Group Accessions	Modifications	ΔCn	Area	q-Value	PEP	XCorr	Charge	MH+ [Da]	ΔM [ppm]	RT [min]	# Missed Cleavages
	High	NGLLSHNPEK	1	1	1	P70290		0	4.69855e+06	0	0.134	1.99328	2	1108.58	4.22156	39.2054	0
	High	LPALQMFMR	1	1	1	P70290		0	9.26761e+06	0	0.144	1.64577	2	1106.59	3.32494	62.3509	0
	High	TLVLIGASGVGR	1	1	1	P70290		0	2.11848e+07	0.006	0.2813	1.75476	2	1142.69	4.49135	55.08	0
	Medium	IAILDIEPQTLK	1	1	1	P70290		0	2.69714e+07	0.028	0.3585	1.36612	2	1353.8	3.25672	59.7217	0
	Medium	SSEGEGGNSMR	1	1	1	P70290		0	606043	0.03	0.3714	1.71977	2	1110.45	5.12552	32.0443	0
Q61171	Peroxiredoxin-2 OS=Mus musculus OX=10090 GN=Prdx2 PE=1 SV=3 - [PRDX2_MOUSE]	7.01948	28.28	1	6	6	6	3.51086e+08	198	21.7651	5.41455
	A2	Sequence	# PSMs	# Proteins	# Protein Groups	Protein Group Accessions	Modifications	ΔCn	Area	q-Value	PEP	XCorr	Charge	MH+ [Da]	ΔM [ppm]	RT [min]	# Missed Cleavages
	High	SAPDFTATAVVDGAFKEIK	1	1	1	Q61171		0	2.50386e+07	0	0.1431	2.69591	3	1967.03	9.66979	60.2549	1
	High	SAPDFTATAVVDGAFK	1	1	1	Q61171		0	3.17919e+07	0	0.01614	2.49102	2	1596.79	2.56887	59.0681	0
	High	QITVNDLPVGR	1	1	1	Q61171		0	472231018	0	0.04763	1.83256	2	1211.68	0.841205	51.7472	0
	High	NDEGIAYR	1	1	1	Q61171		0	2.38102e+08	0.001	0.1816	1.3969	2	937.438	0.264945	40.8909	0
	High	SLSQNYGVLK	1	1	1	Q61171		0	3.42925e+08	0.001	0.1772	1.34712	2	1108.6	2.90597	47.974	0
	Medium	GLFIIDAK	1	1	1	Q61171		0	1.00216e+08	0.035	0.3873	1.13864	2	876.52	1.2388	58.0471	0
Q9DBG3	AP-2 complex subunit beta OS=Mus musculus OX=10090 GN=Ap2b1 PE=1 SV=1 - [AP2B1_MOUSE]	6.85713	3.95	1	1	3	3	8.47373e+06	937	104.516	5.37646
	A2	Sequence	# PSMs	# Proteins	# Protein Groups	Protein Group Accessions	Modifications	ΔCn	Area	q-Value	PEP	XCorr	Charge	MH+ [Da]	ΔM [ppm]	RT [min]	# Missed Cleavages
	High	EcHLNADTVSSK	1	1	1	Q9DBG3	C2(Carbamidomethyl)	0	803707	0	0.05379	2.63624	2	1360.62	3.62779	37.2009	0
	High	mEPLNNLQVAVK	1	2	2	Q9DBG3;O35643	M1(Oxidation)	0	5.73791e+06	0.001	0.1933	2.47136	2	1371.73	0.899987	50.8152	0
	High	NVEGQDMLYQSLK	1	2	2	Q9DBG3;O35643		0	18879588	0.001	0.1882	1.74953	2	1524.74	2.03063	54.3862	0
P04919	Band 3 anion transport protein OS=Mus musculus OX=10090 GN=Slc4a1 PE=1 SV=1 - [B3AT_MOUSE]	6.68746	5.81	1	5	5	5	5.54607e+06	929	103.07	5.45264
	A2	Sequence	# PSMs	# Proteins	# Protein Groups	Protein Group Accessions	Modifications	ΔCn	Area	q-Value	PEP	XCorr	Charge	MH+ [Da]	ΔM [ppm]	RT [min]	# Missed Cleavages
	High	ANFLEKPVLGFVR	1	1	1	P04919		0	4.80437e+06	0	0.1475	2.58845	3	1489.85	1.03993	58.5794	0
	High	AAATLMTER	1	1	1	P04919		0	5.44852e+06	0.001	0.1739	2.18157	2	963.493	0.24732	43.4752	0
	High	LILPLIFR	1	1	1	P04919		0	887542	0.001	0.1922	1.44256	2	984.667	6.33038	66.3231	0
	High	ALLNLVPVQK	1	1	1	P04919		0	6.38531e+06	0.002	0.2221	1.32093	2	1094.69	1.13667	57.8355	0
	Medium	IPPDSETTLVLVGR	1	1	1	P04919		0	0	0.016	0.3158	1.91744	2	1496.83	-0.00302075	55.7764	0
Q9WU78	Programmed cell death 6-interacting protein OS=Mus musculus OX=10090 GN=Pdcd6ip PE=1 SV=3 - [PDC6I_MOUSE]	6.53669	5.52	1	5	5	5	5.76094e+06	869	95.9642	6.52197
	A2	Sequence	# PSMs	# Proteins	# Protein Groups	Protein Group Accessions	Modifications	ΔCn	Area	q-Value	PEP	XCorr	Charge	MH+ [Da]	ΔM [ppm]	RT [min]	# Missed Cleavages
	High	TPSNDLYKPLR	1	1	1	Q9WU78		0	5439383	0	0.04823	2.72071	3	1303.7	-0.738837	44.8935	0
	High	SLLSNLDEIKK	1	1	1	Q9WU78		0	1.55726e+06	0.002	0.2551	2.09878	3	1259.72	1.99754	54.8001	1
	High	FTDLFEK	1	1	1	Q9WU78		0	2.36006e+06	0.005	0.2693	1.38583	2	899.452	1.38388	54.6533	0
	Medium	DLQQSIAR	1	1	1	Q9WU78		0	6.83471e+06	0.023	0.3472	1.5161	2	930.505	4.4512	43.2239	0
	Medium	NIQVSHQEFSK	1	1	1	Q9WU78		0	5.00873e+06	0.031	0.3719	1.71721	2	1316.66	2.0154	41.2342	0
O35643	AP-1 complex subunit beta-1 OS=Mus musculus OX=10090 GN=Ap1b1 PE=1 SV=2 - [AP1B1_MOUSE]	6.52972	5.2	1	2	4	4	1.78724e+07	943	103.869	5.17334
	A2	Sequence	# PSMs	# Proteins	# Protein Groups	Protein Group Accessions	Modifications	ΔCn	Area	q-Value	PEP	XCorr	Charge	MH+ [Da]	ΔM [ppm]	RT [min]	# Missed Cleavages
	High	DIANENEAQFQIR	1	1	1	O35643		0	1.11653e+07	0	0.07265	2.30883	2	1547.75	1.88599	51.2014	0
	High	mEPLNNLQVAVK	1	2	2	Q9DBG3;O35643	M1(Oxidation)	0	5.73791e+06	0.001	0.1933	2.47136	2	1371.73	0.899987	50.8152	0
	High	NVEGQDMLYQSLK	1	2	2	Q9DBG3;O35643		0	18879588	0.001	0.1882	1.74953	2	1524.74	2.03063	54.3862	0
	High	LQSSNIFTVAK	1	1	1	O35643		0	2.35724e+07	0.002	0.2061	1.38159	2	1207.67	4.5296	52.6701	0
Q9CR00	26S proteasome non-ATPase regulatory subunit 9 OS=Mus musculus OX=10090 GN=Psmd9 PE=1 SV=1 - [PSMD9_MOUSE]	6.39261	26.58	1	5	5	5	2.12737e+07	222	24.7046	6.43018
	A2	Sequence	# PSMs	# Proteins	# Protein Groups	Protein Group Accessions	Modifications	ΔCn	Area	q-Value	PEP	XCorr	Charge	MH+ [Da]	ΔM [ppm]	RT [min]	# Missed Cleavages
	High	GIGMNEPLVDcEGYPR	1	1	1	Q9CR00	C11(Carbamidomethyl)	0	7.61086e+06	0	0.1245	2.59696	2	1806.82	0.452839	54.3222	0
	High	ADVDLYQVR	1	1	1	Q9CR00		0	2.39545e+07	0	0.116	2.16544	2	1078.55	1.23633	49.4917	0
	High	QVEEALHQLHAR	1	1	1	Q9CR00		0	1.11329e+07	0	0.06621	1.81596	3	1430.75	3.07239	42.4147	0
	High	GLLGcNIIPLQR	1	1	1	Q9CR00	C5(Carbamidomethyl)	0	1.56012e+07	0	0.0632	1.63021	2	1353.77	0.595844	59.4433	0
	High	ANYDVLESQK	1	1	1	Q9CR00		0	2.42654e+07	0.002	0.2073	1.44073	2	1166.57	0.682666	46.7034	0
P17427	AP-2 complex subunit alpha-2 OS=Mus musculus OX=10090 GN=Ap2a2 PE=1 SV=2 - [AP2A2_MOUSE]	6.38803	4.9	1	4	4	4	6.47067e+06	938	103.951	6.93213
	A2	Sequence	# PSMs	# Proteins	# Protein Groups	Protein Group Accessions	Modifications	ΔCn	Area	q-Value	PEP	XCorr	Charge	MH+ [Da]	ΔM [ppm]	RT [min]	# Missed Cleavages
	High	TTQIGcLLR	1	1	1	P17427	C6(Carbamidomethyl)	0	3.58385e+06	0	0.1369	1.92312	2	1061.58	0.537961	52.5508	0
	High	YGGTFQNVSVK	1	1	1	P17427		0	1.43068e+07	0	0.1202	1.49285	2	1199.61	1.19197	46.7817	0
	High	FFQPTEMASQDFFQR	1	1	1	P17427		0	1.52136e+06	0.001	0.1965	1.8682	2	1878.85	0.0856003	60.9696	0
	High	LEPNLQAQMYR	1	1	1	P17427		0	0	0.002	0.2087	2.59671	2	1362.68	0.640259	50.6844	0
O08709	Peroxiredoxin-6 OS=Mus musculus OX=10090 GN=Prdx6 PE=1 SV=3 - [PRDX6_MOUSE]	6.3015	19.64	1	4	4	4	8.6639e+06	224	24.855	6.01123
	A2	Sequence	# PSMs	# Proteins	# Protein Groups	Protein Group Accessions	Modifications	ΔCn	Area	q-Value	PEP	XCorr	Charge	MH+ [Da]	ΔM [ppm]	RT [min]	# Missed Cleavages
	High	LPFPIIDDKGR	1	1	1	O08709		0	580384	0	0.1348	2.36656	3	1270.72	0.733823	55.7326	1
	High	LSILYPATTGR	1	1	1	O08709		0	1.74411e+07	0	0.08263	1.65797	2	1191.67	0.327508	54.3273	0
	High	VVFIFGPDK	1	1	1	O08709		0	3.17694e+06	0.001	0.1772	1.42555	2	1021.57	2.22295	59.6162	0
	High	DINAYNGETPTEK	1	1	1	O08709		0	5.3737e+06	0.008	0.2996	2.27697	2	1451.67	3.21834	42.3847	0
P60335	Poly(rC)-binding protein 1 OS=Mus musculus OX=10090 GN=Pcbp1 PE=1 SV=1 - [PCBP1_MOUSE]	6.26785	8.99	4	3	3	3	5.25001e+06	356	37.4739	7.09326
	A2	Sequence	# PSMs	# Proteins	# Protein Groups	Protein Group Accessions	Modifications	ΔCn	Area	q-Value	PEP	XCorr	Charge	MH+ [Da]	ΔM [ppm]	RT [min]	# Missed Cleavages
	High	INISEGNcPER	1	3	1	P60335	C8(Carbamidomethyl)	0	4.88004e+06	0	0.1345	2.00993	2	1288.6	2.03209	42.0549	0
	High	IITLTGPTNAIFK	1	1	1	P60335		0	9.50739e+06	0.002	0.2211	2.23101	2	1388.82	1.51268	59.7202	0
	High	EVGSIIGK	1	4	1	P60335		0	1.3626e+06	0.002	0.2212	2.02691	2	802.467	0.487814	44.2019	0
O35660	Glutathione S-transferase Mu 6 OS=Mus musculus OX=10090 GN=Gstm6 PE=1 SV=4 - [GSTM6_MOUSE]	6.25857	17.43	1	1	5	5	3.11598e+08	218	25.6049	6.23975
	A2	Sequence	# PSMs	# Proteins	# Protein Groups	Protein Group Accessions	Modifications	ΔCn	Area	q-Value	PEP	XCorr	Charge	MH+ [Da]	ΔM [ppm]	RT [min]	# Missed Cleavages
	High	HNLcGETEEER	1	4	3	P15626;P19639;O35660	C4(Carbamidomethyl)	0	1.76655e+07	0	0.08892	2.86276	2	1373.58	1.72169	35.0816	0
	High	VTQSNAILR	1	2	2	P19639;O35660		0	1.88341e+08	0	0.1316	1.76993	2	1001.58	3.32948	42.4548	0
	High	FLPSPVYLK	1	1	1	O35660		0	127807	0.001	0.1851	1.48219	2	1063.62	0.820909	56.8288	0
	High	LYSEFLGK	1	5	4	P10649;P15626;P19639;O35660		0	7.0148e+08	0.002	0.2469	1.62589	2	956.509	0.494096	53.0796	0
	Medium	KHNLcGETEEER	1	4	3	P15626;P19639;O35660	C5(Carbamidomethyl)	0	4.4974e+07	0.035	0.3854	1.69917	3	1501.68	4.22857	32.8796	1
Q9WV69	Dematin OS=Mus musculus OX=10090 GN=Dmtn PE=1 SV=1 - [DEMA_MOUSE]	6.22361	9.38	1	3	3	3	1.03151e+07	405	45.4402	8.41162
	A2	Sequence	# PSMs	# Proteins	# Protein Groups	Protein Group Accessions	Modifications	ΔCn	Area	q-Value	PEP	XCorr	Charge	MH+ [Da]	ΔM [ppm]	RT [min]	# Missed Cleavages
	High	TLGIISQASTPR	1	1	1	Q9WV69		0	9.53754e+06	0	0.07203	2.29393	2	1243.7	2.90894	50.0512	0
	High	STSPPPSPEVWAESR	1	1	1	Q9WV69		0	0	0.006	0.292	2.07646	2	1626.78	1.14107	51.4588	0
	High	VFAMSPEEFGK	1	1	1	Q9WV69		0	1.10926e+07	0.006	0.2846	1.85323	2	1241.59	4.36181	56.0737	0
Q9CPU0	Lactoylglutathione lyase OS=Mus musculus OX=10090 GN=Glo1 PE=1 SV=3 - [LGUL_MOUSE]	6.20244	17.93	1	3	3	3	3.27241e+06	184	20.7964	5.46533
	A2	Sequence	# PSMs	# Proteins	# Protein Groups	Protein Group Accessions	Modifications	ΔCn	Area	q-Value	PEP	XCorr	Charge	MH+ [Da]	ΔM [ppm]	RT [min]	# Missed Cleavages
	High	GFGHIGIAVPDVYSAcK	1	1	1	Q9CPU0	C16(Carbamidomethyl)	0	1.72063e+06	0.001	0.1897	2.64907	3	1790.89	1.77454	56.6358	0
	High	VLGLTLLQK	1	1	1	Q9CPU0		0	4.99943e+06	0.002	0.218	1.82292	2	984.648	2.42656	59.2084	0
	Medium	TAWTFSR	1	1	1	Q9CPU0		0	3.09717e+06	0.035	0.3871	1.73045	2	868.431	-0.0130782	51.5098	0
Q9D6Y7	Mitochondrial peptide methionine sulfoxide reductase OS=Mus musculus OX=10090 GN=Msra PE=1 SV=1 - [MSRA_MOUSE]	6.02913	15.88	1	3	3	3	4.27551e+06	233	25.9718	8.41162
	A2	Sequence	# PSMs	# Proteins	# Protein Groups	Protein Group Accessions	Modifications	ΔCn	Area	q-Value	PEP	XCorr	Charge	MH+ [Da]	ΔM [ppm]	RT [min]	# Missed Cleavages
	High	SAVYPTSAVQMEAALR	1	1	1	Q9D6Y7		0	2.54052e+06	0	0.06657	1.95299	2	1693.87	9.35343	56.9199	0
	High	VISAEEALPGR	1	1	1	Q9D6Y7		0	5.48245e+06	0.001	0.195	2.08404	2	1141.62	0.0281346	47.3684	0
	High	QGNDFGTQYR	1	1	1	Q9D6Y7		0	4.80358e+06	0.001	0.1801	1.99211	2	1185.53	3.50644	43.2835	0
Q8K274	Ketosamine-3-kinase OS=Mus musculus OX=10090 GN=Fn3krp PE=1 SV=2 - [KT3K_MOUSE]	5.93103	9.71	1	4	4	4	7.23243e+06	309	34.4463	7.86963
	A2	Sequence	# PSMs	# Proteins	# Protein Groups	Protein Group Accessions	Modifications	ΔCn	Area	q-Value	PEP	XCorr	Charge	MH+ [Da]	ΔM [ppm]	RT [min]	# Missed Cleavages
	High	ELGcSSVK	1	1	1	Q8K274	C4(Carbamidomethyl)	0	5.93474e+06	0.001	0.1919	2.2145	2	879.428	4.3423	36.8568	0
	High	GSSLNIMR	1	1	1	Q8K274		0	1.07458e+07	0.006	0.2786	1.89899	2	877.456	0.0467103	47.072	0
	Medium	NWVEFYAR	1	1	1	Q8K274		0	5.01673e+06	0.033	0.3807	1.81754	2	1084.52	-0.494125	58.0852	0
	Medium	IPDLFR	1	1	1	Q8K274		0	1.10512e+06	0.035	0.3855	1.18913	2	760.436	0.946016	56.7256	0
P08228	Superoxide dismutase [Cu-Zn] OS=Mus musculus OX=10090 GN=Sod1 PE=1 SV=2 - [SODC_MOUSE]	5.92426	14.94	1	2	2	2	1.46451e+07	154	15.9328	6.50732
	A2	Sequence	# PSMs	# Proteins	# Protein Groups	Protein Group Accessions	Modifications	ΔCn	Area	q-Value	PEP	XCorr	Charge	MH+ [Da]	ΔM [ppm]	RT [min]	# Missed Cleavages
	High	HVGDLGNVTAGK	1	1	1	P08228		0	1.73545e+07	0	0.1346	3.20138	2	1167.61	0.644954	40.7415	0
	High	DGVANVSIEDR	1	1	1	P08228		0	1.19357e+07	0	0.1191	2.72288	2	1174.57	1.205	45.4268	0
Q9R0P3	S-formylglutathione hydrolase OS=Mus musculus OX=10090 GN=Esd PE=1 SV=1 - [ESTD_MOUSE]	5.85224	15.6	1	4	4	4	6.20313e+06	282	31.2993	7.12256
	A2	Sequence	# PSMs	# Proteins	# Protein Groups	Protein Group Accessions	Modifications	ΔCn	Area	q-Value	PEP	XCorr	Charge	MH+ [Da]	ΔM [ppm]	RT [min]	# Missed Cleavages
	High	AYDATcLVK	1	1	1	Q9R0P3	C6(Carbamidomethyl)	0	1.00142e+07	0	0.1339	1.63302	2	1040.51	1.13372	46.7988	0
	High	SVSAFAPIcNPVLcSWGK	1	1	1	Q9R0P3	C9(Carbamidomethyl); C14(Carbamidomethyl)	0	3.98893e+06	0.006	0.2797	2.42017	2	1992.97	2.99089	62.5039	0
	High	KIPVVFR	1	1	1	Q9R0P3		0	0	0.006	0.283	1.26013	2	858.557	0.90733	48.3517	1
	Medium	VFEHSSVELK	1	1	1	Q9R0P3		0	4.60621e+06	0.022	0.3399	1.79905	2	1174.62	4.0239	43.263	0
Q3UV17	Keratin, type II cytoskeletal 2 oral OS=Mus musculus OX=10090 GN=Krt76 PE=1 SV=1 - [K22O_MOUSE]	5.82442	4.21	6	1	4	4	8.42014e+07	594	62.806	8.42627
	A2	Sequence	# PSMs	# Proteins	# Protein Groups	Protein Group Accessions	Modifications	ΔCn	Area	q-Value	PEP	XCorr	Charge	MH+ [Da]	ΔM [ppm]	RT [min]	# Missed Cleavages
	High	LLEGEEcR	1	9	3	Q3TTY5;Q3UV17;Q922U2	C7(Carbamidomethyl)	0	1.3583e+07	0.002	0.2427	2.25044	2	1005.47	1.82336	39.7342	0
	Medium	FASFIDK	1	17	4	Q3TTY5;Q3UV17;P04104;Q922U2		0	3.29371e+07	0.017	0.3219	1.45319	2	827.432	2.62511	50.9547	0
	Medium	AQYEDIAQK	1	1	1	Q3UV17		0	2.06084e+08	0.023	0.3436	1.9296	2	1065.52	1.04465	40.7125	0
	Medium	KLLEGEEcR	1	9	3	Q3TTY5;Q3UV17;Q922U2	C8(Carbamidomethyl)	0	3.35296e+06	0.028	0.3591	1.64438	2	1133.57	4.57932	37.9294	1
P17182	Alpha-enolase OS=Mus musculus OX=10090 GN=Eno1 PE=1 SV=3 - [ENOA_MOUSE]	5.78783	10.83	2	4	4	4	5.58915e+06	434	47.1112	6.80029
	A2	Sequence	# PSMs	# Proteins	# Protein Groups	Protein Group Accessions	Modifications	ΔCn	Area	q-Value	PEP	XCorr	Charge	MH+ [Da]	ΔM [ppm]	RT [min]	# Missed Cleavages
	High	VNQIGSVTESLQAcK	1	2	1	P17182	C14(Carbamidomethyl)	0	2.95163e+06	0	0.05421	2.23714	2	1633.82	-0.302879	50.5868	0
	High	YITPDQLADLYK	1	1	1	P17182		0	9.61521e+06	0	0.1033	1.62096	2	1439.74	2.05954	59.7661	0
	High	KVNVVEQEK	1	1	1	P17182		0	3.41748e+06	0.001	0.1846	1.92973	2	1072.6	2.98486	34.1319	1
	High	GVSQAVEHINK	1	1	1	P17182		0	3.73475e+06	0.006	0.2966	1.59924	2	1181.63	1.9676	39.8469	0
P17563	Methanethiol oxidase OS=Mus musculus OX=10090 GN=Selenbp1 PE=1 SV=2 - [SBP1_MOUSE]	5.73137	8.05	2	4	4	4	4.78922e+06	472	52.4804	6.29053
	A2	Sequence	# PSMs	# Proteins	# Protein Groups	Protein Group Accessions	Modifications	ΔCn	Area	q-Value	PEP	XCorr	Charge	MH+ [Da]	ΔM [ppm]	RT [min]	# Missed Cleavages
	High	SPQYSQVIHR	1	2	1	P17563		0	2.2296e+06	0	0.1265	2.01768	2	1214.63	4.07091	42.0347	0
	High	VIEASEIQAK	1	2	1	P17563		0	9.51642e+06	0	0.1507	1.65812	2	1087.6	1.56355	42.9197	0
	High	IFVWDWQR	1	2	1	P17563		0	2.47693e+06	0.003	0.2646	2.05558	2	1149.59	1.26612	62.4152	0
	Medium	LILPGLISSR	1	2	1	P17563		0	2.37432e+06	0.034	0.3832	1.21319	2	1068.68	2.21576	60.1363	0
Q78ZA7	Nucleosome assembly protein 1-like 4 OS=Mus musculus OX=10090 GN=Nap1l4 PE=1 SV=1 - [NP1L4_MOUSE]	5.62152	5.6	1	1	2	3	1.29964e+07	375	42.6529	4.66553
	A2	Sequence	# PSMs	# Proteins	# Protein Groups	Protein Group Accessions	Modifications	ΔCn	Area	q-Value	PEP	XCorr	Charge	MH+ [Da]	ΔM [ppm]	RT [min]	# Missed Cleavages
	High	EAATVEELNPK	1	1	1	Q78ZA7		0	1.33238e+07	0	0.06858	2.89891	2	1200.61	1.66348	44.0315	0
	High	FYEEVHDLER	2	2	2	P28656;Q78ZA7		0	1.2669e+07	0	0.08063	2.72261	2	1336.62	1.20042	47.2044	0
O55023	Inositol monophosphatase 1 OS=Mus musculus OX=10090 GN=Impa1 PE=1 SV=1 - [IMPA1_MOUSE]	5.61077	10.11	1	3	3	3	2.37132e+06	277	30.4162	5.18604
	A2	Sequence	# PSMs	# Proteins	# Protein Groups	Protein Group Accessions	Modifications	ΔCn	Area	q-Value	PEP	XCorr	Charge	MH+ [Da]	ΔM [ppm]	RT [min]	# Missed Cleavages
	High	SLLVTELGSSR	1	1	1	O55023		0	3.88692e+06	0	0.1669	2.0016	2	1161.65	2.58849	54.6916	0
	High	EIEIIPLQR	1	1	1	O55023		0	1.23172e+06	0	0.1701	1.75555	2	1110.65	0.430358	57.1364	0
	High	IVLSNMEK	1	1	1	O55023		0	1.99533e+06	0.006	0.2901	1.85362	2	933.507	-0.913694	46.1827	0
P17751	Triosephosphate isomerase OS=Mus musculus OX=10090 GN=Tpi1 PE=1 SV=5 - [TPIS_MOUSE]	5.55129	10.04	1	2	2	3	1.02124e+07	249	26.6958	7.29834
	A2	Sequence	# PSMs	# Proteins	# Protein Groups	Protein Group Accessions	Modifications	ΔCn	Area	q-Value	PEP	XCorr	Charge	MH+ [Da]	ΔM [ppm]	RT [min]	# Missed Cleavages
	High	TATPQQAQEVHEK	1	1	1	P17751		0	1.39677e+07	0	0.1372	2.15455	3	1466.73	2.01963	34.2724	0
	High	SNVNDGVAQSTR	2	1	1	P17751		0	6.45705e+06	0	0.09741	1.60049	2	1247.6	-0.0493684	35.6214	0
Q9CQR6	Serine/threonine-protein phosphatase 6 catalytic subunit OS=Mus musculus OX=10090 GN=Ppp6c PE=1 SV=1 - [PPP6_MOUSE]	5.448	12.13	1	4	4	5	5.90945e+06	305	35.1365	5.69385
	A2	Sequence	# PSMs	# Proteins	# Protein Groups	Protein Group Accessions	Modifications	ΔCn	Area	q-Value	PEP	XCorr	Charge	MH+ [Da]	ΔM [ppm]	RT [min]	# Missed Cleavages
	High	VTNEFVHINNLK	1	1	1	Q9CQR6		0	4.1944e+06	0	0.1574	2.15504	2	1427.76	-0.330465	50.0252	0
	High	GAGWLFGAK	1	1	1	Q9CQR6		0	6.44933e+06	0.001	0.1868	1.63485	2	906.485	1.94339	58.8653	0
	High	YLPENDLKR	2	1	1	Q9CQR6		0	6.38727e+06	0.002	0.2304	1.65811	2	1147.62	4.78833	41.8251	1
	High	AVPDSER	1	1	1	Q9CQR6		0	4.89176e+06	0.002	0.2576	1.39643	2	773.384	6.20941	32.3279	0
P62858	40S ribosomal protein S28 OS=Mus musculus OX=10090 GN=Rps28 PE=1 SV=1 - [RS28_MOUSE]	5.24245	46.38	1	3	3	3	9.30736e+06	69	7.8362	10.6968
	A2	Sequence	# PSMs	# Proteins	# Protein Groups	Protein Group Accessions	Modifications	ΔCn	Area	q-Value	PEP	XCorr	Charge	MH+ [Da]	ΔM [ppm]	RT [min]	# Missed Cleavages
	High	VEFMDDTSR	1	1	1	P62858		0	1.31643e+07	0	0.09927	1.77862	2	1099.47	0.175128	47.2802	0
	High	TGSQGQcTQVR	1	1	1	P62858	C7(Carbamidomethyl)	0	7.10164e+06	0	0.1676	1.72151	2	1221.57	6.81908	32.1226	0
	Medium	EGDVLTLLESER	1	1	1	P62858		0	7.65614e+06	0.044	0.402	1.74232	2	1360.7	3.73912	61.6406	0
P14206	40S ribosomal protein SA OS=Mus musculus OX=10090 GN=Rpsa PE=1 SV=4 - [RSSA_MOUSE]	5.13521	15.25	1	3	3	3	9.3662e+06	295	32.8174	4.86865
	A2	Sequence	# PSMs	# Proteins	# Protein Groups	Protein Group Accessions	Modifications	ΔCn	Area	q-Value	PEP	XCorr	Charge	MH+ [Da]	ΔM [ppm]	RT [min]	# Missed Cleavages
	High	AIVAIENPADVSVISSR	1	1	1	P14206		0	5.67593e+06	0	0.02236	3.23152	2	1740.95	2.32131	56.6444	0
	High	FTPGTFTNQIQAAFR	1	1	1	P14206		0	1.38335e+06	0	0.08202	1.9037	2	1698.86	0.652327	61.446	0
	High	FAAATGATPIAGR	1	1	1	P14206		0	2.10393e+07	0.006	0.2971	1.23112	2	1203.65	-1.01617	44.8691	0
P07724	Albumin OS=Mus musculus OX=10090 GN=Alb PE=1 SV=3 - [ALBU_MOUSE]	4.82004	5.92	1	3	3	3	1.22772e+07	608	68.6477	6.07471
	A2	Sequence	# PSMs	# Proteins	# Protein Groups	Protein Group Accessions	Modifications	ΔCn	Area	q-Value	PEP	XCorr	Charge	MH+ [Da]	ΔM [ppm]	RT [min]	# Missed Cleavages
	High	LGEYGFQNAILVR	1	1	1	P07724		0	2.15209e+07	0	0.04405	2.68173	2	1479.8	0.548013	59.4851	0
	High	APQVSTPTLVEAAR	1	1	1	P07724		0	1.44827e+07	0	0.09615	2.13831	2	1439.79	0.667586	49.6971	0
	High	ccSGSLVER	1	1	1	P07724	C1(Carbamidomethyl); C2(Carbamidomethyl)	0	828147	0	0.1565	1.59817	2	1067.46	2.03379	39.1386	0
P28656	Nucleosome assembly protein 1-like 1 OS=Mus musculus OX=10090 GN=Nap1l1 PE=1 SV=2 - [NP1L1_MOUSE]	4.67312	5.37	1	1	2	3	8.00262e+06	391	45.3169	4.4624
	A2	Sequence	# PSMs	# Proteins	# Protein Groups	Protein Group Accessions	Modifications	ΔCn	Area	q-Value	PEP	XCorr	Charge	MH+ [Da]	ΔM [ppm]	RT [min]	# Missed Cleavages
	High	FYEEVHDLER	2	2	2	P28656;Q78ZA7		0	1.2669e+07	0	0.08063	2.72261	2	1336.62	1.20042	47.2044	0
	High	YAVLYQPLFDK	1	1	1	P28656		0	3.3362e+06	0	0.1301	1.95051	2	1356.72	2.1925	60.1168	0
Q8C166	Copine-1 OS=Mus musculus OX=10090 GN=Cpne1 PE=1 SV=1 - [CPNE1_MOUSE]	4.63881	6.34	2	3	3	3	4.84836e+06	536	58.8494	5.65576
	A2	Sequence	# PSMs	# Proteins	# Protein Groups	Protein Group Accessions	Modifications	ΔCn	Area	q-Value	PEP	XCorr	Charge	MH+ [Da]	ΔM [ppm]	RT [min]	# Missed Cleavages
	High	FAAQAAQQR	1	1	1	Q8C166		0	4.10028e+06	0	0.1384	2.68338	2	990.516	4.41838	36.2163	0
	High	FGIYDIDNK	1	2	1	Q8C166		0	5.44889e+06	0	0.1599	1.95543	2	1084.53	1.97076	54.8947	0
	High	LYGPTNFAPIINHVAR	1	1	1	Q8C166		0	4.9959e+06	0.002	0.2144	1.60721	3	1782.97	3.33719	58.3247	0
P50580	Proliferation-associated protein 2G4 OS=Mus musculus OX=10090 GN=Pa2g4 PE=1 SV=3 - [PA2G4_MOUSE]	4.62354	8.38	1	3	3	3	7.58141e+06	394	43.6712	6.85889
	A2	Sequence	# PSMs	# Proteins	# Protein Groups	Protein Group Accessions	Modifications	ΔCn	Area	q-Value	PEP	XCorr	Charge	MH+ [Da]	ΔM [ppm]	RT [min]	# Missed Cleavages
	High	LVKPGNQNTQVTEAWNK	1	1	1	P50580		0	1.05831e+07	0	0.07301	2.70488	3	1927	0.342035	45.0224	0
	High	MGGDIANR	1	1	1	P50580		0	3.07103e+06	0.002	0.2207	1.91866	2	833.397	3.819	37.1126	0
	High	AFFSEVER	1	1	1	P50580		0	9.09011e+06	0.006	0.2932	1.53802	2	984.48	1.47973	52.2481	0
O70251	Elongation factor 1-beta OS=Mus musculus OX=10090 GN=Eef1b PE=1 SV=5 - [EF1B_MOUSE]	4.62103	17.78	1	3	3	3	4.16199e+07	225	24.6782	4.69092
	A2	Sequence	# PSMs	# Proteins	# Protein Groups	Protein Group Accessions	Modifications	ΔCn	Area	q-Value	PEP	XCorr	Charge	MH+ [Da]	ΔM [ppm]	RT [min]	# Missed Cleavages
	High	YGPSSVEDTTGSGAADAK	1	1	1	O70251		0	4.07647e+06	0	0.1095	2.49016	2	1712.77	2.70399	42.2633	0
	High	SIQADGLVWGSSK	1	1	1	O70251		0	5.07148e+07	0.002	0.2309	2.13088	2	1347.7	3.88288	54.6088	0
	High	LVPVGYGIK	1	1	1	O70251		0	70068315	0.008	0.3014	1.28667	2	945.577	0.460852	50.2694	0
Q00612	Glucose-6-phosphate 1-dehydrogenase X OS=Mus musculus OX=10090 GN=G6pdx PE=1 SV=3 - [G6PD1_MOUSE]	4.61197	7.38	2	3	3	3	1.67495e+06	515	59.2248	6.49365
	A2	Sequence	# PSMs	# Proteins	# Protein Groups	Protein Group Accessions	Modifications	ΔCn	Area	q-Value	PEP	XCorr	Charge	MH+ [Da]	ΔM [ppm]	RT [min]	# Missed Cleavages
	High	NSYVAGQYDDAASYK	1	1	1	Q00612		0	3125881	0	0.05553	2.62296	2	1651.72	-0.181126	46.3208	0
	High	NIQETcMSQTGWNR	1	1	1	Q00612	C6(Carbamidomethyl)	0	113718	0.001	0.1924	1.98901	2	1724.75	3.88517	48.2511	0
	Medium	IIVEKPFGR	1	2	1	Q00612		0	1.78524e+06	0.047	0.4049	1.1762	3	1058.64	1.14792	46.7544	0
O70435	Proteasome subunit alpha type-3 OS=Mus musculus OX=10090 GN=Psma3 PE=1 SV=3 - [PSA3_MOUSE]	4.55445	8.63	1	2	2	3	1.87444e+08	255	28.3871	5.43994
	A2	Sequence	# PSMs	# Proteins	# Protein Groups	Protein Group Accessions	Modifications	ΔCn	Area	q-Value	PEP	XCorr	Charge	MH+ [Da]	ΔM [ppm]	RT [min]	# Missed Cleavages
	High	AVENSSTAIGIR	2	1	1	O70435		0	3.69939e+08	0	0.1023	2.59964	2	1217.65	1.69096	44.5297	0
	Medium	SNFGYNIPLK	1	1	1	O70435		0	4.94989e+06	0.049	0.4095	1.11885	2	1152.61	1.76801	54.4636	0
P14152	Malate dehydrogenase, cytoplasmic OS=Mus musculus OX=10090 GN=Mdh1 PE=1 SV=3 - [MDHC_MOUSE]	4.54451	6.29	1	2	2	2	5.11578e+06	334	36.4881	6.58057
	A2	Sequence	# PSMs	# Proteins	# Protein Groups	Protein Group Accessions	Modifications	ΔCn	Area	q-Value	PEP	XCorr	Charge	MH+ [Da]	ΔM [ppm]	RT [min]	# Missed Cleavages
	High	FVEGLPINDFSR	1	1	1	P14152		0	6.01499e+06	0	0.1384	2.58367	2	1393.71	1.22325	58.8942	0
	High	LGVTADDVK	1	1	1	P14152		0	4.21657e+06	0.002	0.2152	1.96084	2	917.496	2.71847	42.4858	0
Q3THE2	Myosin regulatory light chain 12B OS=Mus musculus OX=10090 GN=Myl12b PE=1 SV=2 - [ML12B_MOUSE]	4.52661	11.63	2	2	2	2	3.56909e+06	172	19.7665	4.84326
	A2	Sequence	# PSMs	# Proteins	# Protein Groups	Protein Group Accessions	Modifications	ΔCn	Area	q-Value	PEP	XCorr	Charge	MH+ [Da]	ΔM [ppm]	RT [min]	# Missed Cleavages
	High	LNGTDPEDVIR	1	2	1	Q3THE2		0	6.24364e+06	0	0.09473	2.01797	2	1228.62	0.594172	47.7023	0
	Medium	ELLTTmGDR	1	2	1	Q3THE2	M6(Oxidation)	0	894550	0.03	0.3701	2.50864	2	1051.51	1.91682	42.4606	0
O08582	GTP-binding protein 1 OS=Mus musculus OX=10090 GN=Gtpbp1 PE=1 SV=2 - [GTPB1_MOUSE]	4.45641	3.89	1	2	2	2	2.39673e+06	668	72.255	8.29443
	A2	Sequence	# PSMs	# Proteins	# Protein Groups	Protein Group Accessions	Modifications	ΔCn	Area	q-Value	PEP	XCorr	Charge	MH+ [Da]	ΔM [ppm]	RT [min]	# Missed Cleavages
	High	LVLVSPTSEQYDSLLR	1	1	1	O08582		0	3.56082e+06	0	0.06228	2.50904	2	1819.98	1.7872	59.9567	0
	High	VGDNDFLEVR	1	1	1	O08582		0	1.23264e+06	0.006	0.2842	1.94737	2	1163.57	-2.14282	53.7325	0
Q9Z0N1	Eukaryotic translation initiation factor 2 subunit 3, X-linked OS=Mus musculus OX=10090 GN=Eif2s3x PE=1 SV=2 - [IF2G_MOUSE]	4.44516	10.38	2	4	4	4	8.55789e+06	472	51.0332	8.39697
	A2	Sequence	# PSMs	# Proteins	# Protein Groups	Protein Group Accessions	Modifications	ΔCn	Area	q-Value	PEP	XCorr	Charge	MH+ [Da]	ΔM [ppm]	RT [min]	# Missed Cleavages
	High	IVLTNPVcTEVGEK	1	2	1	Q9Z0N1	C8(Carbamidomethyl)	0	5.96635e+06	0	0.08734	2.43891	2	1558.82	0.644115	51.8894	0
	High	LTPLSHEVISR	1	1	1	Q9Z0N1		0	5.34317e+06	0	0.1156	2.00625	3	1251.71	2.1613	45.5809	0
	High	QDLATLDVTK	1	2	1	Q9Z0N1		0	5.68115e+06	0	0.1304	1.55854	2	1103.59	0.40129	48.5984	0
	Medium	VGQEIEVRPGIVSK	1	2	1	Q9Z0N1		0	1.40262e+07	0.028	0.3593	1.39487	3	1510.86	-0.0549468	45.971	0
Q8CDN6	Thioredoxin-like protein 1 OS=Mus musculus OX=10090 GN=Txnl1 PE=1 SV=3 - [TXNL1_MOUSE]	4.43812	8.3	1	2	2	2	2.35546e+06	289	32.2167	4.95752
	A2	Sequence	# PSMs	# Proteins	# Protein Groups	Protein Group Accessions	Modifications	ΔCn	Area	q-Value	PEP	XCorr	Charge	MH+ [Da]	ΔM [ppm]	RT [min]	# Missed Cleavages
	High	VRIDQYQGADAVGLEEK	1	1	1	Q8CDN6		0	2.68673e+06	0	0.09321	2.63904	3	1890.95	-0.618404	48.6484	1
	Medium	IFINLPR	1	1	1	Q8CDN6		0	2.02419e+06	0.022	0.3425	1.79909	2	872.536	0.249531	57.1372	0
Q8R146	Acylamino-acid-releasing enzyme OS=Mus musculus OX=10090 GN=Apeh PE=1 SV=3 - [APEH_MOUSE]	4.42227	3.69	1	2	2	2	2.58554e+06	732	81.5286	5.59229
	A2	Sequence	# PSMs	# Proteins	# Protein Groups	Protein Group Accessions	Modifications	ΔCn	Area	q-Value	PEP	XCorr	Charge	MH+ [Da]	ΔM [ppm]	RT [min]	# Missed Cleavages
	High	QVLLSEPQEAAALYR	1	1	1	Q8R146		0	3.57622e+06	0.002	0.2071	2.43243	2	1687.91	2.3768	56.3591	0
	Medium	SALYYVDLSGGK	1	1	1	Q8R146		0	1.59486e+06	0.028	0.365	1.98985	2	1272.65	4.74793	55.1714	0
P46471	26S proteasome regulatory subunit 7 OS=Mus musculus OX=10090 GN=Psmc2 PE=1 SV=5 - [PRS7_MOUSE]	4.41063	5.77	1	2	2	2	1.67417e+06	433	48.6171	5.94775
	A2	Sequence	# PSMs	# Proteins	# Protein Groups	Protein Group Accessions	Modifications	ΔCn	Area	q-Value	PEP	XCorr	Charge	MH+ [Da]	ΔM [ppm]	RT [min]	# Missed Cleavages
	High	GVLLFGPPGTGK	1	1	1	P46471		0	1.87728e+06	0.002	0.2303	2.42255	2	1142.66	4.50142	58.3276	0
	High	FDDGAGGDNEVQR	1	1	1	P46471		0	1.47106e+06	0.002	0.258	1.98809	2	1379.59	2.85444	39.3596	0
Q9CQR2	40S ribosomal protein S21 OS=Mus musculus OX=10090 GN=Rps21 PE=1 SV=1 - [RS21_MOUSE]	4.40872	30.12	1	2	2	2	854910	83	9.13555	8.51416
	A2	Sequence	# PSMs	# Proteins	# Protein Groups	Protein Group Accessions	Modifications	ΔCn	Area	q-Value	PEP	XCorr	Charge	MH+ [Da]	ΔM [ppm]	RT [min]	# Missed Cleavages
	High	DHASIQMNVAEVDR	1	1	1	Q9CQR2		0	1.02999e+06	0.001	0.1953	2.72836	2	1584.75	2.70645	47.8453	0
	Medium	RMGESDDSILR	1	1	1	Q9CQR2		0	679828	0.043	0.3986	1.68036	2	1278.61	1.92042	43.9601	1
O09172	Glutamate--cysteine ligase regulatory subunit OS=Mus musculus OX=10090 GN=Gclm PE=1 SV=1 - [GSH0_MOUSE]	4.40358	7.66	1	2	2	2	3.45703e+06	274	30.5155	5.51611
	A2	Sequence	# PSMs	# Proteins	# Protein Groups	Protein Group Accessions	Modifications	ΔCn	Area	q-Value	PEP	XCorr	Charge	MH+ [Da]	ΔM [ppm]	RT [min]	# Missed Cleavages
	High	LFIVGSNSSSSTR	1	1	1	O09172		0	4.68772e+06	0.001	0.1892	2.53393	2	1354.7	-0.32848	50.1608	0
	High	AAGALLAR	1	1	1	O09172		0	2.22634e+06	0.001	0.1791	1.86965	2	742.46	3.40758	43.3082	0
Q8CIG8	Protein arginine N-methyltransferase 5 OS=Mus musculus OX=10090 GN=Prmt5 PE=1 SV=3 - [ANM5_MOUSE]	4.32187	6.44	1	4	4	4	6.68383e+06	637	72.6336	6.41748
	A2	Sequence	# PSMs	# Proteins	# Protein Groups	Protein Group Accessions	Modifications	ΔCn	Area	q-Value	PEP	XCorr	Charge	MH+ [Da]	ΔM [ppm]	RT [min]	# Missed Cleavages
	High	VPLVAPEDLR	1	1	1	Q8CIG8		0	5.199e+06	0	0.1317	2.1758	2	1108.64	0.224454	52.8603	0
	High	QPITVHEGQNIcVR	1	1	1	Q8CIG8	C12(Carbamidomethyl)	0	3.37425e+06	0	0.1204	2.14606	3	1650.84	2.17686	44.4646	0
	High	GPLVNASLR	1	1	1	Q8CIG8		0	11478235	0	0.1471	1.45501	2	926.543	0.741215	46.7298	0
	Medium	EFIQEPAK	1	1	1	Q8CIG8		0	0	0.02	0.3345	1.3945	2	961.499	0.484605	43.6102	0
Q60692	Proteasome subunit beta type-6 OS=Mus musculus OX=10090 GN=Psmb6 PE=1 SV=3 - [PSB6_MOUSE]	4.31521	12.18	1	3	3	3	4.41421e+06	238	25.3625	5.10986
	A2	Sequence	# PSMs	# Proteins	# Protein Groups	Protein Group Accessions	Modifications	ΔCn	Area	q-Value	PEP	XCorr	Charge	MH+ [Da]	ΔM [ppm]	RT [min]	# Missed Cleavages
	High	TTTGSYIANR	1	1	1	Q60692		0	3.73858e+06	0.001	0.1801	1.47733	2	1083.55	8.85655	40.071	0
	Medium	DGSSGGVIR	1	1	1	Q60692		0	3.90109e+06	0.023	0.344	2.14483	2	847.431	4.38772	36.3846	0
	Medium	QVLLGDQIPK	1	1	1	Q60692		0	5.60295e+06	0.025	0.354	2.17038	2	1110.65	0.210541	51.3036	0
P11499	Heat shock protein HSP 90-beta OS=Mus musculus OX=10090 GN=Hsp90ab1 PE=1 SV=3 - [HS90B_MOUSE]	4.28557	4.97	3	3	3	3	8.00725e+06	724	83.2291	5.03369
	A2	Sequence	# PSMs	# Proteins	# Protein Groups	Protein Group Accessions	Modifications	ΔCn	Area	q-Value	PEP	XCorr	Charge	MH+ [Da]	ΔM [ppm]	RT [min]	# Missed Cleavages
	High	GVVDSEDLPLNISR	1	3	1	P11499		0	7.6961e+06	0	0.04529	2.50786	2	1513.79	1.09646	55.6972	0
	High	ADLINNLGTIAK	1	2	1	P11499		0	11760185	0	0.1079	1.36615	2	1242.71	3.20655	55.9598	0
	High	SIYYITGESK	1	1	1	P11499		0	4.56547e+06	0.002	0.2526	1.77771	2	1160.58	0.333051	49.2712	0
P24549	Retinal dehydrogenase 1 OS=Mus musculus OX=10090 GN=Aldh1a1 PE=1 SV=5 - [AL1A1_MOUSE]	4.12163	6.99	2	3	3	3	5.26001e+06	501	54.4328	7.79639
	A2	Sequence	# PSMs	# Proteins	# Protein Groups	Protein Group Accessions	Modifications	ΔCn	Area	q-Value	PEP	XCorr	Charge	MH+ [Da]	ΔM [ppm]	RT [min]	# Missed Cleavages
	High	VAFTGSTQVGK	1	1	1	P24549		0	1.04409e+07	0	0.09391	1.96665	2	1094.59	2.39014	43.1484	0
	High	TMDASER	1	2	1	P24549		0	3.66891e+06	0.008	0.2975	1.28035	2	809.351	6.97686	32.234	0
	Medium	GFFVQPTVFSNVTDEMR	1	2	1	P24549		0	1.67023e+06	0.02	0.3333	2.15498	2	1973.95	2.28975	63.2262	0
P10518	Delta-aminolevulinic acid dehydratase OS=Mus musculus OX=10090 GN=Alad PE=1 SV=1 - [HEM2_MOUSE]	4.09029	12.73	1	3	3	3	7.24994e+06	330	36.0003	6.78564
	A2	Sequence	# PSMs	# Proteins	# Protein Groups	Protein Group Accessions	Modifications	ΔCn	Area	q-Value	PEP	XCorr	Charge	MH+ [Da]	ΔM [ppm]	RT [min]	# Missed Cleavages
	High	DEQGSAADSEDSPTIEAVR	1	1	1	P10518		0	1.60785e+06	0	0.04973	2.31687	2	1976.87	0.0193695	45.8275	0
	High	TAVLETMTAFR	1	1	1	P10518		0	1.03562e+07	0	0.1157	1.43478	2	1239.64	1.42305	57.8426	0
	Medium	DAAQSSPAFGDR	1	1	1	P10518		0	9.78575e+06	0.012	0.3097	1.77342	2	1221.56	7.06619	41.9043	0
P21981	Protein-glutamine gamma-glutamyltransferase 2 OS=Mus musculus OX=10090 GN=Tgm2 PE=1 SV=4 - [TGM2_MOUSE]	4.08293	5.69	1	3	3	3	1.95743e+06	686	77.0123	5.09717
	A2	Sequence	# PSMs	# Proteins	# Protein Groups	Protein Group Accessions	Modifications	ΔCn	Area	q-Value	PEP	XCorr	Charge	MH+ [Da]	ΔM [ppm]	RT [min]	# Missed Cleavages
	High	VDLFPTDIGLHK	1	1	1	P21981		0	852513	0	0.1364	2.30446	3	1354.73	-1.38549	57.7462	0
	High	SVEVSDPVPAGDLVK	1	1	1	P21981		0	3.97812e+06	0.002	0.2557	1.53008	2	1511.8	1.34774	51.9535	0
	Medium	LAEKEETGVAMR	1	1	1	P21981		0	1.04166e+06	0.035	0.3879	1.77846	2	1333.68	2.31588	39.1378	1
P23492	Purine nucleoside phosphorylase OS=Mus musculus OX=10090 GN=Pnp PE=1 SV=2 - [PNPH_MOUSE]	4.04527	6.23	1	2	2	2	4.62357e+06	289	32.2561	6.16357
	A2	Sequence	# PSMs	# Proteins	# Protein Groups	Protein Group Accessions	Modifications	ΔCn	Area	q-Value	PEP	XCorr	Charge	MH+ [Da]	ΔM [ppm]	RT [min]	# Missed Cleavages
	High	VFGFSLITNK	1	1	1	P23492		0	2.52694e+06	0	0.1356	2.19173	2	1125.63	1.82166	61.3943	0
	High	AAAQTLER	1	1	1	P23492		0	6.7202e+06	0.006	0.2775	1.85353	2	859.471	8.72563	35.8025	0
P35441	Thrombospondin-1 OS=Mus musculus OX=10090 GN=Thbs1 PE=1 SV=1 - [TSP1_MOUSE]	4.00928	2.99	1	3	3	3	2.23267e+06	1170	129.564	4.95752
	A2	Sequence	# PSMs	# Proteins	# Protein Groups	Protein Group Accessions	Modifications	ΔCn	Area	q-Value	PEP	XCorr	Charge	MH+ [Da]	ΔM [ppm]	RT [min]	# Missed Cleavages
	High	FTGSQPFGR	1	1	1	P35441		0	2.32765e+06	0	0.1489	1.88362	2	996.489	-0.436386	45.6911	0
	High	TIVTTLQDSIR	1	1	1	P35441		0	1.54268e+06	0.002	0.2316	1.45459	2	1246.71	6.01416	56.9731	0
	High	GDVNDNFQGVLQNVR	1	1	1	P35441		0	2.82767e+06	0.006	0.2756	2.12566	2	1674.83	3.57396	56.4694	0
Q99J09	Methylosome protein 50 OS=Mus musculus OX=10090 GN=Wdr77 PE=1 SV=1 - [MEP50_MOUSE]	3.99829	7.02	1	2	2	3	1.10348e+07	342	36.9192	5.2749
	A2	Sequence	# PSMs	# Proteins	# Protein Groups	Protein Group Accessions	Modifications	ΔCn	Area	q-Value	PEP	XCorr	Charge	MH+ [Da]	ΔM [ppm]	RT [min]	# Missed Cleavages
	High	NAScTLSSAVHSQGVTR	2	1	1	Q99J09	C4(Carbamidomethyl)	0	1.54063e+07	0	0.05155	2.37805	3	1774.85	2.23331	43.1691	0
	High	ILLWDTR	1	1	1	Q99J09		0	6.66331e+06	0.002	0.258	1.36381	2	916.528	3.00954	58.8337	0
P21107	Tropomyosin alpha-3 chain OS=Mus musculus OX=10090 GN=Tpm3 PE=1 SV=3 - [TPM3_MOUSE]	3.98068	9.12	3	2	2	2	977397	285	32.9738	4.71631
	A2	Sequence	# PSMs	# Proteins	# Protein Groups	Protein Group Accessions	Modifications	ΔCn	Area	q-Value	PEP	XCorr	Charge	MH+ [Da]	ΔM [ppm]	RT [min]	# Missed Cleavages
	High	AADAEAEVASLNR	1	1	1	P21107		0	1.50594e+06	0	0.1377	2.34064	2	1316.64	0.131705	45.0147	0
	Medium	LEEAEKAADESER	1	3	1	P21107		0	448852	0.023	0.3487	1.64003	2	1476.69	2.96288	36.5381	1
P17742	Peptidyl-prolyl cis-trans isomerase A OS=Mus musculus OX=10090 GN=Ppia PE=1 SV=2 - [PPIA_MOUSE]	3.97172	15.85	1	2	2	2	7.2993e+06	164	17.9599	7.89893
	A2	Sequence	# PSMs	# Proteins	# Protein Groups	Protein Group Accessions	Modifications	ΔCn	Area	q-Value	PEP	XCorr	Charge	MH+ [Da]	ΔM [ppm]	RT [min]	# Missed Cleavages
	High	VSFELFADKVPK	1	1	1	P17742		0	2.75481e+06	0	0.101	2.26709	2	1379.76	1.68409	57.94	1
	High	IIPGFMcQGGDFTR	1	1	1	P17742	C7(Carbamidomethyl)	0	1.18438e+07	0.002	0.2407	1.70463	2	1598.75	4.83885	58.3401	0
Q923D2	Flavin reductase (NADPH) OS=Mus musculus OX=10090 GN=Blvrb PE=1 SV=3 - [BLVRB_MOUSE]	3.96223	17.48	1	3	3	3	2.49673e+07	206	22.1834	7.00537
	A2	Sequence	# PSMs	# Proteins	# Protein Groups	Protein Group Accessions	Modifications	ΔCn	Area	q-Value	PEP	XCorr	Charge	MH+ [Da]	ΔM [ppm]	RT [min]	# Missed Cleavages
	High	IAIFGATGR	1	1	1	Q923D2		0	5.37378e+07	0	0.08168	2.08308	2	905.521	0.461891	52.9452	0
	High	LQDVTDDHIR	1	1	1	Q923D2		0	1.63733e+07	0.001	0.2045	1.87915	2	1211.6	-0.144719	40.7938	0
	Medium	LPSEGPQPAHVVVGDVR	1	1	1	Q923D2		0	4.79089e+06	0.033	0.3799	1.23838	2	1756.93	-0.568168	46.7237	0
P18760	Cofilin-1 OS=Mus musculus OX=10090 GN=Cfl1 PE=1 SV=3 - [COF1_MOUSE]	3.95845	13.25	1	2	2	2	4.43307e+06	166	18.5477	8.08936
	A2	Sequence	# PSMs	# Proteins	# Protein Groups	Protein Group Accessions	Modifications	ΔCn	Area	q-Value	PEP	XCorr	Charge	MH+ [Da]	ΔM [ppm]	RT [min]	# Missed Cleavages
	High	HELQANcYEEVKDR	1	1	1	P18760	C7(Carbamidomethyl)	0	5.47287e+06	0.006	0.2955	2.17985	3	1790.82	2.43769	40.3808	1
	Medium	SSTPEEVK	1	1	1	P18760		0	3.39327e+06	0.028	0.3587	1.77861	2	876.437	7.11983	33.3728	0
P35979	60S ribosomal protein L12 OS=Mus musculus OX=10090 GN=Rpl12 PE=1 SV=2 - [RL12_MOUSE]	3.95304	15.15	1	2	2	2	4.13868e+06	165	17.7935	9.42236
	A2	Sequence	# PSMs	# Proteins	# Protein Groups	Protein Group Accessions	Modifications	ΔCn	Area	q-Value	PEP	XCorr	Charge	MH+ [Da]	ΔM [ppm]	RT [min]	# Missed Cleavages
	High	EILGTAQSVGcNVDGR	1	1	1	P35979	C11(Carbamidomethyl)	0	1.9732e+06	0.001	0.1778	2.26163	2	1675.81	2.20739	47.9041	0
	High	IGPLGLSPK	1	1	1	P35979		0	6.30416e+06	0.001	0.1929	1.69142	2	881.546	1.09359	51.2226	0
P15508	Spectrin beta chain, erythrocytic OS=Mus musculus OX=10090 GN=Sptb PE=1 SV=4 - [SPTB1_MOUSE]	3.84727	1.17	1	2	2	2	3.00611e+06	2128	245.098	5.32568
	A2	Sequence	# PSMs	# Proteins	# Protein Groups	Protein Group Accessions	Modifications	ΔCn	Area	q-Value	PEP	XCorr	Charge	MH+ [Da]	ΔM [ppm]	RT [min]	# Missed Cleavages
	High	LQTAYAGEK	1	1	1	P15508		0	4.31282e+06	0	0.1494	1.83132	2	980.51	5.76463	38.7205	0
	High	VIEGQTDPDYQLLGQR	1	1	1	P15508		0	1.6994e+06	0.006	0.2729	2.01595	2	1831.91	-3.7516	52.8463	0
Q922D8	C-1-tetrahydrofolate synthase, cytoplasmic OS=Mus musculus OX=10090 GN=Mthfd1 PE=1 SV=4 - [C1TC_MOUSE]	3.74758	4.28	1	4	4	4	1.69807e+06	935	101.136	7.13721
	A2	Sequence	# PSMs	# Proteins	# Protein Groups	Protein Group Accessions	Modifications	ΔCn	Area	q-Value	PEP	XCorr	Charge	MH+ [Da]	ΔM [ppm]	RT [min]	# Missed Cleavages
	High	TSTESEVLK	1	1	1	Q922D8		0	2.05926e+06	0.006	0.2802	1.40279	2	993.519	8.92192	40.0123	0
	Medium	GVPTGFVLPIR	1	1	1	Q922D8		0	832257	0.012	0.3054	1.31685	2	1155.69	2.43186	60.3865	0
	Medium	KITIGQSPTEK	1	1	1	Q922D8		0	455590	0.023	0.3432	2.00879	2	1201.68	1.95274	39.4887	1
	Medium	EAGVQIAGR	1	1	1	Q922D8		0	2.2027e+06	0.023	0.3482	1.7388	2	900.493	3.84389	40.3285	0
P16546	Spectrin alpha chain, non-erythrocytic 1 OS=Mus musculus OX=10090 GN=Sptan1 PE=1 SV=4 - [SPTN1_MOUSE]	3.64918	0.77	1	2	2	2	2.25279e+06	2472	284.422	5.32568
	A2	Sequence	# PSMs	# Proteins	# Protein Groups	Protein Group Accessions	Modifications	ΔCn	Area	q-Value	PEP	XCorr	Charge	MH+ [Da]	ΔM [ppm]	RT [min]	# Missed Cleavages
	High	QGQIDNQTR	1	1	1	P16546		0	1.0744e+06	0	0.1621	1.74968	2	1059.52	3.98194	32.617	0
	Medium	SSEEIESAFR	1	1	1	P16546		0	3431191	0.016	0.3161	1.8995	2	1154.53	0.578029	49.5363	0
Q9JKC8	AP-3 complex subunit mu-1 OS=Mus musculus OX=10090 GN=Ap3m1 PE=1 SV=1 - [AP3M1_MOUSE]	3.24075	4.31	1	1	1	1		418	46.9063	6.93213
	A2	Sequence	# PSMs	# Proteins	# Protein Groups	Protein Group Accessions	Modifications	ΔCn	Area	q-Value	PEP	XCorr	Charge	MH+ [Da]	ΔM [ppm]	RT [min]	# Missed Cleavages
	Medium	sGSTVFAEIQGVIDAcIK	1	1	1	Q9JKC8	N-Term(Acetyl); C16(Carbamidomethyl)	0	0	0.042	0.3972	3.24075	3	1936.97	-0.00531154	45.8515	0
P05064	Fructose-bisphosphate aldolase A OS=Mus musculus OX=10090 GN=Aldoa PE=1 SV=2 - [ALDOA_MOUSE]	3.13498	4.12	1	1	1	1	2.99831e+06	364	39.3313	8.08936
	A2	Sequence	# PSMs	# Proteins	# Protein Groups	Protein Group Accessions	Modifications	ΔCn	Area	q-Value	PEP	XCorr	Charge	MH+ [Da]	ΔM [ppm]	RT [min]	# Missed Cleavages
	Medium	RLQSIGTENTEENRR	1	1	1	P05064		0	2.99831e+06	0.03	0.3698	3.13498	3	1802.92	4.2618	37.0085	2
P62908	40S ribosomal protein S3 OS=Mus musculus OX=10090 GN=Rps3 PE=1 SV=1 - [RS3_MOUSE]	3.06842	5.35	1	1	1	1	2.44526e+06	243	26.6574	9.65674
	A2	Sequence	# PSMs	# Proteins	# Protein Groups	Protein Group Accessions	Modifications	ΔCn	Area	q-Value	PEP	XCorr	Charge	MH+ [Da]	ΔM [ppm]	RT [min]	# Missed Cleavages
	High	ELAEDGYSGVEVR	1	1	1	P62908		0	2.44526e+06	0	0.0535	3.06842	2	1423.67	0.556776	47.691	0
O88456	Calpain small subunit 1 OS=Mus musculus OX=10090 GN=Capns1 PE=1 SV=1 - [CPNS1_MOUSE]	3.0611	5.58	1	1	1	1	1636612	269	28.4449	5.63037
	A2	Sequence	# PSMs	# Proteins	# Protein Groups	Protein Group Accessions	Modifications	ΔCn	Area	q-Value	PEP	XCorr	Charge	MH+ [Da]	ΔM [ppm]	RT [min]	# Missed Cleavages
	High	SHYSNIEANESEEVR	1	1	1	O88456		0	1636612	0	0.1396	3.0611	3	1763.79	3.64762	41.2748	0
Q9DCH4	Eukaryotic translation initiation factor 3 subunit F OS=Mus musculus OX=10090 GN=Eif3f PE=1 SV=2 - [EIF3F_MOUSE]	2.96289	4.71	1	1	1	1	1.90063e+06	361	37.9603	5.57959
	A2	Sequence	# PSMs	# Proteins	# Protein Groups	Protein Group Accessions	Modifications	ΔCn	Area	q-Value	PEP	XCorr	Charge	MH+ [Da]	ΔM [ppm]	RT [min]	# Missed Cleavages
	High	VIGLSSDLQQVGGASAR	1	1	1	Q9DCH4		0	1.90063e+06	0	0.1284	2.96289	2	1657.89	0.531768	53.3292	0
Q8BIV7	Proton-associated sugar transporter A OS=Mus musculus OX=10090 GN=Slc45a1 PE=1 SV=3 - [S45A1_MOUSE]	2.95841	2.13	1	1	1	1		751	81.4214	6.90283
	A2	Sequence	# PSMs	# Proteins	# Protein Groups	Protein Group Accessions	Modifications	ΔCn	Area	q-Value	PEP	XCorr	Charge	MH+ [Da]	ΔM [ppm]	RT [min]	# Missed Cleavages
	Medium	VGSLDtSKPRAsGILK	1	1	1	Q8BIV7	T6(Phospho); S12(Phospho)	0	0	0.032	0.3764	2.95841	3	1788.86	-0.845436	50.3968	1
Q6X786	Zona pellucida-binding protein 2 OS=Mus musculus OX=10090 GN=Zpbp2 PE=1 SV=2 - [ZPBP2_MOUSE]	2.94947	4.91	1	1	1	2	1.03227e+07	326	37.0915	7.75244
	A2	Sequence	# PSMs	# Proteins	# Protein Groups	Protein Group Accessions	Modifications	ΔCn	Area	q-Value	PEP	XCorr	Charge	MH+ [Da]	ΔM [ppm]	RT [min]	# Missed Cleavages
	High	GNsQINITNTGELVLK	2	1	1	Q6X786	S3(Phospho)	0	1.03227e+07	0.002	0.2461	2.94947	4	1780.9	7.55878	56.8502	0
P31725	Protein S100-A9 OS=Mus musculus OX=10090 GN=S100a9 PE=1 SV=3 - [S10A9_MOUSE]	2.83786	12.39	1	1	1	1	3.19627e+07	113	13.0403	7.1665
	A2	Sequence	# PSMs	# Proteins	# Protein Groups	Protein Group Accessions	Modifications	ΔCn	Area	q-Value	PEP	XCorr	Charge	MH+ [Da]	ΔM [ppm]	RT [min]	# Missed Cleavages
	High	SITTIIDTFHQYSR	1	1	1	P31725		0	3.19627e+07	0	0.03278	2.83786	3	1681.86	1.31478	60.5925	0
P47738	Aldehyde dehydrogenase, mitochondrial OS=Mus musculus OX=10090 GN=Aldh2 PE=1 SV=1 - [ALDH2_MOUSE]	2.79239	2.12	1	1	1	1	854893	519	56.5018	7.62061
	A2	Sequence	# PSMs	# Proteins	# Protein Groups	Protein Group Accessions	Modifications	ΔCn	Area	q-Value	PEP	XCorr	Charge	MH+ [Da]	ΔM [ppm]	RT [min]	# Missed Cleavages
	High	LLcGGGAAADR	1	1	1	P47738	C3(Carbamidomethyl)	0	854893	0.002	0.2223	2.79239	2	1060.52	2.37762	39.5187	0
P01872	Immunoglobulin heavy constant mu OS=Mus musculus OX=10090 GN=Ighm PE=1 SV=2 - [IGHM_MOUSE]	2.74969	3.52	1	1	1	1	7.81989e+06	454	49.9403	7.00537
	A2	Sequence	# PSMs	# Proteins	# Protein Groups	Protein Group Accessions	Modifications	ΔCn	Area	q-Value	PEP	XCorr	Charge	MH+ [Da]	ΔM [ppm]	RT [min]	# Missed Cleavages
	Medium	LVESGFTTDPVTIENK	1	1	1	P01872		0	7.81989e+06	0.012	0.306	2.74969	2	1749.89	-2.47058	53.0019	0
Q9QUM9	Proteasome subunit alpha type-6 OS=Mus musculus OX=10090 GN=Psma6 PE=1 SV=1 - [PSA6_MOUSE]	2.73788	5.28	1	1	1	1	9.75452e+06	246	27.3548	6.75635
	A2	Sequence	# PSMs	# Proteins	# Protein Groups	Protein Group Accessions	Modifications	ΔCn	Area	q-Value	PEP	XCorr	Charge	MH+ [Da]	ΔM [ppm]	RT [min]	# Missed Cleavages
	High	AINQGGLTSVAVR	1	1	1	Q9QUM9		0	9.75452e+06	0	0.04255	2.73788	2	1285.72	1.99095	47.9394	0
Q99PT1	Rho GDP-dissociation inhibitor 1 OS=Mus musculus OX=10090 GN=Arhgdia PE=1 SV=3 - [GDIR1_MOUSE]	2.7205	7.84	1	1	1	1		204	23.3928	5.19873
	A2	Sequence	# PSMs	# Proteins	# Protein Groups	Protein Group Accessions	Modifications	ΔCn	Area	q-Value	PEP	XCorr	Charge	MH+ [Da]	ΔM [ppm]	RT [min]	# Missed Cleavages
	High	VAVSADPNVPNVIVTR	1	1	1	Q99PT1		0	0	0	0.09783	2.7205	2	1650.92	1.61137	52.2541	0
P27612	Phospholipase A-2-activating protein OS=Mus musculus OX=10090 GN=Plaa PE=1 SV=4 - [PLAP_MOUSE]	2.62418	1.26	1	1	1	1	3.16628e+06	794	87.1656	6.13818
	A2	Sequence	# PSMs	# Proteins	# Protein Groups	Protein Group Accessions	Modifications	ΔCn	Area	q-Value	PEP	XCorr	Charge	MH+ [Da]	ΔM [ppm]	RT [min]	# Missed Cleavages
	High	ELSQATIDSK	1	1	1	P27612		0	3.16628e+06	0	0.1693	2.62418	2	1091.56	-0.812477	40.6747	0
Q60605	Myosin light polypeptide 6 OS=Mus musculus OX=10090 GN=Myl6 PE=1 SV=3 - [MYL6_MOUSE]	2.6083	15.89	2	2	2	2	1.1116e+07	151	16.9191	4.65283
	A2	Sequence	# PSMs	# Proteins	# Protein Groups	Protein Group Accessions	Modifications	ΔCn	Area	q-Value	PEP	XCorr	Charge	MH+ [Da]	ΔM [ppm]	RT [min]	# Missed Cleavages
	High	ILYSQcGDVMR	1	1	1	Q60605	C6(Carbamidomethyl)	0	3.45222e+06	0	0.07907	2.6083	2	1341.63	1.94845	48.2164	0
	High	ALGQNPTNAEVLK	1	2	1	Q60605		0	1.87798e+07	0.002	0.2468	1.51215	2	1354.73	-1.33666	45.7701	0
Q9D358	Low molecular weight phosphotyrosine protein phosphatase OS=Mus musculus OX=10090 GN=Acp1 PE=1 SV=3 - [PPAC_MOUSE]	2.60575	11.39	1	1	1	1		158	18.1799	6.7417
	A2	Sequence	# PSMs	# Proteins	# Protein Groups	Protein Group Accessions	Modifications	ΔCn	Area	q-Value	PEP	XCorr	Charge	MH+ [Da]	ΔM [ppm]	RT [min]	# Missed Cleavages
	High	IDSAATSTYEVGNPPDYR	1	1	1	Q9D358		0	0	0.006	0.2808	2.60575	2	1955.9	3.27077	48.1543	0
P47962	60S ribosomal protein L5 OS=Mus musculus OX=10090 GN=Rpl5 PE=1 SV=3 - [RL5_MOUSE]	2.60415	14.14	1	3	3	4	1.86685e+07	297	34.3787	9.77393
	A2	Sequence	# PSMs	# Proteins	# Protein Groups	Protein Group Accessions	Modifications	ΔCn	Area	q-Value	PEP	XCorr	Charge	MH+ [Da]	ΔM [ppm]	RT [min]	# Missed Cleavages
	High	GAVDGGLSIPHSTK	2	1	1	P47962		0	2.7436e+07	0	0.09912	1.82573	3	1338.7	-0.139944	45.2241	0
	High	DIIcQIAYAR	1	1	1	P47962	C4(Carbamidomethyl)	0	2.43883e+07	0	0.1703	1.58255	2	1222.63	2.30475	56.0658	0
	Medium	VGLTNYAAAYcTGLLLAR	1	1	1	P47962	C11(Carbamidomethyl)	0	4.1812e+06	0.038	0.3944	1.43742	2	1927.01	1.83831	62.5264	0
P47757	F-actin-capping protein subunit beta OS=Mus musculus OX=10090 GN=Capzb PE=1 SV=3 - [CAPZB_MOUSE]	2.60176	5.05	1	1	1	1	688073	277	31.3258	5.74463
	A2	Sequence	# PSMs	# Proteins	# Protein Groups	Protein Group Accessions	Modifications	ΔCn	Area	q-Value	PEP	XCorr	Charge	MH+ [Da]	ΔM [ppm]	RT [min]	# Missed Cleavages
	Medium	KLEVEANNAFDQYR	1	1	1	P47757		0	688073	0.013	0.3133	2.60176	3	1696.83	1.416	49.6565	1
Q9JKV1	Proteasomal ubiquitin receptor ADRM1 OS=Mus musculus OX=10090 GN=Adrm1 PE=1 SV=2 - [ADRM1_MOUSE]	2.51251	3.93	1	1	1	1	8.11234e+06	407	42.0337	5.07178
	A2	Sequence	# PSMs	# Proteins	# Protein Groups	Protein Group Accessions	Modifications	ΔCn	Area	q-Value	PEP	XCorr	Charge	MH+ [Da]	ΔM [ppm]	RT [min]	# Missed Cleavages
	Medium	SQSAAVTPSSSTSSAR	1	1	1	Q9JKV1		0	8.11234e+06	0.01	0.3036	2.51251	2	1523.73	-0.880877	35.0195	0
P54775	26S proteasome regulatory subunit 6B OS=Mus musculus OX=10090 GN=Psmc4 PE=1 SV=2 - [PRS6B_MOUSE]	2.50933	2.63	1	1	1	1	1.3798e+07	418	47.3786	5.21143
	A2	Sequence	# PSMs	# Proteins	# Protein Groups	Protein Group Accessions	Modifications	ΔCn	Area	q-Value	PEP	XCorr	Charge	MH+ [Da]	ΔM [ppm]	RT [min]	# Missed Cleavages
	Medium	EFLHAQEEVKR	1	1	1	P54775		0	1.3798e+07	0.018	0.326	2.50933	3	1385.71	-7.79115	34.7314	1
P26516	26S proteasome non-ATPase regulatory subunit 7 OS=Mus musculus OX=10090 GN=Psmd7 PE=1 SV=2 - [PSMD7_MOUSE]	2.46731	3.43	1	1	1	1	4.6744e+06	321	36.5172	6.771
	A2	Sequence	# PSMs	# Proteins	# Protein Groups	Protein Group Accessions	Modifications	ΔCn	Area	q-Value	PEP	XCorr	Charge	MH+ [Da]	ΔM [ppm]	RT [min]	# Missed Cleavages
	High	VVGVLLGSWQK	1	1	1	P26516		0	4.6744e+06	0	0.1618	2.46731	2	1185.7	1.39149	58.7512	0
P06745	Glucose-6-phosphate isomerase OS=Mus musculus OX=10090 GN=Gpi PE=1 SV=4 - [G6PI_MOUSE]	2.43494	1.97	1	1	1	1	4.98929e+06	558	62.7272	8.1333
	A2	Sequence	# PSMs	# Proteins	# Protein Groups	Protein Group Accessions	Modifications	ΔCn	Area	q-Value	PEP	XCorr	Charge	MH+ [Da]	ΔM [ppm]	RT [min]	# Missed Cleavages
	High	HFVALSTNTAK	1	1	1	P06745		0	4.98929e+06	0	0.06943	2.43494	2	1188.64	3.75038	42.218	0
O35295	Transcriptional activator protein Pur-beta OS=Mus musculus OX=10090 GN=Purb PE=1 SV=3 - [PURB_MOUSE]	2.39083	6.48	1	1	1	1	833853	324	33.8808	5.42725
	A2	Sequence	# PSMs	# Proteins	# Protein Groups	Protein Group Accessions	Modifications	ΔCn	Area	q-Value	PEP	XCorr	Charge	MH+ [Da]	ΔM [ppm]	RT [min]	# Missed Cleavages
	High	GGGGGGGGPGGEQETQELASK	1	1	1	O35295		0	833853	0	0.1187	2.39083	2	1829.83	0.776547	40.9436	0
Q3UPF5	Zinc finger CCCH-type antiviral protein 1 OS=Mus musculus OX=10090 GN=Zc3hav1 PE=1 SV=1 - [ZCCHV_MOUSE]	2.38864	1.48	1	1	1	1	858132	946	106.619	8.26514
	A2	Sequence	# PSMs	# Proteins	# Protein Groups	Protein Group Accessions	Modifications	ΔCn	Area	q-Value	PEP	XCorr	Charge	MH+ [Da]	ΔM [ppm]	RT [min]	# Missed Cleavages
	High	FVLLETGDQAGITR	1	1	1	Q3UPF5		0	858132	0	0.1581	2.38864	2	1519.82	3.29949	56.8174	0
Q8CG47	Structural maintenance of chromosomes protein 4 OS=Mus musculus OX=10090 GN=Smc4 PE=1 SV=1 - [SMC4_MOUSE]	2.35945	0.47	1	1	1	1		1286	146.803	7.29834
	A2	Sequence	# PSMs	# Proteins	# Protein Groups	Protein Group Accessions	Modifications	ΔCn	Area	q-Value	PEP	XCorr	Charge	MH+ [Da]	ΔM [ppm]	RT [min]	# Missed Cleavages
	Medium	sVNEAR	1	1	1	Q8CG47	N-Term(Acetyl)	0	0	0.035	0.3854	2.35945	2	717.353	1.05083	43.9615	0
P30115	Glutathione S-transferase A3 OS=Mus musculus OX=10090 GN=Gsta3 PE=1 SV=2 - [GSTA3_MOUSE]	2.34096	7.69	3	1	2	2	2.73844e+07	221	25.3443	8.73389
	A2	Sequence	# PSMs	# Proteins	# Protein Groups	Protein Group Accessions	Modifications	ΔCn	Area	q-Value	PEP	XCorr	Charge	MH+ [Da]	ΔM [ppm]	RT [min]	# Missed Cleavages
	High	YNLYGK	1	2	2	P30115;P24472		0	5.30143e+07	0.001	0.176	1.47453	2	757.395	9.99884	43.8416	0
	High	SHGQDYLVGNR	1	3	1	P30115		0	1.75444e+06	0.006	0.2925	2.34096	2	1245.6	2.82774	41.2261	0
P20152	Vimentin OS=Mus musculus OX=10090 GN=Vim PE=1 SV=3 - [VIME_MOUSE]	2.32237	5.79	2	2	2	2	2.15554e+06	466	53.6551	5.12256
	A2	Sequence	# PSMs	# Proteins	# Protein Groups	Protein Group Accessions	Modifications	ΔCn	Area	q-Value	PEP	XCorr	Charge	MH+ [Da]	ΔM [ppm]	RT [min]	# Missed Cleavages
	High	SLYSSSPGGAYVTR	1	1	1	P20152		0	3.2214e+06	0.001	0.1836	2.32237	2	1444.71	-1.10443	47.4055	0
	Medium	TNEKVELQELNDR	1	2	1	P20152		0	1.08968e+06	0.028	0.3591	1.28179	2	1587.8	1.26131	45.7212	1
E9Q7T7	Chondroadherin-like protein OS=Mus musculus OX=10090 GN=Chadl PE=1 SV=1 - [CHADL_MOUSE]	2.31788	1.87	1	1	1	1	1.36717e+06	748	81.3098	8.86572
	A2	Sequence	# PSMs	# Proteins	# Protein Groups	Protein Group Accessions	Modifications	ΔCn	Area	q-Value	PEP	XCorr	Charge	MH+ [Da]	ΔM [ppm]	RT [min]	# Missed Cleavages
	Medium	eVPTGALEGLPALK	1	1	1	E9Q7T7	N-Term(Acetyl)	0	1.36717e+06	0.035	0.3896	2.31788	3	1436.8	1.24508	50.574	0
O88851	Putative hydrolase RBBP9 OS=Mus musculus OX=10090 GN=Rbbp9 PE=1 SV=2 - [RBBP9_MOUSE]	2.30772	8.06	1	1	1	1	1.15078e+07	186	20.8983	5.97314
	A2	Sequence	# PSMs	# Proteins	# Protein Groups	Protein Group Accessions	Modifications	ΔCn	Area	q-Value	PEP	XCorr	Charge	MH+ [Da]	ΔM [ppm]	RT [min]	# Missed Cleavages
	High	TIIIGHSsGAIAAMR	1	1	1	O88851	S8(Phospho)	0	1.15078e+07	0.006	0.2882	2.30772	3	1577.79	0.81183	55.232	0
P84099	60S ribosomal protein L19 OS=Mus musculus OX=10090 GN=Rpl19 PE=1 SV=1 - [RL19_MOUSE]	2.30767	4.59	1	1	1	1	1.60019e+06	196	23.4512	11.4731
	A2	Sequence	# PSMs	# Proteins	# Protein Groups	Protein Group Accessions	Modifications	ΔCn	Area	q-Value	PEP	XCorr	Charge	MH+ [Da]	ΔM [ppm]	RT [min]	# Missed Cleavages
	High	LLADQAEAR	1	1	1	P84099		0	1.60019e+06	0.001	0.2015	2.30767	2	986.536	9.34877	40.0742	0
Q9D1J1	Adaptin ear-binding coat-associated protein 2 OS=Mus musculus OX=10090 GN=Necap2 PE=1 SV=1 - [NECP2_MOUSE]	2.30437	5.26	1	1	1	1	391188	266	28.5804	7.94287
	A2	Sequence	# PSMs	# Proteins	# Protein Groups	Protein Group Accessions	Modifications	ΔCn	Area	q-Value	PEP	XCorr	Charge	MH+ [Da]	ΔM [ppm]	RT [min]	# Missed Cleavages
	High	ASEWQLDQPSWSGR	1	1	1	Q9D1J1		0	391188	0.006	0.2953	2.30437	2	1646.76	0.713103	55.6015	0
Q8BGD9	Eukaryotic translation initiation factor 4B OS=Mus musculus OX=10090 GN=Eif4b PE=1 SV=1 - [IF4B_MOUSE]	2.30189	2.13	1	1	1	1	728064	611	68.7992	5.66846
	A2	Sequence	# PSMs	# Proteins	# Protein Groups	Protein Group Accessions	Modifications	ΔCn	Area	q-Value	PEP	XCorr	Charge	MH+ [Da]	ΔM [ppm]	RT [min]	# Missed Cleavages
	Medium	VAAVQPPEEGPSR	1	1	1	Q8BGD9		0	728064	0.014	0.315	2.30189	2	1336.69	1.61626	41.2043	0
O08992	Syntenin-1 OS=Mus musculus OX=10090 GN=Sdcbp PE=1 SV=1 - [SDCB1_MOUSE]	2.28715	6.02	1	2	2	2	4.72586e+06	299	32.3587	7.15186
	A2	Sequence	# PSMs	# Proteins	# Protein Groups	Protein Group Accessions	Modifications	ΔCn	Area	q-Value	PEP	XCorr	Charge	MH+ [Da]	ΔM [ppm]	RT [min]	# Missed Cleavages
	High	EVILcKDQDGK	1	1	1	O08992	C5(Carbamidomethyl)	0	6.52329e+06	0.005	0.2685	2.28715	3	1304.66	3.98313	38.7471	1
	Medium	MAPSIMK	1	1	1	O08992		0	2.92844e+06	0.028	0.3626	1.29567	2	777.406	8.43489	43.7719	0
Q80SY4	E3 ubiquitin-protein ligase MIB1 OS=Mus musculus OX=10090 GN=Mib1 PE=1 SV=1 - [MIB1_MOUSE]	2.27608	1.49	1	1	1	1	762075	1006	110.018	6.91748
	A2	Sequence	# PSMs	# Proteins	# Protein Groups	Protein Group Accessions	Modifications	ΔCn	Area	q-Value	PEP	XCorr	Charge	MH+ [Da]	ΔM [ppm]	RT [min]	# Missed Cleavages
	High	VAPAGSAISNASGER	1	1	1	Q80SY4		0	762075	0	0.09341	2.27608	2	1386.7	1.35789	40.5371	0
Q80XC3	USP6 N-terminal-like protein OS=Mus musculus OX=10090 GN=Usp6nl PE=1 SV=2 - [US6NL_MOUSE]	2.27382	1.34	1	1	1	1	1.69295e+08	819	93.5152	9.12939
	A2	Sequence	# PSMs	# Proteins	# Protein Groups	Protein Group Accessions	Modifications	ΔCn	Area	q-Value	PEP	XCorr	Charge	MH+ [Da]	ΔM [ppm]	RT [min]	# Missed Cleavages
	High	kSVDEGSKNLK	1	1	1	Q80XC3	N-Term(Acetyl)	0	1.69295e+08	0.001	0.1739	2.27382	3	1246.66	0.68999	35.384	2
Q8BJY1	26S proteasome non-ATPase regulatory subunit 5 OS=Mus musculus OX=10090 GN=Psmd5 PE=1 SV=4 - [PSMD5_MOUSE]	2.26454	2.58	1	1	1	1	1.52388e+06	504	55.9369	5.21143
	A2	Sequence	# PSMs	# Proteins	# Protein Groups	Protein Group Accessions	Modifications	ΔCn	Area	q-Value	PEP	XCorr	Charge	MH+ [Da]	ΔM [ppm]	RT [min]	# Missed Cleavages
	High	VFTAIADQPWAQR	1	1	1	Q8BJY1		0	1.52388e+06	0.002	0.2475	2.26454	2	1502.78	1.84214	57.0968	0
Q02013	Aquaporin-1 OS=Mus musculus OX=10090 GN=Aqp1 PE=1 SV=3 - [AQP1_MOUSE]	2.26036	3.72	1	1	1	1	3.62178e+06	269	28.7752	7.43018
	A2	Sequence	# PSMs	# Proteins	# Protein Groups	Protein Group Accessions	Modifications	ΔCn	Area	q-Value	PEP	XCorr	Charge	MH+ [Da]	ΔM [ppm]	RT [min]	# Missed Cleavages
	High	NQTLVQDNVK	1	1	1	Q02013		0	3.62178e+06	0.001	0.1786	2.26036	2	1158.61	0.95205	41.0933	0
Q6IRU5	Clathrin light chain B OS=Mus musculus OX=10090 GN=Cltb PE=1 SV=1 - [CLCB_MOUSE]	2.25241	4.37	1	1	1	1	1.7403e+06	229	25.1562	4.62744
	A2	Sequence	# PSMs	# Proteins	# Protein Groups	Protein Group Accessions	Modifications	ΔCn	Area	q-Value	PEP	XCorr	Charge	MH+ [Da]	ΔM [ppm]	RT [min]	# Missed Cleavages
	High	VAQLcDFNPK	1	1	1	Q6IRU5	C5(Carbamidomethyl)	0	1.7403e+06	0	0.1456	2.25241	2	1191.59	1.91613	49.2495	0
Q6PAR0	Kelch domain-containing protein 10 OS=Mus musculus OX=10090 GN=Klhdc10 PE=1 SV=1 - [KLD10_MOUSE]	2.23385	4.78	1	1	1	1	868639	439	48.9809	9.31982
	A2	Sequence	# PSMs	# Proteins	# Protein Groups	Protein Group Accessions	Modifications	ΔCn	Area	q-Value	PEP	XCorr	Charge	MH+ [Da]	ΔM [ppm]	RT [min]	# Missed Cleavages
	High	gGGAAGGASGVSGAGAAGGGR	1	1	1	Q6PAR0	N-Term(Acetyl)	0	868639	0.002	0.2486	2.23385	2	1543.72	2.35703	45.5938	0
P61089	Ubiquitin-conjugating enzyme E2 N OS=Mus musculus OX=10090 GN=Ube2n PE=1 SV=1 - [UBE2N_MOUSE]	2.21958	7.24	1	1	1	1	8.15311e+06	152	17.127	6.56592
	A2	Sequence	# PSMs	# Proteins	# Protein Groups	Protein Group Accessions	Modifications	ΔCn	Area	q-Value	PEP	XCorr	Charge	MH+ [Da]	ΔM [ppm]	RT [min]	# Missed Cleavages
	High	TNEAQAIETAR	1	1	1	P61089		0	8.15311e+06	0	0.118	2.21958	2	1203.6	2.75652	42.2299	0
P47791	Glutathione reductase, mitochondrial OS=Mus musculus OX=10090 GN=Gsr PE=1 SV=3 - [GSHR_MOUSE]	2.20846	2.4	1	1	1	1		500	53.6285	7.98682
	A2	Sequence	# PSMs	# Proteins	# Protein Groups	Protein Group Accessions	Modifications	ΔCn	Area	q-Value	PEP	XCorr	Charge	MH+ [Da]	ΔM [ppm]	RT [min]	# Missed Cleavages
	Medium	ALLTPVAIAAGR	1	1	1	P47791		0	0	0.018	0.3249	2.20846	2	1152.71	1.28573	57.1768	0
Q9WVG6	Histone-arginine methyltransferase CARM1 OS=Mus musculus OX=10090 GN=Carm1 PE=1 SV=2 - [CARM1_MOUSE]	2.20474	2.14	1	1	1	1	3.04501e+06	608	65.8115	6.771
	A2	Sequence	# PSMs	# Proteins	# Protein Groups	Protein Group Accessions	Modifications	ΔCn	Area	q-Value	PEP	XCorr	Charge	MH+ [Da]	ΔM [ppm]	RT [min]	# Missed Cleavages
	High	LLTIGDANGEIQR	1	1	1	Q9WVG6		0	3.04501e+06	0	0.0844	2.20474	2	1399.76	1.85611	51.7881	0
P38647	Stress-70 protein, mitochondrial OS=Mus musculus OX=10090 GN=Hspa9 PE=1 SV=3 - [GRP75_MOUSE]	2.20188	1.33	1	1	1	1	1.44901e+06	679	73.4156	6.07471
	A2	Sequence	# PSMs	# Proteins	# Protein Groups	Protein Group Accessions	Modifications	ΔCn	Area	q-Value	PEP	XCorr	Charge	MH+ [Da]	ΔM [ppm]	RT [min]	# Missed Cleavages
	High	VLENAEGAR	1	1	1	P38647		0	1.44901e+06	0.002	0.2288	2.20188	2	958.499	4.07075	36.3233	0
A2ADY9	Protein DDI1 homolog 2 OS=Mus musculus OX=10090 GN=Ddi2 PE=1 SV=1 - [DDI2_MOUSE]	2.20065	4.26	1	1	1	1	596164	399	44.5625	5.04639
	A2	Sequence	# PSMs	# Proteins	# Protein Groups	Protein Group Accessions	Modifications	ΔCn	Area	q-Value	PEP	XCorr	Charge	MH+ [Da]	ΔM [ppm]	RT [min]	# Missed Cleavages
	High	IDFSSIAVPGTSNPQQR	1	1	1	A2ADY9		0	596164	0.002	0.2065	2.20065	2	1816.92	0.934837	56.5504	0
Q9WV70	Nucleolar complex protein 2 homolog OS=Mus musculus OX=10090 GN=Noc2l PE=1 SV=2 - [NOC2L_MOUSE]	2.1786	1.34	1	1	1	1	5.74125e+07	747	85.3707	5.97314
	A2	Sequence	# PSMs	# Proteins	# Protein Groups	Protein Group Accessions	Modifications	ΔCn	Area	q-Value	PEP	XCorr	Charge	MH+ [Da]	ΔM [ppm]	RT [min]	# Missed Cleavages
	Medium	LEDLNFPEIK	1	1	1	Q9WV70		0	5.74125e+07	0.028	0.3606	2.1786	3	1217.64	1.33549	37.4467	0
Q9Z126	Platelet factor 4 OS=Mus musculus OX=10090 GN=Pf4 PE=1 SV=1 - [PLF4_MOUSE]	2.16291	8.57	1	1	1	1	18122738	105	11.2363	9.29053
	A2	Sequence	# PSMs	# Proteins	# Protein Groups	Protein Group Accessions	Modifications	ΔCn	Area	q-Value	PEP	XCorr	Charge	MH+ [Da]	ΔM [ppm]	RT [min]	# Missed Cleavages
	High	HITSLEVIK	1	1	1	Q9Z126		0	18122738	0	0.1397	2.16291	2	1039.61	-0.224909	46.5976	0
O55234	Proteasome subunit beta type-5 OS=Mus musculus OX=10090 GN=Psmb5 PE=1 SV=3 - [PSB5_MOUSE]	2.15786	5.3	1	1	1	1	2.80058e+06	264	28.5142	7.02002
	A2	Sequence	# PSMs	# Proteins	# Protein Groups	Protein Group Accessions	Modifications	ΔCn	Area	q-Value	PEP	XCorr	Charge	MH+ [Da]	ΔM [ppm]	RT [min]	# Missed Cleavages
	High	DAYSGGAVNLYHVR	1	1	1	O55234		0	2.80058e+06	0	0.1069	2.15786	3	1521.75	3.22819	49.3399	0
Q9WUM3	Coronin-1B OS=Mus musculus OX=10090 GN=Coro1b PE=1 SV=1 - [COR1B_MOUSE]	2.15336	2.69	1	1	1	1	4.7431e+06	484	53.878	5.78271
	A2	Sequence	# PSMs	# Proteins	# Protein Groups	Protein Group Accessions	Modifications	ΔCn	Area	q-Value	PEP	XCorr	Charge	MH+ [Da]	ΔM [ppm]	RT [min]	# Missed Cleavages
	High	VTWDSTFcAVNPK	1	1	1	Q9WUM3	C8(Carbamidomethyl)	0	4.7431e+06	0.002	0.243	2.15336	2	1524.72	2.19592	55.7818	0
Q61189	Methylosome subunit pICln OS=Mus musculus OX=10090 GN=Clns1a PE=1 SV=1 - [ICLN_MOUSE]	2.11932	5.51	1	1	1	1	1.07808e+07	236	26.0049	4.11963
	A2	Sequence	# PSMs	# Proteins	# Protein Groups	Protein Group Accessions	Modifications	ΔCn	Area	q-Value	PEP	XCorr	Charge	MH+ [Da]	ΔM [ppm]	RT [min]	# Missed Cleavages
	High	GLGTGTLYIAESR	1	1	1	Q61189		0	1.07808e+07	0	0.07183	2.11932	2	1337.71	0.341777	53.5033	0
P54116	Stomatin OS=Mus musculus OX=10090 GN=Stom PE=1 SV=3 - [STOM_MOUSE]	2.10844	4.23	1	1	1	1	2.5798e+06	284	31.3555	6.93213
	A2	Sequence	# PSMs	# Proteins	# Protein Groups	Protein Group Accessions	Modifications	ΔCn	Area	q-Value	PEP	XCorr	Charge	MH+ [Da]	ΔM [ppm]	RT [min]	# Missed Cleavages
	High	VIAAEGEMNASR	1	1	1	P54116		0	2.5798e+06	0.006	0.2946	2.10844	2	1247.61	7.79914	42.3372	0
P35922	Synaptic functional regulator FMR1 OS=Mus musculus OX=10090 GN=Fmr1 PE=1 SV=1 - [FMR1_MOUSE]	2.10001	2.93	1	1	1	1		614	68.9469	7.62061
	A2	Sequence	# PSMs	# Proteins	# Protein Groups	Protein Group Accessions	Modifications	ΔCn	Area	q-Value	PEP	XCorr	Charge	MH+ [Da]	ΔM [ppm]	RT [min]	# Missed Cleavages
	Medium	VLVVSsIVAGGPQKPEPK	1	1	1	P35922	S6(Phospho)	0	0	0.023	0.3499	2.10001	3	1885.02	2.4083	61.683	0
P07356	Annexin A2 OS=Mus musculus OX=10090 GN=Anxa2 PE=1 SV=2 - [ANXA2_MOUSE]	2.09641	3.24	1	1	1	1	3.37649e+06	339	38.6518	7.69385
	A2	Sequence	# PSMs	# Proteins	# Protein Groups	Protein Group Accessions	Modifications	ΔCn	Area	q-Value	PEP	XCorr	Charge	MH+ [Da]	ΔM [ppm]	RT [min]	# Missed Cleavages
	Medium	TPAQYDASELK	1	1	1	P07356		0	3.37649e+06	0.024	0.3525	2.09641	2	1222.6	6.06353	43.8493	0
A2A559	Post-GPI attachment to proteins factor 3 OS=Mus musculus OX=10090 GN=Pgap3 PE=2 SV=1 - [PGAP3_MOUSE]	2.05815	3.44	1	1	1	1	4.99733e+07	320	36.5035	7.94287
	A2	Sequence	# PSMs	# Proteins	# Protein Groups	Protein Group Accessions	Modifications	ΔCn	Area	q-Value	PEP	XCorr	Charge	MH+ [Da]	ΔM [ppm]	RT [min]	# Missed Cleavages
	Medium	FLEDDSLYLLK	1	1	1	A2A559		0	4.99733e+07	0.047	0.4061	2.05815	3	1355.72	8.66121	49.0146	0
Q8CGC7	Bifunctional glutamate/proline--tRNA ligase OS=Mus musculus OX=10090 GN=Eprs1 PE=1 SV=4 - [SYEP_MOUSE]	2.05142	0.79	1	1	1	1	764385	1512	169.972	7.66455
	A2	Sequence	# PSMs	# Proteins	# Protein Groups	Protein Group Accessions	Modifications	ΔCn	Area	q-Value	PEP	XCorr	Charge	MH+ [Da]	ΔM [ppm]	RT [min]	# Missed Cleavages
	High	VYEELLAIPVVR	1	1	1	Q8CGC7		0	764385	0.002	0.2253	2.05142	2	1400.82	0.541154	61.9088	0
O08692	Neutrophilic granule protein OS=Mus musculus OX=10090 GN=Ngp PE=1 SV=1 - [NGP_MOUSE]	2.03671	11.38	1	2	2	2	5.32607e+06	167	19.3196	5.31299
	A2	Sequence	# PSMs	# Proteins	# Protein Groups	Protein Group Accessions	Modifications	ΔCn	Area	q-Value	PEP	XCorr	Charge	MH+ [Da]	ΔM [ppm]	RT [min]	# Missed Cleavages
	Medium	IKETEcTSTQER	1	1	1	O08692	C6(Carbamidomethyl)	0	719687	0.018	0.325	2.03671	2	1481.7	4.12317	32.7865	1
	Medium	YEEIVDR	1	1	1	O08692		0	9.93246e+06	0.043	0.3993	1.41938	2	923.45	3.00211	42.4	0
O35350	Calpain-1 catalytic subunit OS=Mus musculus OX=10090 GN=Capn1 PE=1 SV=1 - [CAN1_MOUSE]	2.02609	1.54	1	1	1	1	529868	713	82.0543	5.87158
	A2	Sequence	# PSMs	# Proteins	# Protein Groups	Protein Group Accessions	Modifications	ΔCn	Area	q-Value	PEP	XCorr	Charge	MH+ [Da]	ΔM [ppm]	RT [min]	# Missed Cleavages
	High	APSDLYQIILK	1	1	1	O35350		0	529868	0.002	0.2503	2.02609	2	1260.72	-3.65169	61.1353	0
P47802	Metaxin-1 OS=Mus musculus OX=10090 GN=Mtx1 PE=1 SV=1 - [MTX1_MOUSE]	2.01094	5.05	1	1	1	1		317	35.6013	6.17627
	A2	Sequence	# PSMs	# Proteins	# Protein Groups	Protein Group Accessions	Modifications	ΔCn	Area	q-Value	PEP	XCorr	Charge	MH+ [Da]	ΔM [ppm]	RT [min]	# Missed Cleavages
	Medium	tsNPWQSPSGTLPALR	1	1	1	P47802	N-Term(Acetyl); S2(Phospho)	0	0	0.021	0.3381	2.01094	2	1833.86	2.9396	50.476	0
Q9CWJ9	Bifunctional purine biosynthesis protein ATIC OS=Mus musculus OX=10090 GN=Atic PE=1 SV=2 - [PUR9_MOUSE]	2.00087	1.18	1	1	1	1	1.44028e+06	592	64.1771	6.75635
	A2	Sequence	# PSMs	# Proteins	# Protein Groups	Protein Group Accessions	Modifications	ΔCn	Area	q-Value	PEP	XCorr	Charge	MH+ [Da]	ΔM [ppm]	RT [min]	# Missed Cleavages
	High	LDFNLVR	1	1	1	Q9CWJ9		0	1.44028e+06	0.002	0.2372	2.00087	2	876.498	4.94492	56.5121	0
Q3TXS7	26S proteasome non-ATPase regulatory subunit 1 OS=Mus musculus OX=10090 GN=Psmd1 PE=1 SV=1 - [PSMD1_MOUSE]	1.98193	5.77	1	5	5	5	1.12279e+07	953	105.663	5.38916
	A2	Sequence	# PSMs	# Proteins	# Protein Groups	Protein Group Accessions	Modifications	ΔCn	Area	q-Value	PEP	XCorr	Charge	MH+ [Da]	ΔM [ppm]	RT [min]	# Missed Cleavages
	High	QAIGIALETR	1	1	1	Q3TXS7		0	1.06614e+07	0	0.1259	1.98193	2	1071.62	1.05223	51.2197	0
	High	TPDASPEPK	1	1	1	Q3TXS7		0	1.00257e+07	0.002	0.2364	1.409	2	941.463	5.96946	33.4724	0
	High	AAVESLGFILFR	1	1	1	Q3TXS7		0	1.73433e+06	0.002	0.2548	1.26079	2	1322.75	1.46175	66.1284	0
	High	RLLHVAVSDVNDDVR	1	1	1	Q3TXS7		0	4.74799e+06	0.006	0.2911	2.28145	4	1707.92	1.05787	46.3326	1
	Medium	QFAALVASK	1	1	1	Q3TXS7		0	1.29965e+07	0.016	0.3163	1.43347	2	934.536	0.719305	49.1357	0
O08573	Galectin-9 OS=Mus musculus OX=10090 GN=Lgals9 PE=1 SV=1 - [LEG9_MOUSE]	1.97759	3.4	1	1	1	1	3.27481e+06	353	40.01	9.30518
	A2	Sequence	# PSMs	# Proteins	# Protein Groups	Protein Group Accessions	Modifications	ΔCn	Area	q-Value	PEP	XCorr	Charge	MH+ [Da]	ΔM [ppm]	RT [min]	# Missed Cleavages
	High	FEEGGYVVcNTK	1	1	1	O08573	C9(Carbamidomethyl)	0	3.27481e+06	0	0.1313	1.97759	2	1402.63	-1.48692	46.3634	0
Q9QZD9	Eukaryotic translation initiation factor 3 subunit I OS=Mus musculus OX=10090 GN=Eif3i PE=1 SV=1 - [EIF3I_MOUSE]	1.97723	3.69	1	1	1	1	1.74987e+06	325	36.4376	5.64307
	A2	Sequence	# PSMs	# Proteins	# Protein Groups	Protein Group Accessions	Modifications	ΔCn	Area	q-Value	PEP	XCorr	Charge	MH+ [Da]	ΔM [ppm]	RT [min]	# Missed Cleavages
	High	SYSSGGEDGYVR	1	1	1	Q9QZD9		0	1.74987e+06	0	0.09995	1.97723	2	1276.55	2.90298	41.1325	0
P11247	Myeloperoxidase OS=Mus musculus OX=10090 GN=Mpo PE=1 SV=2 - [PERM_MOUSE]	1.97013	7.1	1	5	5	5	1.112e+07	718	81.1298	9.5542
	A2	Sequence	# PSMs	# Proteins	# Protein Groups	Protein Group Accessions	Modifications	ΔCn	Area	q-Value	PEP	XCorr	Charge	MH+ [Da]	ΔM [ppm]	RT [min]	# Missed Cleavages
	High	VVLEGGIDPILR	1	1	1	P11247		0	1.05152e+07	0	0.1174	1.59688	2	1280.76	1.45349	58.215	0
	High	IANVFTNAFR	1	1	1	P11247		0	1.53762e+07	0	0.08375	1.39172	2	1152.62	1.32742	58.7803	0
	High	IIcDNTGITTVSK	1	1	1	P11247	C3(Carbamidomethyl)	0	7.46867e+06	0.002	0.2495	1.55784	2	1421.73	0.68762	44.9427	0
	Medium	VFFASWR	1	1	1	P11247		0	2.81797e+06	0.018	0.3233	1.53949	2	912.475	2.42178	59.0556	0
	Medium	SPTLGASNR	1	1	1	P11247		0	2.32995e+06	0.045	0.4035	1.97013	2	902.472	3.42751	36.2907	0
P42932	T-complex protein 1 subunit theta OS=Mus musculus OX=10090 GN=Cct8 PE=1 SV=3 - [TCPQ_MOUSE]	1.9623	1.82	1	1	1	1	1.74727e+06	548	59.5175	5.61768
	A2	Sequence	# PSMs	# Proteins	# Protein Groups	Protein Group Accessions	Modifications	ΔCn	Area	q-Value	PEP	XCorr	Charge	MH+ [Da]	ΔM [ppm]	RT [min]	# Missed Cleavages
	Medium	ETEGDVTSVK	1	1	1	P42932		0	1.74727e+06	0.018	0.3251	1.9623	2	1064.51	2.75816	37.0402	0
Q61753	D-3-phosphoglycerate dehydrogenase OS=Mus musculus OX=10090 GN=Phgdh PE=1 SV=3 - [SERA_MOUSE]	1.95733	2.06	1	1	1	1	1.77884e+06	533	56.5491	6.53662
	A2	Sequence	# PSMs	# Proteins	# Protein Groups	Protein Group Accessions	Modifications	ΔCn	Area	q-Value	PEP	XCorr	Charge	MH+ [Da]	ΔM [ppm]	RT [min]	# Missed Cleavages
	Medium	VTADVINAAEK	1	1	1	Q61753		0	1.77884e+06	0.043	0.3989	1.95733	2	1130.61	1.97078	44.515	0
Q8CH77	Neuron navigator 1 OS=Mus musculus OX=10090 GN=Nav1 PE=1 SV=2 - [NAV1_MOUSE]	1.95373	0.69	1	1	1	1	232168	1875	202.243	8.06006
	A2	Sequence	# PSMs	# Proteins	# Protein Groups	Protein Group Accessions	Modifications	ΔCn	Area	q-Value	PEP	XCorr	Charge	MH+ [Da]	ΔM [ppm]	RT [min]	# Missed Cleavages
	High	GREtPLmSKTLsK	1	1	1	Q8CH77	T4(Phospho); M7(Oxidation); S12(Phospho)	0	232168	0.008	0.3007	1.95373	2	1623.72	-0.461684	46.564	2
P08905	Lysozyme C-2 OS=Mus musculus OX=10090 GN=Lyz2 PE=1 SV=2 - [LYZ2_MOUSE]	1.93967	10.14	1	1	1	1	4.52024e+06	148	16.6782	8.80713
	A2	Sequence	# PSMs	# Proteins	# Protein Groups	Protein Group Accessions	Modifications	ΔCn	Area	q-Value	PEP	XCorr	Charge	MH+ [Da]	ΔM [ppm]	RT [min]	# Missed Cleavages
	High	GDQSTDYGIFQINSR	1	1	1	P08905		0	4.52024e+06	0	0.1289	1.93967	2	1700.79	2.73435	56.8022	0
P99026	Proteasome subunit beta type-4 OS=Mus musculus OX=10090 GN=Psmb4 PE=1 SV=1 - [PSB4_MOUSE]	1.93724	3.79	1	1	1	1	7354957	264	29.0973	5.64307
	A2	Sequence	# PSMs	# Proteins	# Protein Groups	Protein Group Accessions	Modifications	ΔCn	Area	q-Value	PEP	XCorr	Charge	MH+ [Da]	ΔM [ppm]	RT [min]	# Missed Cleavages
	Medium	QPVLSQTEAR	1	1	1	P99026		0	7354957	0.022	0.3421	1.93724	2	1128.6	2.33018	40.3521	0
Q80UY2	E3 ubiquitin-protein ligase KCMF1 OS=Mus musculus OX=10090 GN=Kcmf1 PE=1 SV=1 - [KCMF1_MOUSE]	1.9351	2.89	1	1	1	1	545491	381	41.7648	5.75732
	A2	Sequence	# PSMs	# Proteins	# Protein Groups	Protein Group Accessions	Modifications	ΔCn	Area	q-Value	PEP	XCorr	Charge	MH+ [Da]	ΔM [ppm]	RT [min]	# Missed Cleavages
	High	HEGVScDAcLK	1	1	1	Q80UY2	C6(Carbamidomethyl); C9(Carbamidomethyl)	0	545491	0.006	0.2781	1.9351	2	1275.54	-0.85143	37.6283	0
Q9QYI5	DnaJ homolog subfamily B member 2 OS=Mus musculus OX=10090 GN=Dnajb2 PE=1 SV=3 - [DNJB2_MOUSE]	1.93249	3.7	1	1	1	1	1.85676e+06	324	35.5715	5.90967
	A2	Sequence	# PSMs	# Proteins	# Protein Groups	Protein Group Accessions	Modifications	ΔCn	Area	q-Value	PEP	XCorr	Charge	MH+ [Da]	ΔM [ppm]	RT [min]	# Missed Cleavages
	Medium	EGLTGAGSGPSR	1	1	1	Q9QYI5		0	1.85676e+06	0.028	0.3606	1.93249	2	1088.54	3.24049	37.9795	0
P49722	Proteasome subunit alpha type-2 OS=Mus musculus OX=10090 GN=Psma2 PE=1 SV=3 - [PSA2_MOUSE]	1.91257	4.7	1	1	1	1	3.85708e+06	234	25.9103	7.43018
	A2	Sequence	# PSMs	# Proteins	# Protein Groups	Protein Group Accessions	Modifications	ΔCn	Area	q-Value	PEP	XCorr	Charge	MH+ [Da]	ΔM [ppm]	RT [min]	# Missed Cleavages
	High	AANGVVLATEK	1	1	1	P49722		0	3.85708e+06	0	0.17	1.91257	2	1072.6	2.2927	42.9084	0
P40142	Transketolase OS=Mus musculus OX=10090 GN=Tkt PE=1 SV=1 - [TKT_MOUSE]	1.89835	2.89	1	1	1	1	1.95421e+06	623	67.5876	7.50342
	A2	Sequence	# PSMs	# Proteins	# Protein Groups	Protein Group Accessions	Modifications	ΔCn	Area	q-Value	PEP	XCorr	Charge	MH+ [Da]	ΔM [ppm]	RT [min]	# Missed Cleavages
	High	SVPMSTVFYPSDGVATEK	1	1	1	P40142		0	1.95421e+06	0.006	0.2738	1.89835	2	1914.92	3.70336	56.3853	0
P62900	60S ribosomal protein L31 OS=Mus musculus OX=10090 GN=Rpl31 PE=1 SV=1 - [RL31_MOUSE]	1.86126	7.2	1	1	1	1	3.65007e+06	125	14.4539	10.5356
	A2	Sequence	# PSMs	# Proteins	# Protein Groups	Protein Group Accessions	Modifications	ΔCn	Area	q-Value	PEP	XCorr	Charge	MH+ [Da]	ΔM [ppm]	RT [min]	# Missed Cleavages
	High	SAINEVVTR	1	1	1	P62900		0	3.65007e+06	0	0.1721	1.86126	2	988.543	1.04112	44.1183	0
P62715	Serine/threonine-protein phosphatase 2A catalytic subunit beta isoform OS=Mus musculus OX=10090 GN=Ppp2cb PE=1 SV=1 - [PP2AB_MOUSE]	1.85336	3.56	2	1	1	1	5.234e+06	309	35.5523	5.42725
	A2	Sequence	# PSMs	# Proteins	# Protein Groups	Protein Group Accessions	Modifications	ΔCn	Area	q-Value	PEP	XCorr	Charge	MH+ [Da]	ΔM [ppm]	RT [min]	# Missed Cleavages
	High	YSFLQFDPAPR	1	2	1	P62715		0	5.234e+06	0.002	0.2273	1.85336	2	1340.66	1.06755	60.5134	0
P01837	Immunoglobulin kappa constant OS=Mus musculus OX=10090 GN=Igkc PE=1 SV=2 - [IGKC_MOUSE]	1.85223	7.48	1	1	1	1	8.2013e+06	107	11.9267	5.89697
	A2	Sequence	# PSMs	# Proteins	# Protein Groups	Protein Group Accessions	Modifications	ΔCn	Area	q-Value	PEP	XCorr	Charge	MH+ [Da]	ΔM [ppm]	RT [min]	# Missed Cleavages
	Medium	TSTSPIVK	1	1	1	P01837		0	8.2013e+06	0.019	0.3277	1.85223	2	832.481	4.29363	37.3071	0
Q01730	Ras suppressor protein 1 OS=Mus musculus OX=10090 GN=Rsu1 PE=1 SV=3 - [RSU1_MOUSE]	1.85138	6.86	1	2	2	2	7.78903e+06	277	31.5307	8.88037
	A2	Sequence	# PSMs	# Proteins	# Protein Groups	Protein Group Accessions	Modifications	ΔCn	Area	q-Value	PEP	XCorr	Charge	MH+ [Da]	ΔM [ppm]	RT [min]	# Missed Cleavages
	High	LTTVPPNVAELK	1	1	1	Q01730		0	1.2292e+07	0.001	0.1827	1.85138	2	1281.74	1.17352	51.0791	0
	High	LQILSLR	1	1	1	Q01730		0	3.28608e+06	0.006	0.2868	1.1809	2	842.55	4.4589	56.5106	0
P97817	Cerebellar degeneration-related protein 2 OS=Mus musculus OX=10090 GN=Cdr2 PE=1 SV=2 - [CDR2_MOUSE]	1.84684	2.86	1	1	1	1	5.88614e+07	455	52.0582	4.99561
	A2	Sequence	# PSMs	# Proteins	# Protein Groups	Protein Group Accessions	Modifications	ΔCn	Area	q-Value	PEP	XCorr	Charge	MH+ [Da]	ΔM [ppm]	RT [min]	# Missed Cleavages
	Medium	AVtmLQAQLSLER	1	1	1	P97817	T3(Phospho); M4(Oxidation)	0	5.88614e+07	0.033	0.3797	1.84684	2	1555.75	-1.33055	47.6577	0
Q6P069	Sorcin OS=Mus musculus OX=10090 GN=Sri PE=1 SV=1 - [SORCN_MOUSE]	1.84639	5.56	1	1	1	1	1.18269e+07	198	21.6133	5.59229
	A2	Sequence	# PSMs	# Proteins	# Protein Groups	Protein Group Accessions	Modifications	ΔCn	Area	q-Value	PEP	XCorr	Charge	MH+ [Da]	ΔM [ppm]	RT [min]	# Missed Cleavages
	Medium	LSPQTVNSVAK	1	1	1	Q6P069		0	1.18269e+07	0.049	0.4075	1.84639	2	1143.64	3.43934	42.0401	0
P67984	60S ribosomal protein L22 OS=Mus musculus OX=10090 GN=Rpl22 PE=1 SV=2 - [RL22_MOUSE]	1.82593	14.84	1	2	2	2	1.11004e+07	128	14.7498	9.18799
	A2	Sequence	# PSMs	# Proteins	# Protein Groups	Protein Group Accessions	Modifications	ΔCn	Area	q-Value	PEP	XCorr	Charge	MH+ [Da]	ΔM [ppm]	RT [min]	# Missed Cleavages
	High	AGNLGGGVVTIER	1	1	1	P67984		0	1.78717e+07	0	0.04003	1.28078	2	1242.68	0.450929	48.6869	0
	Medium	ESYELR	1	1	1	P67984		0	4329127	0.049	0.4093	1.82593	2	796.386	2.54322	42.062	0
Q99JY9	Actin-related protein 3 OS=Mus musculus OX=10090 GN=Actr3 PE=1 SV=3 - [ARP3_MOUSE]	1.80679	2.39	1	1	1	1	3.43233e+06	418	47.327	5.88428
	A2	Sequence	# PSMs	# Proteins	# Protein Groups	Protein Group Accessions	Modifications	ΔCn	Area	q-Value	PEP	XCorr	Charge	MH+ [Da]	ΔM [ppm]	RT [min]	# Missed Cleavages
	High	QYTGVNAISK	1	1	1	Q99JY9		0	3.43233e+06	0.001	0.1826	1.80679	2	1080.57	2.46279	42.3636	0
P42669	Transcriptional activator protein Pur-alpha OS=Mus musculus OX=10090 GN=Pura PE=1 SV=1 - [PURA_MOUSE]	1.79922	7.17	1	3	3	3	7.18235e+06	321	34.8624	6.44287
	A2	Sequence	# PSMs	# Proteins	# Protein Groups	Protein Group Accessions	Modifications	ΔCn	Area	q-Value	PEP	XCorr	Charge	MH+ [Da]	ΔM [ppm]	RT [min]	# Missed Cleavages
	High	NSITVPYK	1	1	1	P42669		0	7.78278e+06	0.001	0.1976	1.53683	2	921.505	0.578294	45.5152	0
	High	FFFDVGSNK	1	1	1	P42669		0	1.11683e+07	0.002	0.2346	1.52971	2	1060.51	0.520764	58.6959	0
	Medium	YGVFMR	1	1	1	P42669		0	2.59594e+06	0.028	0.3655	1.79922	2	772.382	1.57886	51.0539	0
Q60872	Eukaryotic translation initiation factor 1A OS=Mus musculus OX=10090 GN=Eif1a PE=2 SV=3 - [IF1A_MOUSE]	1.77796	4.86	2	1	1	1		144	16.4922	5.23682
	A2	Sequence	# PSMs	# Proteins	# Protein Groups	Protein Group Accessions	Modifications	ΔCn	Area	q-Value	PEP	XCorr	Charge	MH+ [Da]	ΔM [ppm]	RT [min]	# Missed Cleavages
	Medium	YNADEAR	1	2	1	Q60872		0	0	0.035	0.3864	1.77796	2	838.373	4.95508	33.6217	0
Q8CJG0	Protein argonaute-2 OS=Mus musculus OX=10090 GN=Ago2 PE=1 SV=3 - [AGO2_MOUSE]	1.7763	1.51	1	1	1	1	2.83246e+06	860	97.2419	9.18799
	A2	Sequence	# PSMs	# Proteins	# Protein Groups	Protein Group Accessions	Modifications	ΔCn	Area	q-Value	PEP	XCorr	Charge	MH+ [Da]	ΔM [ppm]	RT [min]	# Missed Cleavages
	Medium	SGNIPAGTTVDTK	1	1	1	Q8CJG0		0	2.83246e+06	0.013	0.3118	1.7763	2	1260.65	3.51187	39.5284	0
Q8K0E8	Fibrinogen beta chain OS=Mus musculus OX=10090 GN=Fgb PE=1 SV=1 - [FIBB_MOUSE]	1.76871	1.87	1	1	1	1	5.08435e+06	481	54.7177	7.07861
	A2	Sequence	# PSMs	# Proteins	# Protein Groups	Protein Group Accessions	Modifications	ΔCn	Area	q-Value	PEP	XCorr	Charge	MH+ [Da]	ΔM [ppm]	RT [min]	# Missed Cleavages
	High	QDGSVDFGR	1	1	1	Q8K0E8		0	5.08435e+06	0	0.1238	1.76871	2	980.446	2.83563	42.8422	0
Q99JW4	LIM and senescent cell antigen-like-containing domain protein 1 OS=Mus musculus OX=10090 GN=Lims1 PE=1 SV=3 - [LIMS1_MOUSE]	1.75987	3.69	1	1	1	1	1.07081e+07	325	37.2148	8.04541
	A2	Sequence	# PSMs	# Proteins	# Protein Groups	Protein Group Accessions	Modifications	ΔCn	Area	q-Value	PEP	XCorr	Charge	MH+ [Da]	ΔM [ppm]	RT [min]	# Missed Cleavages
	High	VIEGDVVSALNK	1	1	1	Q99JW4		0	1.07081e+07	0	0.09697	1.75987	2	1243.69	0.348611	51.7128	0
Q9QYC0	Alpha-adducin OS=Mus musculus OX=10090 GN=Add1 PE=1 SV=2 - [ADDA_MOUSE]	1.75651	2.45	1	1	1	1	2.30428e+06	735	80.5963	5.89697
	A2	Sequence	# PSMs	# Proteins	# Protein Groups	Protein Group Accessions	Modifications	ΔCn	Area	q-Value	PEP	XCorr	Charge	MH+ [Da]	ΔM [ppm]	RT [min]	# Missed Cleavages
	High	TLASAGGPDNLVLLDPGK	1	1	1	Q9QYC0		0	2.30428e+06	0.006	0.2895	1.75651	2	1737.94	2.34015	58.2576	0
P29341	Polyadenylate-binding protein 1 OS=Mus musculus OX=10090 GN=Pabpc1 PE=1 SV=2 - [PABP1_MOUSE]	1.7548	2.67	1	1	1	1	361118	636	70.6259	9.49561
	A2	Sequence	# PSMs	# Proteins	# Protein Groups	Protein Group Accessions	Modifications	ΔCn	Area	q-Value	PEP	XCorr	Charge	MH+ [Da]	ΔM [ppm]	RT [min]	# Missed Cleavages
	High	SLGYAYVNFQQPADAER	1	1	1	P29341		0	361118	0	0.1618	1.7548	2	1928.91	0.107173	55.715	0
O35593	26S proteasome non-ATPase regulatory subunit 14 OS=Mus musculus OX=10090 GN=Psmd14 PE=1 SV=2 - [PSDE_MOUSE]	1.74813	2.26	1	1	1	1	1.13932e+06	310	34.5546	6.52197
	A2	Sequence	# PSMs	# Proteins	# Protein Groups	Protein Group Accessions	Modifications	ΔCn	Area	q-Value	PEP	XCorr	Charge	MH+ [Da]	ΔM [ppm]	RT [min]	# Missed Cleavages
	High	EMLELAK	1	1	1	O35593		0	1.13932e+06	0.006	0.2841	1.74813	2	833.444	0.368424	48.8525	0
Q8C2E4	Pentatricopeptide repeat-containing protein 1, mitochondrial OS=Mus musculus OX=10090 GN=Ptcd1 PE=2 SV=2 - [PTCD1_MOUSE]	1.74108	2.3	1	1	1	1	150794	695	77.5455	8.79248
	A2	Sequence	# PSMs	# Proteins	# Protein Groups	Protein Group Accessions	Modifications	ΔCn	Area	q-Value	PEP	XCorr	Charge	MH+ [Da]	ΔM [ppm]	RT [min]	# Missed Cleavages
	Medium	LGDLEGAKALLPILAK	1	1	1	Q8C2E4		0	150794	0.02	0.3334	1.74108	2	1622	9.55531	57.6197	1
Q9JL16	Interferon-stimulated gene 20 kDa protein OS=Mus musculus OX=10090 GN=Isg20 PE=1 SV=1 - [ISG20_MOUSE]	1.73362	4.33	1	1	1	2	5.31511e+06	300	32.4821	8.14795
	A2	Sequence	# PSMs	# Proteins	# Protein Groups	Protein Group Accessions	Modifications	ΔCn	Area	q-Value	PEP	XCorr	Charge	MH+ [Da]	ΔM [ppm]	RT [min]	# Missed Cleavages
	High	TQVSGVTPQHMVR	2	1	1	Q9JL16		0	5.31511e+06	0	0.07531	1.88174	3	1439.75	7.51323	41.8944	0
Q9CX56	26S proteasome non-ATPase regulatory subunit 8 OS=Mus musculus OX=10090 GN=Psmd8 PE=1 SV=2 - [PSMD8_MOUSE]	1.73224	1.98	1	1	1	1	3.3566e+06	353	39.905	9.5835
	A2	Sequence	# PSMs	# Proteins	# Protein Groups	Protein Group Accessions	Modifications	ΔCn	Area	q-Value	PEP	XCorr	Charge	MH+ [Da]	ΔM [ppm]	RT [min]	# Missed Cleavages
	High	QVIEYAR	1	1	1	Q9CX56		0	3.3566e+06	0.002	0.226	1.73224	2	878.475	2.08294	42.3316	0
P04443	Hemoglobin subunit beta-H0 OS=Mus musculus OX=10090 GN=Hbb-bh0 PE=2 SV=5 - [HBB0_MOUSE]	1.72885	6.8	2	1	1	1	1.13509e+07	147	16.3736	8.6167
	A2	Sequence	# PSMs	# Proteins	# Protein Groups	Protein Group Accessions	Modifications	ΔCn	Area	q-Value	PEP	XCorr	Charge	MH+ [Da]	ΔM [ppm]	RT [min]	# Missed Cleavages
	High	LLIVYPWTQR	1	2	1	P04443		0	1.13509e+07	0.002	0.259	1.72885	2	1288.74	1.32394	62.0751	0
P62702	40S ribosomal protein S4, X isoform OS=Mus musculus OX=10090 GN=Rps4x PE=1 SV=2 - [RS4X_MOUSE]	1.72557	6.46	1	1	1	1	822593	263	29.5791	10.1548
	A2	Sequence	# PSMs	# Proteins	# Protein Groups	Protein Group Accessions	Modifications	ΔCn	Area	q-Value	PEP	XCorr	Charge	MH+ [Da]	ΔM [ppm]	RT [min]	# Missed Cleavages
	Medium	FDTGNLcMVTGGANLGR	1	1	1	P62702	C7(Carbamidomethyl)	0	822593	0.012	0.3085	1.72557	2	1782.83	4.21942	56.4158	0
Q9Z0P5	Twinfilin-2 OS=Mus musculus OX=10090 GN=Twf2 PE=1 SV=1 - [TWF2_MOUSE]	1.69405	6.59	1	1	2	2	1.09432e+06	349	39.4464	6.80029
	A2	Sequence	# PSMs	# Proteins	# Protein Groups	Protein Group Accessions	Modifications	ΔCn	Area	q-Value	PEP	XCorr	Charge	MH+ [Da]	ΔM [ppm]	RT [min]	# Missed Cleavages
	Medium	YHFFLYK	1	2	2	Q91YR1;Q9Z0P5		0	1.83168e+06	0.029	0.3657	1.49793	2	1017.52	2.46168	55.5549	0
	Medium	HLSScAAPAPLTSAER	1	1	1	Q9Z0P5	C5(Carbamidomethyl)	0	356954	0.039	0.3961	1.69405	2	1667.82	3.07938	42.8916	0
P80317	T-complex protein 1 subunit zeta OS=Mus musculus OX=10090 GN=Cct6a PE=1 SV=3 - [TCPZ_MOUSE]	1.69291	1.88	1	1	1	1	1.73656e+06	531	57.9677	7.07861
	A2	Sequence	# PSMs	# Proteins	# Protein Groups	Protein Group Accessions	Modifications	ΔCn	Area	q-Value	PEP	XCorr	Charge	MH+ [Da]	ΔM [ppm]	RT [min]	# Missed Cleavages
	Medium	IITEGFEAAK	1	1	1	P80317		0	1.73656e+06	0.035	0.389	1.69291	2	1078.58	1.89356	48.0556	0
Q8BGY2	Eukaryotic translation initiation factor 5A-2 OS=Mus musculus OX=10090 GN=Eif5a2 PE=1 SV=3 - [IF5A2_MOUSE]	1.68771	5.23	2	1	1	1	4.6817e+07	153	16.7822	5.57959
	A2	Sequence	# PSMs	# Proteins	# Protein Groups	Protein Group Accessions	Modifications	ΔCn	Area	q-Value	PEP	XCorr	Charge	MH+ [Da]	ΔM [ppm]	RT [min]	# Missed Cleavages
	Medium	IVEMSTSK	1	2	1	Q8BGY2		0	4.6817e+07	0.013	0.3133	1.68771	2	894.463	3.19517	38.5426	0
P62889	60S ribosomal protein L30 OS=Mus musculus OX=10090 GN=Rpl30 PE=1 SV=2 - [RL30_MOUSE]	1.66986	6.96	1	1	1	1	1.01464e+07	115	12.7757	9.62744
	A2	Sequence	# PSMs	# Proteins	# Protein Groups	Protein Group Accessions	Modifications	ΔCn	Area	q-Value	PEP	XCorr	Charge	MH+ [Da]	ΔM [ppm]	RT [min]	# Missed Cleavages
	High	SLESINSR	1	1	1	P62889		0	1.01464e+07	0.002	0.2589	1.66986	2	905.47	1.76944	40.4863	0
P18572	Basigin OS=Mus musculus OX=10090 GN=Bsg PE=1 SV=2 - [BASI_MOUSE]	1.66099	2.57	1	1	1	1	3.44059e+06	389	42.4183	5.84619
	A2	Sequence	# PSMs	# Proteins	# Protein Groups	Protein Group Accessions	Modifications	ΔCn	Area	q-Value	PEP	XCorr	Charge	MH+ [Da]	ΔM [ppm]	RT [min]	# Missed Cleavages
	Medium	SEINVEGPPR	1	1	1	P18572		0	3.44059e+06	0.012	0.307	1.66099	2	1097.56	2.24266	43.7052	0
Q80X90	Filamin-B OS=Mus musculus OX=10090 GN=Flnb PE=1 SV=3 - [FLNB_MOUSE]	1.64641	0.31	2	1	1	1	112176	2602	277.651	5.70654
	A2	Sequence	# PSMs	# Proteins	# Protein Groups	Protein Group Accessions	Modifications	ΔCn	Area	q-Value	PEP	XCorr	Charge	MH+ [Da]	ΔM [ppm]	RT [min]	# Missed Cleavages
	High	AGGPGLER	1	2	1	Q80X90		0	112176	0.006	0.2706	1.64641	2	756.402	3.01023	36.5562	0
Q9WVJ2	26S proteasome non-ATPase regulatory subunit 13 OS=Mus musculus OX=10090 GN=Psmd13 PE=1 SV=1 - [PSD13_MOUSE]	1.64238	2.39	1	1	1	1	508914	376	42.7821	5.70654
	A2	Sequence	# PSMs	# Proteins	# Protein Groups	Protein Group Accessions	Modifications	ΔCn	Area	q-Value	PEP	XCorr	Charge	MH+ [Da]	ΔM [ppm]	RT [min]	# Missed Cleavages
	Medium	GSIDEVDKR	1	1	1	Q9WVJ2		0	508914	0.022	0.3419	1.64238	2	1018.52	2.74058	36.3061	1
Q3V0X1	Small integral membrane protein 9 OS=Mus musculus OX=10090 GN=Smim9 PE=2 SV=1 - [SMIM9_MOUSE]	1.64005	7.3	1	1	1	1	2.64091e+08	137	15.3883	9.77393
	A2	Sequence	# PSMs	# Proteins	# Protein Groups	Protein Group Accessions	Modifications	ΔCn	Area	q-Value	PEP	XCorr	Charge	MH+ [Da]	ΔM [ppm]	RT [min]	# Missed Cleavages
	High	sDAMGVFAIR	1	1	1	Q3V0X1	N-Term(Acetyl)	0	2.64091e+08	0.002	0.2059	1.64005	2	1108.55	5.79427	60.0821	0
O88398	Advillin OS=Mus musculus OX=10090 GN=Avil PE=1 SV=2 - [AVIL_MOUSE]	1.62018	0.98	1	1	1	1	2.51834e+07	819	91.9742	5.5415
	A2	Sequence	# PSMs	# Proteins	# Protein Groups	Protein Group Accessions	Modifications	ΔCn	Area	q-Value	PEP	XCorr	Charge	MH+ [Da]	ΔM [ppm]	RT [min]	# Missed Cleavages
	Medium	dQTTGLGK	1	1	1	O88398	N-Term(Acetyl)	0	2.51834e+07	0.034	0.3826	1.62018	2	861.438	8.27197	51.8515	0
P68368	Tubulin alpha-4A chain OS=Mus musculus OX=10090 GN=Tuba4a PE=1 SV=1 - [TBA4A_MOUSE]	0	4.02	6	1	1	1	4.62637e+06	448	49.8924	5.05908
	A2	Sequence	# PSMs	# Proteins	# Protein Groups	Protein Group Accessions	Modifications	ΔCn	Area	q-Value	PEP	XCorr	Charge	MH+ [Da]	ΔM [ppm]	RT [min]	# Missed Cleavages
	High	VGINYQPPTVVPGGDLAK	1	6	1	P68368		0	4.62637e+06	0.006	0.295	1.4926	2	1824.99	4.42006	54.8711	0
P60764	Ras-related C3 botulinum toxin substrate 3 OS=Mus musculus OX=10090 GN=Rac3 PE=1 SV=1 - [RAC3_MOUSE]	0	4.17	3	1	1	1	1.34891e+06	192	21.3651	8.14795
	A2	Sequence	# PSMs	# Proteins	# Protein Groups	Protein Group Accessions	Modifications	ΔCn	Area	q-Value	PEP	XCorr	Charge	MH+ [Da]	ΔM [ppm]	RT [min]	# Missed Cleavages
	High	TVFDEAIR	1	3	1	P60764		0	1.34891e+06	0.002	0.2123	1.46543	2	950.494	0.157843	50.6421	0
P61358	60S ribosomal protein L27 OS=Mus musculus OX=10090 GN=Rpl27 PE=1 SV=2 - [RL27_MOUSE]	0	5.88	1	1	1	1	4.37521e+06	136	15.7877	10.5649
	A2	Sequence	# PSMs	# Proteins	# Protein Groups	Protein Group Accessions	Modifications	ΔCn	Area	q-Value	PEP	XCorr	Charge	MH+ [Da]	ΔM [ppm]	RT [min]	# Missed Cleavages
	High	VVLVLAGR	1	1	1	P61358		0	4.37521e+06	0.002	0.2474	1.30911	2	826.552	0.664127	52.0597	0
Q6ZWN5	40S ribosomal protein S9 OS=Mus musculus OX=10090 GN=Rps9 PE=1 SV=3 - [RS9_MOUSE]	0	4.64	1	1	1	1		194	22.5776	10.6528
	A2	Sequence	# PSMs	# Proteins	# Protein Groups	Protein Group Accessions	Modifications	ΔCn	Area	q-Value	PEP	XCorr	Charge	MH+ [Da]	ΔM [ppm]	RT [min]	# Missed Cleavages
	Medium	LFEGNALLR	1	1	1	Q6ZWN5		0	0	0.023	0.3513	1.47142	2	1032.59	4.21174	52.0989	0
Q9JLJ2	4-trimethylaminobutyraldehyde dehydrogenase OS=Mus musculus OX=10090 GN=Aldh9a1 PE=1 SV=1 - [AL9A1_MOUSE]	0	2.23	1	1	1	1	3.59089e+06	494	53.4801	6.97607
	A2	Sequence	# PSMs	# Proteins	# Protein Groups	Protein Group Accessions	Modifications	ΔCn	Area	q-Value	PEP	XCorr	Charge	MH+ [Da]	ΔM [ppm]	RT [min]	# Missed Cleavages
	High	VEPVDASGTEK	1	1	1	Q9JLJ2		0	3.59089e+06	0	0.1682	1.40574	2	1131.56	2.61802	36.5043	0
O88665	Bromodomain-containing protein 7 OS=Mus musculus OX=10090 GN=Brd7 PE=1 SV=1 - [BRD7_MOUSE]	0	2.3	1	1	1	1		651	73.9539	6.37939
	A2	Sequence	# PSMs	# Proteins	# Protein Groups	Protein Group Accessions	Modifications	ΔCn	Area	q-Value	PEP	XCorr	Charge	MH+ [Da]	ΔM [ppm]	RT [min]	# Missed Cleavages
	Medium	tDAcQsGEDsGcWQR	1	1	1	O88665	T1(Phospho); C4(Carbamidomethyl); S6(Phospho); S10(Phospho); C12(Carbamidomethyl)	0	0	0.035	0.3891	0.53105	2	1996.57	1.26899	91.7471	0
Q9CR86	Calcium-regulated heat stable protein 1 OS=Mus musculus OX=10090 GN=Carhsp1 PE=1 SV=1 - [CHSP1_MOUSE]	0	12.16	1	2	2	2	2.05897e+07	148	16.0521	8.20654
	A2	Sequence	# PSMs	# Proteins	# Protein Groups	Protein Group Accessions	Modifications	ΔCn	Area	q-Value	PEP	XCorr	Charge	MH+ [Da]	ΔM [ppm]	RT [min]	# Missed Cleavages
	High	GNVVPSPLPTR	1	1	1	Q9CR86		0	2.29124e+07	0.002	0.2466	1.42444	2	1136.64	0.938593	47.7167	0
	Medium	TFSATVR	1	1	1	Q9CR86		0	1.8267e+07	0.038	0.394	1.22269	2	781.422	1.90579	41.2239	0
Q60753	Cardiotrophin-1 OS=Mus musculus OX=10090 GN=Ctf1 PE=2 SV=1 - [CTF1_MOUSE]	0	3.45	1	1	1	1		203	21.4964	7.04932
	A2	Sequence	# PSMs	# Proteins	# Protein Groups	Protein Group Accessions	Modifications	ΔCn	Area	q-Value	PEP	XCorr	Charge	MH+ [Da]	ΔM [ppm]	RT [min]	# Missed Cleavages
	Medium	qAELNPR	1	1	1	Q60753	N-Term(Acetyl)	0	0	0.023	0.3472	1.41155	2	869.452	4.58839	50.7226	0
O35290	Eosinophil cationic-type ribonuclease 3 OS=Mus musculus OX=10090 GN=Ear3 PE=1 SV=1 - [ECP3_MOUSE]	0	7.69	1	1	1	1	1.58537e+07	156	17.733	9.74463
	A2	Sequence	# PSMs	# Proteins	# Protein Groups	Protein Group Accessions	Modifications	ΔCn	Area	q-Value	PEP	XCorr	Charge	MH+ [Da]	ΔM [ppm]	RT [min]	# Missed Cleavages
	High	SVEYYTVAcNPR	1	1	1	O35290	C9(Carbamidomethyl)	0	1.58537e+07	0	0.1297	1.54286	2	1458.67	0.860985	47.45	0
P58252	Elongation factor 2 OS=Mus musculus OX=10090 GN=Eef2 PE=1 SV=2 - [EF2_MOUSE]	0	2.1	1	2	2	2	4.48558e+06	858	95.2529	6.82959
	A2	Sequence	# PSMs	# Proteins	# Protein Groups	Protein Group Accessions	Modifications	ΔCn	Area	q-Value	PEP	XCorr	Charge	MH+ [Da]	ΔM [ppm]	RT [min]	# Missed Cleavages
	High	VFSGVVSTGLK	1	1	1	P58252		0	4.48558e+06	0.006	0.2889	1.56011	2	1093.62	-0.400358	50.6862	0
	Medium	TILMMGR	1	1	1	P58252		0	0	0.049	0.4084	1.26426	2	821.438	0.880827	51.6979	0
Q8JZQ9	Eukaryotic translation initiation factor 3 subunit B OS=Mus musculus OX=10090 GN=Eif3b PE=1 SV=1 - [EIF3B_MOUSE]	0	1.12	1	1	1	1	147708	803	91.3131	5.021
	A2	Sequence	# PSMs	# Proteins	# Protein Groups	Protein Group Accessions	Modifications	ΔCn	Area	q-Value	PEP	XCorr	Charge	MH+ [Da]	ΔM [ppm]	RT [min]	# Missed Cleavages
	Medium	GIALWGGDK	1	1	1	Q8JZQ9		0	147708	0.035	0.3858	1.32278	2	916.492	3.66804	54.6669	0
Q3UP87	Neutrophil elastase OS=Mus musculus OX=10090 GN=Elane PE=1 SV=1 - [ELNE_MOUSE]	0	2.64	1	1	1	1	929265	265	28.6297	10.0083
	A2	Sequence	# PSMs	# Proteins	# Protein Groups	Protein Group Accessions	Modifications	ΔCn	Area	q-Value	PEP	XCorr	Charge	MH+ [Da]	ΔM [ppm]	RT [min]	# Missed Cleavages
	High	QTFSVQR	1	1	1	Q3UP87		0	929265	0.002	0.2271	1.57196	2	865.455	2.97704	41.7271	0
Q3TDN2	FAS-associated factor 2 OS=Mus musculus OX=10090 GN=Faf2 PE=1 SV=2 - [FAF2_MOUSE]	0	1.35	1	1	1	1		445	52.4384	5.46533
	A2	Sequence	# PSMs	# Proteins	# Protein Groups	Protein Group Accessions	Modifications	ΔCn	Area	q-Value	PEP	XCorr	Charge	MH+ [Da]	ΔM [ppm]	RT [min]	# Missed Cleavages
	Medium	vSQALR	1	1	1	Q3TDN2	N-Term(Acetyl)	0	0	0.03	0.3696	1.35494	2	715.412	3.45494	43.3844	0
Q80XI1	F-box only protein 34 OS=Mus musculus OX=10090 GN=Fbxo34 PE=2 SV=2 - [FBX34_MOUSE]	0	2.3	1	1	1	1	2.81148e+07	695	77.0883	7.81104
	A2	Sequence	# PSMs	# Proteins	# Protein Groups	Protein Group Accessions	Modifications	ΔCn	Area	q-Value	PEP	XCorr	Charge	MH+ [Da]	ΔM [ppm]	RT [min]	# Missed Cleavages
	Medium	AsYMKPTVLPsASLVK	1	1	1	Q80XI1	S2(Phospho); S11(Phospho)	0	2.81148e+07	0.028	0.365	1.79375	4	1851.87	-2.48859	49.6816	0
Q61316	Heat shock 70 kDa protein 4 OS=Mus musculus OX=10090 GN=Hspa4 PE=1 SV=1 - [HSP74_MOUSE]	0	2.02	1	1	1	1		841	94.0733	5.23682
	A2	Sequence	# PSMs	# Proteins	# Protein Groups	Protein Group Accessions	Modifications	ΔCn	Area	q-Value	PEP	XCorr	Charge	MH+ [Da]	ΔM [ppm]	RT [min]	# Missed Cleavages
	Medium	VREFSITDVVPYPISLR	1	1	1	Q61316		0	0	0.023	0.346	2.28391	4	1991.09	-1.67102	53.7425	1
Q08460	Calcium-activated potassium channel subunit alpha-1 OS=Mus musculus OX=10090 GN=Kcnma1 PE=1 SV=2 - [KCMA1_MOUSE]	0	0.91	1	1	1	1	181702	1209	134.31	7.15186
	A2	Sequence	# PSMs	# Proteins	# Protein Groups	Protein Group Accessions	Modifications	ΔCn	Area	q-Value	PEP	XCorr	Charge	MH+ [Da]	ΔM [ppm]	RT [min]	# Missed Cleavages
	High	vSILPGTPLsR	1	1	1	Q08460	N-Term(Acetyl); S10(Phospho)	0	181702	0.006	0.2773	1.61545	3	1261.66	6.75589	45.3945	0
Q9DBP5	UMP-CMP kinase OS=Mus musculus OX=10090 GN=Cmpk1 PE=1 SV=1 - [KCY_MOUSE]	0	5.61	1	1	1	1	5.97959e+06	196	22.1513	5.8335
	A2	Sequence	# PSMs	# Proteins	# Protein Groups	Protein Group Accessions	Modifications	ΔCn	Area	q-Value	PEP	XCorr	Charge	MH+ [Da]	ΔM [ppm]	RT [min]	# Missed Cleavages
	Medium	SVDEVFGEVVK	1	1	1	Q9DBP5		0	5.97959e+06	0.028	0.3628	1.46048	2	1207.62	1.39007	55.9108	0
Q9Z1B5	Mitotic spindle assembly checkpoint protein MAD2A OS=Mus musculus OX=10090 GN=Mad2l1 PE=1 SV=2 - [MD2L1_MOUSE]	0	7.32	1	1	1	1	4.2278e+08	205	23.5832	5.19873
	A2	Sequence	# PSMs	# Proteins	# Protein Groups	Protein Group Accessions	Modifications	ΔCn	Area	q-Value	PEP	XCorr	Charge	MH+ [Da]	ΔM [ppm]	RT [min]	# Missed Cleavages
	High	YGLTLLTTtDPELIK	1	1	1	Q9Z1B5	T9(Phospho)	0	4.2278e+08	0.001	0.1934	1.96562	3	1757.91	4.75082	57.7593	0
Q9DCM7	Nucleus accumbens-associated protein 2 OS=Mus musculus OX=10090 GN=Nacc2 PE=2 SV=1 - [NACC2_MOUSE]	0	3.24	1	1	1	1	1.99009e+07	586	63.1786	5.89697
	A2	Sequence	# PSMs	# Proteins	# Protein Groups	Protein Group Accessions	Modifications	ΔCn	Area	q-Value	PEP	XCorr	Charge	MH+ [Da]	ΔM [ppm]	RT [min]	# Missed Cleavages
	Medium	dGVAVATGAAGtPGTAPLK	1	1	1	Q9DCM7	N-Term(Acetyl); T12(Phospho)	0	1.99009e+07	0.023	0.3471	2.3306	4	1775.85	-2.92232	50.8843	0
Q60963	Platelet-activating factor acetylhydrolase OS=Mus musculus OX=10090 GN=Pla2g7 PE=1 SV=2 - [PAFA_MOUSE]	0	3.86	1	1	1	1		440	49.227	7.12256
	A2	Sequence	# PSMs	# Proteins	# Protein Groups	Protein Group Accessions	Modifications	ΔCn	Area	q-Value	PEP	XCorr	Charge	MH+ [Da]	ΔM [ppm]	RT [min]	# Missed Cleavages
	Medium	lQSVmsAAGSGHSKIPK	1	1	1	Q60963	N-Term(Acetyl); M5(Oxidation); S6(Phospho)	0	0	0.044	0.4009	2.07687	4	1835.87	-0.996947	50.7204	1
P97372	Proteasome activator complex subunit 2 OS=Mus musculus OX=10090 GN=Psme2 PE=1 SV=4 - [PSME2_MOUSE]	0	2.93	1	1	1	1		239	27.0401	5.75732
	A2	Sequence	# PSMs	# Proteins	# Protein Groups	Protein Group Accessions	Modifications	ΔCn	Area	q-Value	PEP	XCorr	Charge	MH+ [Da]	ΔM [ppm]	RT [min]	# Missed Cleavages
	High	AMVLDLR	1	1	1	P97372		0	0	0.002	0.2592	1.16511	2	817.46	0.272077	53.9384	0
Q8R3C6	Probable RNA-binding protein 19 OS=Mus musculus OX=10090 GN=Rbm19 PE=1 SV=1 - [RBM19_MOUSE]	0	1.26	1	1	1	1	19490614	952	106.018	6.56592
	A2	Sequence	# PSMs	# Proteins	# Protein Groups	Protein Group Accessions	Modifications	ΔCn	Area	q-Value	PEP	XCorr	Charge	MH+ [Da]	ΔM [ppm]	RT [min]	# Missed Cleavages
	Medium	ASVEGAEAStGK	1	1	1	Q8R3C6	T10(Phospho)	0	19490614	0.042	0.3975	1.14298	2	1186.5	-0.905216	46.1905	0
Q9D1R9	60S ribosomal protein L34 OS=Mus musculus OX=10090 GN=Rpl34 PE=1 SV=2 - [RL34_MOUSE]	0	7.69	1	1	1	1	1.36322e+06	117	13.2844	11.4731
	A2	Sequence	# PSMs	# Proteins	# Protein Groups	Protein Group Accessions	Modifications	ΔCn	Area	q-Value	PEP	XCorr	Charge	MH+ [Da]	ΔM [ppm]	RT [min]	# Missed Cleavages
	Medium	SAcGVcPGR	1	1	1	Q9D1R9	C3(Carbamidomethyl); C6(Carbamidomethyl)	0	1.36322e+06	0.038	0.3954	1.50348	2	963.418	4.44661	34.5791	0
P47911	60S ribosomal protein L6 OS=Mus musculus OX=10090 GN=Rpl6 PE=1 SV=3 - [RL6_MOUSE]	0	3.38	1	1	1	1	3.05783e+06	296	33.4889	10.6968
	A2	Sequence	# PSMs	# Proteins	# Protein Groups	Protein Group Accessions	Modifications	ΔCn	Area	q-Value	PEP	XCorr	Charge	MH+ [Da]	ΔM [ppm]	RT [min]	# Missed Cleavages
	High	AVPQLQGYLR	1	1	1	P47911		0	3.05783e+06	0	0.1594	1.51198	2	1144.65	1.30172	54.4245	0
P47968	Ribose-5-phosphate isomerase OS=Mus musculus OX=10090 GN=Rpia PE=1 SV=2 - [RPIA_MOUSE]	0	2.64	1	1	1	1	1.93731e+06	303	32.4307	8.01611
	A2	Sequence	# PSMs	# Proteins	# Protein Groups	Protein Group Accessions	Modifications	ΔCn	Area	q-Value	PEP	XCorr	Charge	MH+ [Da]	ΔM [ppm]	RT [min]	# Missed Cleavages
	High	IVAGYASR	1	1	1	P47968		0	1.93731e+06	0.005	0.2687	1.53823	2	836.464	2.33459	39.2904	0
Q810B8	SLIT and NTRK-like protein 4 OS=Mus musculus OX=10090 GN=Slitrk4 PE=1 SV=2 - [SLIK4_MOUSE]	0	1.91	1	1	1	1	2.32286e+06	837	94.4783	7.79639
	A2	Sequence	# PSMs	# Proteins	# Protein Groups	Protein Group Accessions	Modifications	ΔCn	Area	q-Value	PEP	XCorr	Charge	MH+ [Da]	ΔM [ppm]	RT [min]	# Missed Cleavages
	High	LQNIEGGAFLGLSALK	1	1	1	Q810B8		0	2.32286e+06	0.006	0.294	1.67965	4	1630.92	-0.0556917	45.3813	0
Q5DQR4	Syntaxin-binding protein 5-like OS=Mus musculus OX=10090 GN=Stxbp5l PE=1 SV=1 - [STB5L_MOUSE]	0	1.35	1	1	1	1		1185	131.76	6.85889
	A2	Sequence	# PSMs	# Proteins	# Protein Groups	Protein Group Accessions	Modifications	ΔCn	Area	q-Value	PEP	XCorr	Charge	MH+ [Da]	ΔM [ppm]	RT [min]	# Missed Cleavages
	Medium	NSEPFIIFSGGLSYDK	1	1	1	Q5DQR4		0	0	0.023	0.3487	0.247	2	1773.88	4.38788	63.6003	0
Q8C0C7	Phenylalanine--tRNA ligase alpha subunit OS=Mus musculus OX=10090 GN=Farsa PE=1 SV=1 - [SYFA_MOUSE]	0	2.95	1	1	1	1	356570	508	57.5628	8.27979
	A2	Sequence	# PSMs	# Proteins	# Protein Groups	Protein Group Accessions	Modifications	ΔCn	Area	q-Value	PEP	XCorr	Charge	MH+ [Da]	ΔM [ppm]	RT [min]	# Missed Cleavages
	Medium	dPAEALQLPMGYVQR	1	1	1	Q8C0C7	N-Term(Acetyl)	0	356570	0.013	0.3132	1.59599	2	1729.86	2.16986	62.1121	0
Q91YR1	Twinfilin-1 OS=Mus musculus OX=10090 GN=Twf1 PE=1 SV=2 - [TWF1_MOUSE]	0	5.71	1	1	2	2	2.34123e+06	350	40.0545	6.66846
	A2	Sequence	# PSMs	# Proteins	# Protein Groups	Protein Group Accessions	Modifications	ΔCn	Area	q-Value	PEP	XCorr	Charge	MH+ [Da]	ΔM [ppm]	RT [min]	# Missed Cleavages
	High	HQTLQGVAFPISR	1	1	1	Q91YR1		0	2.85079e+06	0.002	0.2211	1.99471	3	1453.79	-1.74301	52.0039	0
	Medium	YHFFLYK	1	2	2	Q91YR1;Q9Z0P5		0	1.83168e+06	0.029	0.3657	1.49793	2	1017.52	2.46168	55.5549	0
Q8CGB3	Uveal autoantigen with coiled-coil domains and ankyrin repeats OS=Mus musculus OX=10090 GN=Uaca PE=1 SV=2 - [UACA_MOUSE]	0	1.13	1	1	1	1	2.77142e+06	1411	160.714	7.1958
	A2	Sequence	# PSMs	# Proteins	# Protein Groups	Protein Group Accessions	Modifications	ΔCn	Area	q-Value	PEP	XCorr	Charge	MH+ [Da]	ΔM [ppm]	RT [min]	# Missed Cleavages
	Medium	eQQTVSQLQQLLENQK	1	1	1	Q8CGB3	N-Term(Acetyl)	0	2.77142e+06	0.019	0.3312	2.16931	4	1956	0.494307	54.5473	0
Q9QZU9	Ubiquitin/ISG15-conjugating enzyme E2 L6 OS=Mus musculus OX=10090 GN=Ube2l6 PE=1 SV=3 - [UB2L6_MOUSE]	0	4.58	1	1	1	1	4.88847e+06	153	17.8294	8.08936
	A2	Sequence	# PSMs	# Proteins	# Protein Groups	Protein Group Accessions	Modifications	ΔCn	Area	q-Value	PEP	XCorr	Charge	MH+ [Da]	ΔM [ppm]	RT [min]	# Missed Cleavages
	Medium	ELESLSK	1	1	1	Q9QZU9		0	4.88847e+06	0.021	0.3388	1.42692	2	805.432	1.98526	40.3983	0
Q02053	Ubiquitin-like modifier-activating enzyme 1 OS=Mus musculus OX=10090 GN=Uba1 PE=1 SV=1 - [UBA1_MOUSE]	0	0.66	1	1	1	1	865050	1058	117.734	5.65576
	A2	Sequence	# PSMs	# Proteins	# Protein Groups	Protein Group Accessions	Modifications	ΔCn	Area	q-Value	PEP	XCorr	Charge	MH+ [Da]	ΔM [ppm]	RT [min]	# Missed Cleavages
	Medium	AEVSQPR	1	1	1	Q02053		0	865050	0.017	0.3189	1.02394	2	786.414	4.07108	32.3717	0
Q9DBM2	Peroxisomal bifunctional enzyme OS=Mus musculus OX=10090 GN=Ehhadh PE=1 SV=4 - [ECHP_MOUSE]	0	1.53	1	1	1	2	2.91952e+07	718	78.252	9.12939
	A2	Sequence	# PSMs	# Proteins	# Protein Groups	Protein Group Accessions	Modifications	ΔCn	Area	q-Value	PEP	XCorr	Charge	MH+ [Da]	ΔM [ppm]	RT [min]	# Missed Cleavages
	Medium	rLVAQGSPPLK	2	1	1	Q9DBM2	N-Term(Acetyl)	0	2.91952e+07	0.014	0.3148	1.48949	3	1207.72	0.427193	45.8762	1
P27659	60S ribosomal protein L3 OS=Mus musculus OX=10090 GN=Rpl3 PE=1 SV=3 - [RL3_MOUSE]	0	1.74	1	1	1	1	419498	403	46.0808	10.2134
	A2	Sequence	# PSMs	# Proteins	# Protein Groups	Protein Group Accessions	Modifications	ΔCn	Area	q-Value	PEP	XCorr	Charge	MH+ [Da]	ΔM [ppm]	RT [min]	# Missed Cleavages
	Medium	SLLVQTK	1	1	1	P27659		0	419498	0.038	0.3952	1.47109	2	788.489	1.93033	43.974	0
Q61656	Probable ATP-dependent RNA helicase DDX5 OS=Mus musculus OX=10090 GN=Ddx5 PE=1 SV=2 - [DDX5_MOUSE]	0	1.47	1	1	1	1	998772	614	69.2468	8.92432
	A2	Sequence	# PSMs	# Proteins	# Protein Groups	Protein Group Accessions	Modifications	ΔCn	Area	q-Value	PEP	XCorr	Charge	MH+ [Da]	ΔM [ppm]	RT [min]	# Missed Cleavages
	Medium	EANQAINPK	1	1	1	Q61656		0	998772	0.042	0.3975	1.50475	2	984.513	1.71612	34.2469	0
Q00PI9	Heterogeneous nuclear ribonucleoprotein U-like protein 2 OS=Mus musculus OX=10090 GN=Hnrnpul2 PE=1 SV=2 - [HNRL2_MOUSE]	0	1.88	1	1	1	1	1.0628e+06	745	84.8878	4.89404
	A2	Sequence	# PSMs	# Proteins	# Protein Groups	Protein Group Accessions	Modifications	ΔCn	Area	q-Value	PEP	XCorr	Charge	MH+ [Da]	ΔM [ppm]	RT [min]	# Missed Cleavages
	High	YNVLGAETVLTQMR	1	1	1	Q00PI9		0	1.0628e+06	0.004	0.2661	1.50433	2	1594.83	1.55087	60.6454	0
P40223	Granulocyte colony-stimulating factor receptor OS=Mus musculus OX=10090 GN=Csf3r PE=1 SV=2 - [CSF3R_MOUSE]	0	1.31	1	1	1	1	2.46986e+06	837	93.3195	5.47803
	A2	Sequence	# PSMs	# Proteins	# Protein Groups	Protein Group Accessions	Modifications	ΔCn	Area	q-Value	PEP	XCorr	Charge	MH+ [Da]	ΔM [ppm]	RT [min]	# Missed Cleavages
	Medium	EISNQSQPPsR	1	1	1	P40223	S10(Phospho)	0	2.46986e+06	0.032	0.374	1.534	2	1322.58	1.54917	46.4747	0
P58006	Sestrin-1 OS=Mus musculus OX=10090 GN=Sesn1 PE=1 SV=3 - [SESN1_MOUSE]	0	3.05	1	1	1	1	1.23721e+07	492	56.6005	6.06201
	A2	Sequence	# PSMs	# Proteins	# Protein Groups	Protein Group Accessions	Modifications	ΔCn	Area	q-Value	PEP	XCorr	Charge	MH+ [Da]	ΔM [ppm]	RT [min]	# Missed Cleavages
	Medium	sFKVYIKtVVcTPEK	1	1	1	P58006	N-Term(Acetyl); T8(Phospho); C11(Carbamidomethyl)	0	1.23721e+07	0.02	0.3351	2.31304	4	1920.96	0.630765	44.933	2
Q3TDD9	Protein phosphatase 1 regulatory subunit 21 OS=Mus musculus OX=10090 GN=Ppp1r21 PE=1 SV=2 - [PPR21_MOUSE]	0	0.9	1	1	1	1	3.17868e+07	780	88.2824	6.90283
	A2	Sequence	# PSMs	# Proteins	# Protein Groups	Protein Group Accessions	Modifications	ΔCn	Area	q-Value	PEP	XCorr	Charge	MH+ [Da]	ΔM [ppm]	RT [min]	# Missed Cleavages
	High	LAQEYSK	1	1	1	Q3TDD9		0	3.17868e+07	0.002	0.2165	1.20893	2	838.431	1.01588	35.3772	0
O08710	Thyroglobulin OS=Mus musculus OX=10090 GN=Tg PE=1 SV=3 - [THYG_MOUSE]	0	0.58	1	1	1	1	231060	2766	304.277	5.49072
	A2	Sequence	# PSMs	# Proteins	# Protein Groups	Protein Group Accessions	Modifications	ΔCn	Area	q-Value	PEP	XCorr	Charge	MH+ [Da]	ΔM [ppm]	RT [min]	# Missed Cleavages
	Medium	DAFsEKFLRGGEYAIR	1	1	1	O08710	S4(Phospho)	0	231060	0.044	0.4005	1.59731	2	1938.91	1.0156	52.105	2
Q9QWK4	CD5 antigen-like OS=Mus musculus OX=10090 GN=Cd5l PE=1 SV=3 - [CD5L_MOUSE]	0	3.41	1	1	1	1	1.92855e+06	352	38.8372	5.16064
	A2	Sequence	# PSMs	# Proteins	# Protein Groups	Protein Group Accessions	Modifications	ΔCn	Area	q-Value	PEP	XCorr	Charge	MH+ [Da]	ΔM [ppm]	RT [min]	# Missed Cleavages
	High	GASYQPPASEQR	1	1	1	Q9QWK4		0	1.92855e+06	0.001	0.1944	1.55161	2	1290.61	3.68573	38.2002	0
P97926	Oxytocin receptor OS=Mus musculus OX=10090 GN=Oxtr PE=2 SV=2 - [OXYR_MOUSE]	0	4.9	1	1	1	1		388	42.7766	9.49561
	A2	Sequence	# PSMs	# Proteins	# Protein Groups	Protein Group Accessions	Modifications	ΔCn	Area	q-Value	PEP	XCorr	Charge	MH+ [Da]	ΔM [ppm]	RT [min]	# Missed Cleavages
	Medium	TAAAAAAAEGSDAAGGAGR	1	1	1	P97926		0	0	0.028	0.3619	1.90311	3	1545.73	2.57542	43.6185	0
O08585	Clathrin light chain A OS=Mus musculus OX=10090 GN=Clta PE=1 SV=2 - [CLCA_MOUSE]	0	2.98	2	1	1	1	5.01537e+06	235	25.5885	4.57666
	A2	Sequence	# PSMs	# Proteins	# Protein Groups	Protein Group Accessions	Modifications	ΔCn	Area	q-Value	PEP	XCorr	Charge	MH+ [Da]	ΔM [ppm]	RT [min]	# Missed Cleavages
	High	SVLISLK	1	2	1	O08585		0	5.01537e+06	0.002	0.2522	1.0556	2	759.498	0.620283	52.3261	0
Q8VDQ9	Protein KRI1 homolog OS=Mus musculus OX=10090 GN=Kri1 PE=1 SV=3 - [KRI1_MOUSE]	0	1.7	1	1	1	1		704	82.0069	5.12256
	A2	Sequence	# PSMs	# Proteins	# Protein Groups	Protein Group Accessions	Modifications	ΔCn	Area	q-Value	PEP	XCorr	Charge	MH+ [Da]	ΔM [ppm]	RT [min]	# Missed Cleavages
	Medium	LLGPTVTLGGHK	1	1	1	Q8VDQ9		0	0	0.044	0.4004	1.75184	3	1192.71	1.36227	45.5307	0

## Sheet: 3 - Protein Results
Accession	Description	Score	Coverage	# Proteins	# Unique Peptides	# Peptides	# PSMs	Area	# AAs	MW [kDa]	calc. pI
P02088	Hemoglobin subunit beta-1 OS=Mus musculus OX=10090 GN=Hbb-b1 PE=1 SV=2 - [HBB1_MOUSE]	286.48	89.8	2	6	12	137	59660000000	147	15.8	7.65
P01942	Hemoglobin subunit alpha OS=Mus musculus OX=10090 GN=Hba PE=1 SV=2 - [HBA_MOUSE]	163.77	42.96	2	6	6	78	45670000000	142	15.1	8.22
P19157	Glutathione S-transferase P 1 OS=Mus musculus OX=10090 GN=Gstp1 PE=1 SV=2 - [GSTP1_MOUSE]	124.61	45.24	1	4	8	46	6742000000	210	23.6	7.87
P02089	Hemoglobin subunit beta-2 OS=Mus musculus OX=10090 GN=Hbb-b2 PE=1 SV=2 - [HBB2_MOUSE]	123.63	76.87	2	7	13	79	53680000000	147	15.9	8.05
P63017	Heat shock cognate 71 kDa protein OS=Mus musculus OX=10090 GN=Hspa8 PE=1 SV=1 - [HSP7C_MOUSE]	77.98	34.98	5	18	20	35	443300000	646	70.8	5.52
Q02357	Ankyrin-1 OS=Mus musculus OX=10090 GN=Ank1 PE=1 SV=2 - [ANK1_MOUSE]	66.12	16.97	1	26	26	32	228100000	1862	204.1	6.55
P48193	Protein 4.1 OS=Mus musculus OX=10090 GN=Epb41 PE=1 SV=2 - [EPB41_MOUSE]	56.7	21.79	4	16	16	25	388200000	858	95.9	5.6
P60710	Actin, cytoplasmic 1 OS=Mus musculus OX=10090 GN=Actb PE=1 SV=1 - [ACTB_MOUSE]	41.8	33.07	7	11	11	21	1931000000	375	41.7	5.48
P48774	Glutathione S-transferase Mu 5 OS=Mus musculus OX=10090 GN=Gstm5 PE=1 SV=1 - [GSTM5_MOUSE]	37.56	49.55	1	10	12	18	1258000000	224	26.6	7.21
P46425	Glutathione S-transferase P 2 OS=Mus musculus OX=10090 GN=Gstp2 PE=1 SV=2 - [GSTP2_MOUSE]	36.32	33.33	1	1	5	15	3845000000	210	23.5	7.87
P10649	Glutathione S-transferase Mu 1 OS=Mus musculus OX=10090 GN=Gstm1 PE=1 SV=2 - [GSTM1_MOUSE]	35.77	49.54	1	7	12	21	1382000000	218	26	7.94
P15626	Glutathione S-transferase Mu 2 OS=Mus musculus OX=10090 GN=Gstm2 PE=1 SV=2 - [GSTM2_MOUSE]	30.1	67.43	2	9	14	18	899500000	218	25.7	7.39
P48758	Carbonyl reductase [NADPH] 1 OS=Mus musculus OX=10090 GN=Cbr1 PE=1 SV=3 - [CBR1_MOUSE]	29.61	44.77	1	11	11	17	321300000	277	30.6	8.31
P15508	Spectrin beta chain, erythrocytic OS=Mus musculus OX=10090 GN=Sptb PE=1 SV=4 - [SPTB1_MOUSE]	25.71	7.52	2	12	12	12	31100000	2128	245.1	5.33
P49813	Tropomodulin-1 OS=Mus musculus OX=10090 GN=Tmod1 PE=1 SV=2 - [TMOD1_MOUSE]	24.98	30.36	2	9	9	14	199900000	359	40.4	5.1
P00920	Carbonic anhydrase 2 OS=Mus musculus OX=10090 GN=Ca2 PE=1 SV=4 - [CAH2_MOUSE]	20.94	27.31	1	6	6	10	292200000	260	29	7.01
Q9D8N0	Elongation factor 1-gamma OS=Mus musculus OX=10090 GN=Eef1g PE=1 SV=3 - [EF1G_MOUSE]	20.35	21.28	1	9	9	11	67940000	437	50	6.74
P04919	Band 3 anion transport protein OS=Mus musculus OX=10090 GN=Slc4a1 PE=1 SV=1 - [B3AT_MOUSE]	18.77	6.24	1	5	5	8	29920000	929	103.1	5.45
P08032	Spectrin alpha chain, erythrocytic 1 OS=Mus musculus OX=10090 GN=Spta1 PE=1 SV=3 - [SPTA1_MOUSE]	17.72	4.39	1	9	9	9	15880000	2415	279.7	5.03
P19639	Glutathione S-transferase Mu 3 OS=Mus musculus OX=10090 GN=Gstm3 PE=1 SV=2 - [GSTM3_MOUSE]	17.64	44.04	1	5	10	11	200800000	218	25.7	7.77
Q61171	Peroxiredoxin-2 OS=Mus musculus OX=10090 GN=Prdx2 PE=1 SV=3 - [PRDX2_MOUSE]	17.38	28.28	1	6	6	9	380200000	198	21.8	5.41
P61982	14-3-3 protein gamma OS=Mus musculus OX=10090 GN=Ywhag PE=1 SV=2 - [1433G_MOUSE]	17	38.87	2	5	10	10	198100000	247	28.3	4.89
P70290	55 kDa erythrocyte membrane protein OS=Mus musculus OX=10090 GN=Mpp1 PE=1 SV=1 - [EM55_MOUSE]	16.6	12.66	1	4	4	6	115800000	466	52.2	7.2
P63101	14-3-3 protein zeta/delta OS=Mus musculus OX=10090 GN=Ywhaz PE=1 SV=1 - [1433Z_MOUSE]	15.16	33.88	1	4	8	9	232500000	245	27.8	4.79
Q91YR1	Twinfilin-1 OS=Mus musculus OX=10090 GN=Twf1 PE=1 SV=2 - [TWF1_MOUSE]	14	16.86	1	5	5	6	30380000	350	40.1	6.67
Q9CQV8	14-3-3 protein beta/alpha OS=Mus musculus OX=10090 GN=Ywhab PE=1 SV=3 - [1433B_MOUSE]	13.4	26.42	2	1	7	8	198100000	246	28.1	4.83
Q9QYB8	Beta-adducin OS=Mus musculus OX=10090 GN=Add2 PE=1 SV=4 - [ADDB_MOUSE]	13.39	7.86	1	4	5	6	36280000	725	80.6	6.21
Q99J09	Methylosome protein 50 OS=Mus musculus OX=10090 GN=Wdr77 PE=1 SV=1 - [MEP50_MOUSE]	12.55	13.45	1	3	3	4	31200000	342	36.9	5.27
Q9WUM4	Coronin-1C OS=Mus musculus OX=10090 GN=Coro1c PE=1 SV=2 - [COR1C_MOUSE]	12.45	14.98	1	6	6	6	75670000	474	53.1	7.08
P35700	Peroxiredoxin-1 OS=Mus musculus OX=10090 GN=Prdx1 PE=1 SV=1 - [PRDX1_MOUSE]	11.65	26.63	2	6	6	8	92490000	199	22.2	8.12
P47962	60S ribosomal protein L5 OS=Mus musculus OX=10090 GN=Rpl5 PE=1 SV=3 - [RL5_MOUSE]	11.45	18.18	1	4	4	5	34890000	297	34.4	9.77
P62259	14-3-3 protein epsilon OS=Mus musculus OX=10090 GN=Ywhae PE=1 SV=1 - [1433E_MOUSE]	11.36	24.31	1	4	7	7	176200000	255	29.2	4.74
P24270	Catalase OS=Mus musculus OX=10090 GN=Cat PE=1 SV=4 - [CATA_MOUSE]	10.95	8.35	1	3	3	4	15750000	527	59.8	7.88
Q9JJU8	SH3 domain-binding glutamic acid-rich-like protein OS=Mus musculus OX=10090 GN=Sh3bgrl PE=1 SV=1 - [SH3L1_MOUSE]	10.19	60.53	1	6	6	6	62710000	114	12.8	4.92
O70325	Phospholipid hydroperoxide glutathione peroxidase OS=Mus musculus OX=10090 GN=Gpx4 PE=1 SV=4 - [GPX4_MOUSE]	9.41	19.29	1	3	3	4	151200000	197	22.2	8.46
Q3TTY5	Keratin, type II cytoskeletal 2 epidermal OS=Mus musculus OX=10090 GN=Krt2 PE=1 SV=1 - [K22E_MOUSE]	9.26	6.22	6	3	4	5	39740000	707	70.9	8.06
P20029	Endoplasmic reticulum chaperone BiP OS=Mus musculus OX=10090 GN=Hspa5 PE=1 SV=3 - [BIP_MOUSE]	9.22	9.16	1	3	5	5	108000000	655	72.4	5.16
P68254	14-3-3 protein theta OS=Mus musculus OX=10090 GN=Ywhaq PE=1 SV=1 - [1433T_MOUSE]	9.01	22.86	2	1	6	7	198100000	245	27.8	4.78
P02535	Keratin, type I cytoskeletal 10 OS=Mus musculus OX=10090 GN=Krt10 PE=1 SV=3 - [K1C10_MOUSE]	8.98	9.3	14	3	6	7	154700000	570	57.7	5.11
O89112	Glutathione S-transferase LANCL1 OS=Mus musculus OX=10090 GN=Lancl1 PE=1 SV=1 - [LANC1_MOUSE]	8.95	12.28	1	5	5	5	51170000	399	45.3	7.77
Q9WV69	Dematin OS=Mus musculus OX=10090 GN=Dmtn PE=1 SV=1 - [DEMA_MOUSE]	8.94	11.6	1	4	4	5	122100000	405	45.4	8.41
P04104	Keratin, type II cytoskeletal 1 OS=Mus musculus OX=10090 GN=Krt1 PE=1 SV=4 - [K2C1_MOUSE]	8.83	5.18	9	2	4	5	155900000	637	65.6	8.15
P31725	Protein S100-A9 OS=Mus musculus OX=10090 GN=S100a9 PE=1 SV=3 - [S10A9_MOUSE]	8.57	30.97	1	3	3	3	37310000	113	13	7.17
Q9Z0P5	Twinfilin-2 OS=Mus musculus OX=10090 GN=Twf2 PE=1 SV=1 - [TWF2_MOUSE]	8.55	13.18	1	3	3	3	13420000	349	39.4	6.8
P0CG49	Polyubiquitin-B OS=Mus musculus OX=10090 GN=Ubb PE=2 SV=1 - [UBB_MOUSE]	7.98	49.84	4	3	3	3	36790000	305	34.3	7.53
P11247	Myeloperoxidase OS=Mus musculus OX=10090 GN=Mpo PE=1 SV=2 - [PERM_MOUSE]	7.9	6.13	1	4	4	4	21900000	718	81.1	9.55
Q00612	Glucose-6-phosphate 1-dehydrogenase X OS=Mus musculus OX=10090 GN=G6pdx PE=1 SV=3 - [G6PD1_MOUSE]	7.83	8.74	2	4	4	4	12800000	515	59.2	6.49
P14206	40S ribosomal protein SA OS=Mus musculus OX=10090 GN=Rpsa PE=1 SV=4 - [RSSA_MOUSE]	7.74	9.49	1	2	2	3	20610000	295	32.8	4.87
Q9QYC0	Alpha-adducin OS=Mus musculus OX=10090 GN=Add1 PE=1 SV=2 - [ADDA_MOUSE]	7.19	7.21	1	3	4	4	52650000	735	80.6	5.9
Q9JMA1	Ubiquitin carboxyl-terminal hydrolase 14 OS=Mus musculus OX=10090 GN=Usp14 PE=1 SV=3 - [UBP14_MOUSE]	7.14	9.74	1	4	4	4	14530000	493	56	5.24
P17182	Alpha-enolase OS=Mus musculus OX=10090 GN=Eno1 PE=1 SV=3 - [ENOA_MOUSE]	7.11	9.91	2	3	3	3	2824000	434	47.1	6.8
Q9D6Y7	Mitochondrial peptide methionine sulfoxide reductase OS=Mus musculus OX=10090 GN=Msra PE=1 SV=1 - [MSRA_MOUSE]	7.05	16.31	1	3	3	3	6613000	233	26	8.41
P53026	60S ribosomal protein L10a OS=Mus musculus OX=10090 GN=Rpl10a PE=1 SV=3 - [RL10A_MOUSE]	7.01	21.66	1	4	4	4	53340000	217	24.9	9.98
P13634	Carbonic anhydrase 1 OS=Mus musculus OX=10090 GN=Ca1 PE=1 SV=4 - [CAH1_MOUSE]	6.92	17.62	1	4	4	4	84800000	261	28.3	6.96
O89053	Coronin-1A OS=Mus musculus OX=10090 GN=Coro1a PE=1 SV=5 - [COR1A_MOUSE]	6.48	9.54	1	4	4	4	45710000	461	51	6.48
P10639	Thioredoxin OS=Mus musculus OX=10090 GN=Txn PE=1 SV=3 - [THIO_MOUSE]	6.45	31.43	1	4	4	4	38900000	105	11.7	4.92
P68510	14-3-3 protein eta OS=Mus musculus OX=10090 GN=Ywhah PE=1 SV=2 - [1433F_MOUSE]	6.2	23.58	2	2	6	6	198100000	246	28.2	4.89
Q9WUM3	Coronin-1B OS=Mus musculus OX=10090 GN=Coro1b PE=1 SV=1 - [COR1B_MOUSE]	6.16	8.26	1	4	4	5	115500000	484	53.9	5.78
O35945	Aldehyde dehydrogenase, cytosolic 1 OS=Mus musculus OX=10090 GN=Aldh1a7 PE=1 SV=1 - [AL1A7_MOUSE]	6.07	6.79	2	3	3	3	20750000	501	54.6	7.71
Q80W21	Glutathione S-transferase Mu 7 OS=Mus musculus OX=10090 GN=Gstm7 PE=1 SV=1 - [GSTM7_MOUSE]	6.03	37.16	1	2	7	8	899500000	218	25.7	6.8
Q6NXH9	Keratin, type II cytoskeletal 73 OS=Mus musculus OX=10090 GN=Krt73 PE=1 SV=1 - [K2C73_MOUSE]	5.88	5.94	12	1	3	3	70620000	539	58.9	8.09
P07724	Albumin OS=Mus musculus OX=10090 GN=Alb PE=1 SV=3 - [ALBU_MOUSE]	5.61	5.92	1	3	3	3	84890000	608	68.6	6.07
Q01853	Transitional endoplasmic reticulum ATPase OS=Mus musculus OX=10090 GN=Vcp PE=1 SV=4 - [TERA_MOUSE]	5.43	3.1	1	2	2	2	8973000	806	89.3	5.26
Q61189	Methylosome subunit pICln OS=Mus musculus OX=10090 GN=Clns1a PE=1 SV=1 - [ICLN_MOUSE]	5.32	12.29	1	2	2	2	17950000	236	26	4.12
P62858	40S ribosomal protein S28 OS=Mus musculus OX=10090 GN=Rps28 PE=1 SV=1 - [RS28_MOUSE]	5.31	33.33	1	2	2	2	15880000	69	7.8	10.7
P60335	Poly(rC)-binding protein 1 OS=Mus musculus OX=10090 GN=Pcbp1 PE=1 SV=1 - [PCBP1_MOUSE]	5.22	8.15	1	2	2	2	14350000	356	37.5	7.09
Q61316	Heat shock 70 kDa protein 4 OS=Mus musculus OX=10090 GN=Hspa4 PE=1 SV=1 - [HSP74_MOUSE]	5.18	4.4	1	3	3	3	9018000	841	94.1	5.24
P24472	Glutathione S-transferase A4 OS=Mus musculus OX=10090 GN=Gsta4 PE=1 SV=3 - [GSTA4_MOUSE]	5.14	9.91	1	2	2	2	59560000	222	25.5	7.39
P17751	Triosephosphate isomerase OS=Mus musculus OX=10090 GN=Tpi1 PE=1 SV=5 - [TPIS_MOUSE]	4.99	10.04	1	2	2	2	3126000	249	26.7	7.3
Q99MN1	Lysine--tRNA ligase OS=Mus musculus OX=10090 GN=Kars1 PE=1 SV=1 - [SYK_MOUSE]	4.93	4.71	1	2	2	2	14340000	595	67.8	5.94
P21107	Tropomyosin alpha-3 chain OS=Mus musculus OX=10090 GN=Tpm3 PE=1 SV=3 - [TPM3_MOUSE]	4.84	12.98	3	3	3	3	4300000	285	33	4.72
P15327	Bisphosphoglycerate mutase OS=Mus musculus OX=10090 GN=Bpgm PE=1 SV=2 - [PMGE_MOUSE]	4.78	15.44	1	3	3	3	18210000	259	30	7.06
P06151	L-lactate dehydrogenase A chain OS=Mus musculus OX=10090 GN=Ldha PE=1 SV=3 - [LDHA_MOUSE]	4.76	12.05	3	4	4	4	25260000	332	36.5	7.74
Q60817	Nascent polypeptide-associated complex subunit alpha OS=Mus musculus OX=10090 GN=Naca PE=1 SV=1 - [NACA_MOUSE]	4.73	13.49	2	2	2	2	11560000	215	23.4	4.56
Q99KB8	Hydroxyacylglutathione hydrolase, mitochondrial OS=Mus musculus OX=10090 GN=Hagh PE=1 SV=2 - [GLO2_MOUSE]	4.65	7.77	1	2	2	2	7612000	309	34.1	7.75
Q9DCS2	Methyltransferase-like 26 OS=Mus musculus OX=10090 GN=Mettl26 PE=1 SV=1 - [MTL26_MOUSE]	4.63	10.78	1	2	2	2	10570000	204	22.7	6.52
P62889	60S ribosomal protein L30 OS=Mus musculus OX=10090 GN=Rpl30 PE=1 SV=2 - [RL30_MOUSE]	4.56	24.35	1	2	2	2	23810000	115	12.8	9.63
P01872	Immunoglobulin heavy constant mu OS=Mus musculus OX=10090 GN=Ighm PE=1 SV=2 - [IGHM_MOUSE]	4.51	9.25	1	3	3	3	32730000	454	49.9	7.01
Q923D2	Flavin reductase (NADPH) OS=Mus musculus OX=10090 GN=Blvrb PE=1 SV=3 - [BLVRB_MOUSE]	4.5	17.48	1	3	3	4	31690000	206	22.2	7.01
Q9JJK2	LanC-like protein 2 OS=Mus musculus OX=10090 GN=Lancl2 PE=1 SV=1 - [LANC2_MOUSE]	4.45	5.56	1	2	2	2	7057000	450	50.7	7.28
Q8VED5	Keratin, type II cytoskeletal 79 OS=Mus musculus OX=10090 GN=Krt79 PE=1 SV=2 - [K2C79_MOUSE]	4.38	3.95	6	1	2	2	43470000	531	57.5	7.69
P20152	Vimentin OS=Mus musculus OX=10090 GN=Vim PE=1 SV=3 - [VIME_MOUSE]	4.27	4.94	1	2	2	2	3369000	466	53.7	5.12
P58252	Elongation factor 2 OS=Mus musculus OX=10090 GN=Eef2 PE=1 SV=2 - [EF2_MOUSE]	4.24	2.91	1	2	2	2	9334000	858	95.3	6.83
O08709	Peroxiredoxin-6 OS=Mus musculus OX=10090 GN=Prdx6 PE=1 SV=3 - [PRDX6_MOUSE]	4.23	10.71	1	2	2	2	11000000	224	24.9	6.01
P10126	Elongation factor 1-alpha 1 OS=Mus musculus OX=10090 GN=Eef1a1 PE=1 SV=3 - [EF1A1_MOUSE]	4.2	9.31	2	4	4	4	90370000	462	50.1	9.01
Q9DBP5	UMP-CMP kinase OS=Mus musculus OX=10090 GN=Cmpk1 PE=1 SV=1 - [KCY_MOUSE]	4.17	11.73	1	2	2	2	6317000	196	22.2	5.83
Q8BGZ7	Keratin, type II cytoskeletal 75 OS=Mus musculus OX=10090 GN=Krt75 PE=1 SV=1 - [K2C75_MOUSE]	4.15	3.81	9	1	2	2	110000000	551	59.7	8.31
P68040	Receptor of activated protein C kinase 1 OS=Mus musculus OX=10090 GN=Rack1 PE=1 SV=3 - [RACK1_MOUSE]	4.03	7.89	1	2	2	2	10330000	317	35.1	7.69
Q52KI8	Serine/arginine repetitive matrix protein 1 OS=Mus musculus OX=10090 GN=Srrm1 PE=1 SV=2 - [SRRM1_MOUSE]	4.01	2.01	1	1	1	3		946	106.8	11.87
Q8K274	Ketosamine-3-kinase OS=Mus musculus OX=10090 GN=Fn3krp PE=1 SV=2 - [KT3K_MOUSE]	3.89	9.71	1	3	3	3	28990000	309	34.4	7.87
P07356	Annexin A2 OS=Mus musculus OX=10090 GN=Anxa2 PE=1 SV=2 - [ANXA2_MOUSE]	3.78	5.6	1	2	2	2	3886000	339	38.7	7.69
S4R1M9	Oxysterol-binding protein-related protein 10 OS=Mus musculus OX=10090 GN=Osbpl10 PE=1 SV=1 - [OSB10_MOUSE]	3.75	2.87	1	1	1	1	1626000	766	83.8	8.28
Q9Z2U0	Proteasome subunit alpha type-7 OS=Mus musculus OX=10090 GN=Psma7 PE=1 SV=1 - [PSA7_MOUSE]	3.66	5.65	2	1	1	1	6091000	248	27.8	8.46
P21981	Protein-glutamine gamma-glutamyltransferase 2 OS=Mus musculus OX=10090 GN=Tgm2 PE=1 SV=4 - [TGM2_MOUSE]	3.52	3.35	1	2	2	2	4674000	686	77	5.1
Q99LX0	Parkinson disease protein 7 homolog OS=Mus musculus OX=10090 GN=Park7 PE=1 SV=1 - [PARK7_MOUSE]	3.32	8.47	1	2	2	2	2788000	189	20	6.77
Q9JMH9	Unconventional myosin-XVIIIa OS=Mus musculus OX=10090 GN=Myo18a PE=1 SV=2 - [MY18A_MOUSE]	3.27	0.73	1	1	1	1		2050	232.6	6.28
Q8K3V1	Spermatogenesis-associated protein 4 OS=Mus musculus OX=10090 GN=Spata4 PE=1 SV=1 - [SPAT4_MOUSE]	3.25	5.42	1	1	1	1	15690000	295	33.6	9.6
Q8JZU2	Tricarboxylate transport protein, mitochondrial OS=Mus musculus OX=10090 GN=Slc25a1 PE=1 SV=1 - [TXTP_MOUSE]	3.18	4.18	1	1	1	1	547000000	311	33.9	9.89
Q9DA17	Testis-specific gene 13 protein OS=Mus musculus OX=10090 GN=Tsga13 PE=2 SV=1 - [TSG13_MOUSE]	3.18	5.86	1	1	1	1	12030000	273	32	9.58
Q6VNB8	WD repeat and FYVE domain-containing protein 3 OS=Mus musculus OX=10090 GN=Wdfy3 PE=1 SV=1 - [WDFY3_MOUSE]	3.17	0.51	1	1	1	1	1734000	3508	392.1	6.8
Q7TPM1	Protein PRRC2B OS=Mus musculus OX=10090 GN=Prrc2b PE=1 SV=1 - [PRC2B_MOUSE]	3.16	1.08	1	1	1	1		1486	160.8	8.16
A2AP18	1-phosphatidylinositol 4,5-bisphosphate phosphodiesterase eta-2 OS=Mus musculus OX=10090 GN=Plch2 PE=1 SV=2 - [PLCH2_MOUSE]	3.12	1	1	1	1	1	3856000	1501	164.2	7.49
Q8VDM4	26S proteasome non-ATPase regulatory subunit 2 OS=Mus musculus OX=10090 GN=Psmd2 PE=1 SV=1 - [PSMD2_MOUSE]	3.03	1.32	1	1	1	1	1682000	908	100.1	5.17
P41245	Matrix metalloproteinase-9 OS=Mus musculus OX=10090 GN=Mmp9 PE=1 SV=2 - [MMP9_MOUSE]	3.02	2.19	1	1	1	1	26550000	730	80.5	6.09
O70435	Proteasome subunit alpha type-3 OS=Mus musculus OX=10090 GN=Psma3 PE=1 SV=3 - [PSA3_MOUSE]	3.01	10.2	1	2	2	2	253900000	255	28.4	5.44
Q80WV7	Serine/arginine repetitive matrix protein 3 OS=Mus musculus OX=10090 GN=Srrm3 PE=2 SV=1 - [SRRM3_MOUSE]	2.97	2.16	1	1	1	1		648	71.1	11.55
Q9CR00	26S proteasome non-ATPase regulatory subunit 9 OS=Mus musculus OX=10090 GN=Psmd9 PE=1 SV=1 - [PSMD9_MOUSE]	2.96	7.21	1	1	1	1	2902000	222	24.7	6.43
O35643	AP-1 complex subunit beta-1 OS=Mus musculus OX=10090 GN=Ap1b1 PE=1 SV=2 - [AP1B1_MOUSE]	2.94	1.38	1	1	1	1	6438000	943	103.9	5.17
P27612	Phospholipase A-2-activating protein OS=Mus musculus OX=10090 GN=Plaa PE=1 SV=4 - [PLAP_MOUSE]	2.93	2.14	1	1	1	1	3345000	794	87.2	6.14
Q9CQR2	40S ribosomal protein S21 OS=Mus musculus OX=10090 GN=Rps21 PE=1 SV=1 - [RS21_MOUSE]	2.89	16.87	1	1	1	1	1694000	83	9.1	8.51
Q99MY8	Histone-lysine N-methyltransferase ASH1L OS=Mus musculus OX=10090 GN=Ash1l PE=1 SV=3 - [ASH1L_MOUSE]	2.89	0.54	1	1	1	1		2958	331.1	9.35
P38647	Stress-70 protein, mitochondrial OS=Mus musculus OX=10090 GN=Hspa9 PE=1 SV=3 - [GRP75_MOUSE]	2.84	2.06	1	1	1	1	6642000	679	73.4	6.07
Q80TG9	Leucine-rich repeat and fibronectin type-III domain-containing protein 2 OS=Mus musculus OX=10090 GN=Lrfn2 PE=1 SV=2 - [LRFN2_MOUSE]	2.8	2.16	1	1	1	1	268200000	788	84.9	6.74
P29341	Polyadenylate-binding protein 1 OS=Mus musculus OX=10090 GN=Pabpc1 PE=1 SV=2 - [PABP1_MOUSE]	2.72	2.67	1	1	1	1	951000	636	70.6	9.5
Q9R111	Guanine deaminase OS=Mus musculus OX=10090 GN=Gda PE=1 SV=1 - [GUAD_MOUSE]	2.69	2.64	1	1	1	1	36970000	454	51	5.53
Q9D486	C-Maf-inducing protein OS=Mus musculus OX=10090 GN=Cmip PE=1 SV=3 - [CMIP_MOUSE]	2.68	1.42	1	1	1	1	119400000	773	86.2	6.81
P54116	Stomatin OS=Mus musculus OX=10090 GN=Stom PE=1 SV=3 - [STOM_MOUSE]	2.67	4.23	1	1	1	1	4046000	284	31.4	6.93
Q9ER35	Fructosamine-3-kinase OS=Mus musculus OX=10090 GN=Fn3k PE=1 SV=1 - [FN3K_MOUSE]	2.67	5.83	1	1	1	1	3744000	309	35	8.4
Q9JKV1	Proteasomal ubiquitin receptor ADRM1 OS=Mus musculus OX=10090 GN=Adrm1 PE=1 SV=2 - [ADRM1_MOUSE]	2.67	3.93	1	1	1	1	2048000	407	42	5.07
Q3U0M1	Trafficking protein particle complex subunit 9 OS=Mus musculus OX=10090 GN=Trappc9 PE=1 SV=2 - [TPPC9_MOUSE]	2.65	1.22	1	1	1	1	2803000	1148	128.2	6.47
Q6ZPJ3	(E3-independent) E2 ubiquitin-conjugating enzyme UBE2O OS=Mus musculus OX=10090 GN=Ube2o PE=1 SV=3 - [UBE2O_MOUSE]	2.65	0.78	1	1	1	1	1500000	1288	140.7	5.06
Q99MZ6	Unconventional myosin-VIIb OS=Mus musculus OX=10090 GN=Myo7b PE=1 SV=3 - [MYO7B_MOUSE]	2.62	0.8	1	1	1	1		2113	240.7	8.92
Q922D8	C-1-tetrahydrofolate synthase, cytoplasmic OS=Mus musculus OX=10090 GN=Mthfd1 PE=1 SV=4 - [C1TC_MOUSE]	2.61	1.28	1	1	1	1	967300	935	101.1	7.14
P15532	Nucleoside diphosphate kinase A OS=Mus musculus OX=10090 GN=Nme1 PE=1 SV=1 - [NDKA_MOUSE]	2.56	7.89	2	1	1	1	2390000	152	17.2	7.37
Q9CZE3	Ras-related protein Rab-32 OS=Mus musculus OX=10090 GN=Rab32 PE=1 SV=3 - [RAB32_MOUSE]	2.48	7.62	1	1	1	1		223	25.1	6.68
Q78ZA7	Nucleosome assembly protein 1-like 4 OS=Mus musculus OX=10090 GN=Nap1l4 PE=1 SV=1 - [NP1L4_MOUSE]	2.46	2.67	2	1	1	1	4579000	375	42.7	4.67
Q8BZT2	E3 ubiquitin-protein ligase SH3RF2 OS=Mus musculus OX=10090 GN=Sh3rf2 PE=1 SV=2 - [SH3R2_MOUSE]	2.45	2.18	1	1	1	1		735	80	9.82
P11352	Glutathione peroxidase 1 OS=Mus musculus OX=10090 GN=Gpx1 PE=1 SV=2 - [GPX1_MOUSE]	2.44	14.93	1	2	2	2	69540000	201	22.3	7.21
P35979	60S ribosomal protein L12 OS=Mus musculus OX=10090 GN=Rpl12 PE=1 SV=2 - [RL12_MOUSE]	2.41	9.7	1	1	1	1	11440000	165	17.8	9.42
P47753	F-actin-capping protein subunit alpha-1 OS=Mus musculus OX=10090 GN=Capza1 PE=1 SV=4 - [CAZA1_MOUSE]	2.41	5.24	1	1	1	1	5080000	286	32.9	5.55
Q3U1V8	Mitogen-activated protein kinase kinase kinase 9 OS=Mus musculus OX=10090 GN=Map3k9 PE=2 SV=2 - [M3K9_MOUSE]	2.36	1.11	1	1	1	1	11260000	1077	118.7	5.86
P62908	40S ribosomal protein S3 OS=Mus musculus OX=10090 GN=Rps3 PE=1 SV=1 - [RS3_MOUSE]	2.35	5.35	1	1	1	1	9208000	243	26.7	9.66
P39654	Polyunsaturated fatty acid lipoxygenase ALOX15 OS=Mus musculus OX=10090 GN=Alox15 PE=1 SV=4 - [LOX15_MOUSE]	2.35	1.66	1	1	1	1	6167000	663	75.4	6.11
P11276	Fibronectin OS=Mus musculus OX=10090 GN=Fn1 PE=1 SV=4 - [FINC_MOUSE]	2.35	0.69	1	1	1	1	2525000	2477	272.4	5.59
Q60692	Proteasome subunit beta type-6 OS=Mus musculus OX=10090 GN=Psmb6 PE=1 SV=3 - [PSB6_MOUSE]	2.32	4.62	1	1	1	1		238	25.4	5.11
Q80U16	Rho family-interacting cell polarization regulator 2 OS=Mus musculus OX=10090 GN=Ripor2 PE=1 SV=2 - [RIPR2_MOUSE]	2.31	1.11	1	1	1	1	2407000	1078	118.9	5.64
O35660	Glutathione S-transferase Mu 6 OS=Mus musculus OX=10090 GN=Gstm6 PE=1 SV=4 - [GSTM6_MOUSE]	2.29	17.43	1	1	4	4	92100000	218	25.6	6.24
Q8CIG8	Protein arginine N-methyltransferase 5 OS=Mus musculus OX=10090 GN=Prmt5 PE=1 SV=3 - [ANM5_MOUSE]	2.28	3.45	1	2	2	2	34560000	637	72.6	6.42
Q9D832	DnaJ homolog subfamily B member 4 OS=Mus musculus OX=10090 GN=Dnajb4 PE=1 SV=1 - [DNJB4_MOUSE]	2.27	3.56	2	1	1	1	9190000	337	37.8	8.59
Q8CF94	Blood group Rh(D) polypeptide OS=Mus musculus OX=10090 GN=Rhd PE=1 SV=1 - [RHD_MOUSE]	2.27	2.15	1	1	1	1	813300	418	45.8	9.14
P16546	Spectrin alpha chain, non-erythrocytic 1 OS=Mus musculus OX=10090 GN=Sptan1 PE=1 SV=4 - [SPTN1_MOUSE]	2.27	0.4	1	1	1	1	867500	2472	284.4	5.33
Q99PT1	Rho GDP-dissociation inhibitor 1 OS=Mus musculus OX=10090 GN=Arhgdia PE=1 SV=3 - [GDIR1_MOUSE]	2.25	7.84	1	1	1	1	4409000	204	23.4	5.2
P54279	Mismatch repair endonuclease PMS2 OS=Mus musculus OX=10090 GN=Pms2 PE=2 SV=1 - [PMS2_MOUSE]	2.25	1.98	1	1	1	1		859	95.2	7.39
Q3TC33	Coiled-coil domain-containing protein 127 OS=Mus musculus OX=10090 GN=Ccdc127 PE=1 SV=2 - [CC127_MOUSE]	2.24	3.46	1	1	1	1		260	30.5	9.13
Q8C120	E3 ubiquitin-protein ligase SH3RF3 OS=Mus musculus OX=10090 GN=Sh3rf3 PE=1 SV=2 - [SH3R3_MOUSE]	2.24	1.48	1	1	1	1	6405000	878	93.1	8.53
A2A884	Transcription factor HIVEP3 OS=Mus musculus OX=10090 GN=Hivep3 PE=1 SV=1 - [ZEP3_MOUSE]	2.23	0.34	1	1	1	1	1579000	2348	253.3	7.5
O35290	Eosinophil cationic-type ribonuclease 3 OS=Mus musculus OX=10090 GN=Ear3 PE=1 SV=1 - [ECP3_MOUSE]	2.23	7.69	1	1	1	1	35100000	156	17.7	9.74
Q9JL16	Interferon-stimulated gene 20 kDa protein OS=Mus musculus OX=10090 GN=Isg20 PE=1 SV=1 - [ISG20_MOUSE]	2.22	2.67	1	1	1	1	6527000	300	32.5	8.15
Q9QUM9	Proteasome subunit alpha type-6 OS=Mus musculus OX=10090 GN=Psma6 PE=1 SV=1 - [PSA6_MOUSE]	2.21	5.28	1	1	1	1	8452000	246	27.4	6.76
Q9Z0N1	Eukaryotic translation initiation factor 2 subunit 3, X-linked OS=Mus musculus OX=10090 GN=Eif2s3x PE=1 SV=2 - [IF2G_MOUSE]	2.14	5.93	2	2	2	2	13470000	472	51	8.4
P47757	F-actin-capping protein subunit beta OS=Mus musculus OX=10090 GN=Capzb PE=1 SV=3 - [CAPZB_MOUSE]	2.06	5.05	1	1	1	1	13790000	277	31.3	5.74
Q80UP5	Ankyrin repeat domain-containing protein 13A OS=Mus musculus OX=10090 GN=Ankrd13a PE=1 SV=2 - [AN13A_MOUSE]	2.05	2.21	1	1	1	1	2440000	588	67.1	5.08
P54822	Adenylosuccinate lyase OS=Mus musculus OX=10090 GN=Adsl PE=1 SV=2 - [PUR8_MOUSE]	2.01	2.27	1	1	1	1	5181000	484	54.8	7.27
P56959	RNA-binding protein FUS OS=Mus musculus OX=10090 GN=Fus PE=1 SV=1 - [FUS_MOUSE]	2.01	1.54	1	1	1	1	13160000	518	52.6	9.36
Q6PGB8	Probable global transcription activator SNF2L1 OS=Mus musculus OX=10090 GN=Smarca1 PE=1 SV=1 - [SMCA1_MOUSE]	2	0.96	1	1	1	1		1046	121.6	8.27
Q3TXS7	26S proteasome non-ATPase regulatory subunit 1 OS=Mus musculus OX=10090 GN=Psmd1 PE=1 SV=1 - [PSMD1_MOUSE]	1.99	1.26	1	1	1	1	4196000	953	105.7	5.39
Q922B2	Aspartate--tRNA ligase, cytoplasmic OS=Mus musculus OX=10090 GN=Dars1 PE=1 SV=2 - [SYDC_MOUSE]	1.99	1.6	1	1	1	1	1602000	501	57.1	6.49
E9Q7G0	Nuclear mitotic apparatus protein 1 OS=Mus musculus OX=10090 GN=Numa1 PE=1 SV=1 - [NUMA1_MOUSE]	1.98	0.81	1	1	1	2	4491000	2094	235.5	5.87
Q6NS45	Coiled-coil domain-containing protein 66 OS=Mus musculus OX=10090 GN=Ccdc66 PE=1 SV=3 - [CCD66_MOUSE]	1.95	1.18	1	1	1	1	722400000	935	107.3	7.83
P50580	Proliferation-associated protein 2G4 OS=Mus musculus OX=10090 GN=Pa2g4 PE=1 SV=3 - [PA2G4_MOUSE]	1.95	2.03	1	1	1	1	20100000	394	43.7	6.86
P08730	Keratin, type I cytoskeletal 13 OS=Mus musculus OX=10090 GN=Krt13 PE=1 SV=2 - [K1C13_MOUSE]	1.93	5.95	13	1	4	4	133900000	437	47.7	4.86
Q3V2K1	Uncharacterized protein CXorf65 homolog OS=Mus musculus OX=10090 GN=Gm614 PE=2 SV=1 - [CX065_MOUSE]	1.92	7.85	1	1	1	1	6642000	191	21.6	9.89
O70251	Elongation factor 1-beta OS=Mus musculus OX=10090 GN=Eef1b PE=1 SV=5 - [EF1B_MOUSE]	1.91	9.78	1	2	2	2	26950000	225	24.7	4.69
Q497V6	Bromo adjacent homology domain-containing 1 protein OS=Mus musculus OX=10090 GN=Bahd1 PE=1 SV=1 - [BAHD1_MOUSE]	1.91	1.68	1	1	1	1	175300000	772	83.8	9.01
O54943	Period circadian protein homolog 2 OS=Mus musculus OX=10090 GN=Per2 PE=1 SV=3 - [PER2_MOUSE]	1.9	0.64	1	1	1	1	27560000	1257	135.8	6.28
Q69ZT1	Fanconi-associated nuclease 1 OS=Mus musculus OX=10090 GN=Fan1 PE=2 SV=2 - [FAN1_MOUSE]	1.85	1.47	1	1	1	1		1020	112.9	7.44
B0V2N1	Receptor-type tyrosine-protein phosphatase S OS=Mus musculus OX=10090 GN=Ptprs PE=1 SV=1 - [PTPRS_MOUSE]	1.84	0.68	1	1	1	1	1004000	1907	211.8	7.23
Q9CXW4	60S ribosomal protein L11 OS=Mus musculus OX=10090 GN=Rpl11 PE=1 SV=4 - [RL11_MOUSE]	1.82	7.87	1	1	1	1	13080000	178	20.2	9.6
E9PV24	Fibrinogen alpha chain OS=Mus musculus OX=10090 GN=Fga PE=1 SV=1 - [FIBA_MOUSE]	1.79	1.52	1	1	1	1	9639000	789	87.4	6.11
Q9CQN1	Heat shock protein 75 kDa, mitochondrial OS=Mus musculus OX=10090 GN=Trap1 PE=1 SV=1 - [TRAP1_MOUSE]	1.79	1.98	3	1	1	1	8902000	706	80.2	6.68
P62900	60S ribosomal protein L31 OS=Mus musculus OX=10090 GN=Rpl31 PE=1 SV=1 - [RL31_MOUSE]	1.78	7.2	1	1	1	1	6354000	125	14.5	10.54
P63073	Eukaryotic translation initiation factor 4E OS=Mus musculus OX=10090 GN=Eif4e PE=1 SV=1 - [IF4E_MOUSE]	1.75	3.23	1	1	1	1	1523000	217	25	6.15
Q60872	Eukaryotic translation initiation factor 1A OS=Mus musculus OX=10090 GN=Eif1a PE=2 SV=3 - [IF1A_MOUSE]	1.73	4.86	2	1	1	1	6791000	144	16.5	5.24
Q9QYX7	Protein piccolo OS=Mus musculus OX=10090 GN=Pclo PE=1 SV=4 - [PCLO_MOUSE]	1.71	0.2	1	1	1	1		5068	550.5	6.51
Q9Z126	Platelet factor 4 OS=Mus musculus OX=10090 GN=Pf4 PE=1 SV=1 - [PLF4_MOUSE]	1.7	8.57	1	1	1	1	35710000	105	11.2	9.29
P17563	Methanethiol oxidase OS=Mus musculus OX=10090 GN=Selenbp1 PE=1 SV=2 - [SBP1_MOUSE]	1.7	2.12	2	1	1	1	16040000	472	52.5	6.29
A2ARZ3	Fibrous sheath-interacting protein 2 OS=Mus musculus OX=10090 GN=Fsip2 PE=1 SV=3 - [FSIP2_MOUSE]	1.68	0.13	1	1	1	1	7230000	6995	784.4	6.51
P14106	Complement C1q subcomponent subunit B OS=Mus musculus OX=10090 GN=C1qb PE=1 SV=2 - [C1QB_MOUSE]	1.66	4.74	1	1	1	1	8487000	253	26.7	8.15
Q8BX13	E3 ubiquitin-protein ligase E3D OS=Mus musculus OX=10090 GN=Ube3d PE=2 SV=1 - [UBE3D_MOUSE]	1.66	2.17	1	1	1	1	12330000	368	40.7	7.66
P61089	Ubiquitin-conjugating enzyme E2 N OS=Mus musculus OX=10090 GN=Ube2n PE=1 SV=1 - [UBE2N_MOUSE]	1.65	7.24	1	1	1	1	5917000	152	17.1	6.57
O55023	Inositol monophosphatase 1 OS=Mus musculus OX=10090 GN=Impa1 PE=1 SV=1 - [IMPA1_MOUSE]	1.62	7.94	1	2	2	2	11090000	277	30.4	5.19
Q9QZZ4	Unconventional myosin-XV OS=Mus musculus OX=10090 GN=Myo15a PE=1 SV=2 - [MYO15_MOUSE]	1.61	0.28	1	1	1	1	6822000	3511	395.4	9.16
Q8BGY2	Eukaryotic translation initiation factor 5A-2 OS=Mus musculus OX=10090 GN=Eif5a2 PE=1 SV=3 - [IF5A2_MOUSE]	0	5.23	2	1	1	1	23550000	153	16.8	5.58
Q8BK63	Casein kinase I isoform alpha OS=Mus musculus OX=10090 GN=Csnk1a1 PE=1 SV=2 - [KC1A_MOUSE]	0	6.53	1	2	2	2	4520000	337	38.9	9.57
P61358	60S ribosomal protein L27 OS=Mus musculus OX=10090 GN=Rpl27 PE=1 SV=2 - [RL27_MOUSE]	0	5.88	1	1	1	1	24080000	136	15.8	10.56
Q6ZWN5	40S ribosomal protein S9 OS=Mus musculus OX=10090 GN=Rps9 PE=1 SV=3 - [RS9_MOUSE]	0	4.64	1	1	1	2		194	22.6	10.65
Q5SSE9	ATP-binding cassette sub-family A member 13 OS=Mus musculus OX=10090 GN=Abca13 PE=2 SV=1 - [ABCAD_MOUSE]	0	0.3	1	1	1	1	62490000	5034	568.5	6.52
P48410	ATP-binding cassette sub-family D member 1 OS=Mus musculus OX=10090 GN=Abcd1 PE=1 SV=1 - [ABCD1_MOUSE]	0	2.58	1	1	1	1	1743000	736	81.8	8.7
Q02013	Aquaporin-1 OS=Mus musculus OX=10090 GN=Aqp1 PE=1 SV=3 - [AQP1_MOUSE]	0	3.35	1	1	1	1	45730000	269	28.8	7.43
Q8K019	Bcl-2-associated transcription factor 1 OS=Mus musculus OX=10090 GN=Bclaf1 PE=1 SV=2 - [BCLF1_MOUSE]	0	0.98	1	1	1	1	3534000	919	105.9	9.99
Q9CQC5	Cdc42 effector protein 3 OS=Mus musculus OX=10090 GN=Cdc42ep3 PE=1 SV=1 - [BORG2_MOUSE]	0	5.12	1	1	1	1	13710000000	254	27.7	5.94
Q99JS0	Noncompact myelin-associated protein OS=Mus musculus OX=10090 GN=Ncmap PE=1 SV=1 - [NCMAP_MOUSE]	0	18	1	1	1	1	11890000	100	10.8	9.7
O35668	Huntingtin-associated protein 1 OS=Mus musculus OX=10090 GN=Hap1 PE=1 SV=1 - [HAP1_MOUSE]	0	2.55	1	1	1	1	11820000	628	70.1	4.74
Q6NXH2	Glycoprotein endo-alpha-1,2-mannosidase OS=Mus musculus OX=10090 GN=Manea PE=2 SV=1 - [MANEA_MOUSE]	0	2.16	1	1	1	1	245100000	462	53.1	8.62
Q9CQR6	Serine/threonine-protein phosphatase 6 catalytic subunit OS=Mus musculus OX=10090 GN=Ppp6c PE=1 SV=1 - [PPP6_MOUSE]	0	2.95	1	1	1	1	5268000	305	35.1	5.69
Q75NR7	ATP-dependent DNA helicase Q4 OS=Mus musculus OX=10090 GN=Recql4 PE=2 SV=2 - [RECQ4_MOUSE]	0	0.82	1	1	1	1	29340000	1216	135	8.37
P27048	Small nuclear ribonucleoprotein-associated protein B OS=Mus musculus OX=10090 GN=Snrpb PE=1 SV=1 - [RSMB_MOUSE]	0	3.46	2	1	1	1	884800	231	23.6	10.9
Q9WUH7	Semaphorin-4G OS=Mus musculus OX=10090 GN=Sema4g PE=1 SV=1 - [SEM4G_MOUSE]	0	0.72	1	1	1	1	991100000	837	92.3	7.94
Q9ER72	Cysteine--tRNA ligase, cytoplasmic OS=Mus musculus OX=10090 GN=Cars1 PE=1 SV=2 - [SYCC_MOUSE]	0	1.2	1	1	1	1	660500	831	94.8	6.76
Q925H1	Zinc finger transcription factor Trps1 OS=Mus musculus OX=10090 GN=Trps1 PE=1 SV=1 - [TRPS1_MOUSE]	0	1.33	1	1	1	1		1281	140.9	7.59
Q8C0D0	Probable tRNA pseudouridine synthase 1 OS=Mus musculus OX=10090 GN=Trub1 PE=1 SV=1 - [TRUB1_MOUSE]	0	4.14	1	1	1	1	777600000	338	36.3	8.09
E9PYL2	Proline-rich protein 12 OS=Mus musculus OX=10090 GN=Prr12 PE=1 SV=1 - [PRR12_MOUSE]	0	0.84	1	1	1	1	9450000	2035	211.7	7.65
Q8BZQ7	Anaphase-promoting complex subunit 2 OS=Mus musculus OX=10090 GN=Anapc2 PE=1 SV=2 - [ANC2_MOUSE]	0	0.96	1	1	1	1	137100	837	95.2	5.31
A8Y5H7	SEC14-like protein 1 OS=Mus musculus OX=10090 GN=Sec14l1 PE=1 SV=1 - [S14L1_MOUSE]	0	1.96	1	1	1	1	32780000	715	81.2	6.34
O88573	AF4/FMR2 family member 1 OS=Mus musculus OX=10090 GN=Aff1 PE=1 SV=2 - [AFF1_MOUSE]	0	1.32	1	1	1	1	23800000	1216	131.5	9.33
Q80TY5	Vacuolar protein sorting-associated protein 13B OS=Mus musculus OX=10090 GN=Vps13b PE=1 SV=3 - [VP13B_MOUSE]	0	0.33	1	1	1	1	1374000	3993	443.7	6.46
P01837	Immunoglobulin kappa constant OS=Mus musculus OX=10090 GN=Igkc PE=1 SV=2 - [IGKC_MOUSE]	0	10.28	1	1	1	1	4090000	107	11.9	5.9

## Sheet: 3 - Peptide Results
Accession	Description	Score	Coverage	# Proteins	# Unique Peptides	# Peptides	# PSMs	Area	# AAs	MW [kDa]	calc. pI
P02088	Hemoglobin subunit beta-1 OS=Mus musculus OX=10090 GN=Hbb-b1 PE=1 SV=2 - [HBB1_MOUSE]	286.481	89.8	2	6	12	137	5.96611e+10	147	15.8301	7.6499
	A2	Sequence	# PSMs	# Proteins	# Protein Groups	Protein Group Accessions	Modifications	ΔCn	Area	q-Value	PEP	XCorr	Charge	MH+ [Da]	ΔM [ppm]	RT [min]	# Missed Cleavages
	High	YFDSFGDLSSASAIMGNAK	13	1	1	P02088		0	5167917312	0	3.365e-07	3.88843	2	1980.9	0.834023	61.5721	0
	High	KVITAFNDGLNHLDSLK	11	1	1	P02088		0	1.11293e+10	0	6.646e-05	3.87434	3	1885.02	-0.105032	51.3139	1
	High	VITAFNDGLNHLDSLK	11	1	1	P02088		0	4.75751e+10	0	1.021e-06	3.58481	2	1756.92	-0.279136	57.1444	0
	High	YFDSFGDLSSASAImGNAK	5	1	1	P02088	M15(Oxidation)	0	1.16848e+10	0	9.001e-07	3.47645	2	1996.89	-1.02757	59.0364	0
	High	kVITAFNDGLNHLDSLK	2	1	1	P02088	N-Term(Acetyl)	0	5.17523e+07	0	6.732e-06	3.45283	3	1927.03	-0.264179	57.9686	1
	High	GTFASLSELHcDK	3	2	2	P02088;P02089	C11(Carbamidomethyl)	0	3.3809e+09	0	0.001024	2.94412	3	1464.68	0.452121	49.957	0
	High	LLGNmIVIVLGHHLGK	4	1	1	P02088	M5(Oxidation)	0	8.89791e+08	0	7.121e-05	2.8704	2	1730.02	1.08715	59.0537	0
	High	VVAGVATALAHKYH	6	2	2	P02088;P02089		0	2.76112e+09	0	0.003616	2.64058	2	1436.8	-0.142345	47.1401	1
	High	LLVVYPWTQR	23	3	2	P02088;P02089		0	82957936520	0	0.005921	2.63823	2	1274.73	0.400492	68.7815	0
	High	VVAGVATALAHK	22	2	2	P02088;P02089		0	45347905466	0	0.009176	2.62466	3	1136.68	0.351448	47.2938	0
	High	VNSDEVGGEALGR	18	1	1	P02088		0	48450176871	0	1.716e-05	2.60212	2	1302.63	0.433446	43.7938	0
	High	LLGNMIVIVLGHHLGK	5	1	1	P02088		0	1.00555e+09	0	4.355e-05	2.49602	3	1714.02	-0.239226	63.6054	0
	High	AAVScLWGK	7	1	1	P02088	C5(Carbamidomethyl)	0	1.53688e+10	0	0.008044	2.24196	2	991.503	-0.161456	51.6401	0
	High	DFTPAAQAAFQK	5	2	2	P02088;P02089		0	32731766530	0	0.0009344	2.16317	2	1294.64	-0.333519	50.6153	0
	High	LHVDPENFR	2	2	2	P02088;P02089		0	4.03698e+09	0.005	0.04102	1.48714	2	1126.56	0.0916173	46.966	0
P01942	Hemoglobin subunit alpha OS=Mus musculus OX=10090 GN=Hba PE=1 SV=2 - [HBA_MOUSE]	163.768	42.96	2	6	6	78	4.56731e+10	142	15.0758	8.22119
	A2	Sequence	# PSMs	# Proteins	# Protein Groups	Protein Group Accessions	Modifications	ΔCn	Area	q-Value	PEP	XCorr	Charge	MH+ [Da]	ΔM [ppm]	RT [min]	# Missed Cleavages
	High	TYFPHFDVSHGSAQVK	18	1	1	P01942		0	3.6893e+10	0	1.852e-06	4.04631	2	1819.88	-0.666915	50.5807	0
	High	IGGHGAEYGAEALER	30	1	1	P01942		0	5.70594e+10	0	6.551e-07	3.76362	2	1529.73	-0.046264	44.2835	0
	High	iGGHGAEYGAEALER	1	1	1	P01942	N-Term(Acetyl)	0	1.50383e+06	0	0.009498	3.31757	2	1571.74	-0.475953	52.0267	0
	High	FLASVSTVLTSK	12	1	1	P01942		0	13092026286	0	0.0004704	2.53532	2	1252.72	0.672515	66.6628	0
	High	mFASFPTTK	5	1	1	P01942	M1(Oxidation)	0	24986388877	0.002	0.01453	2.1778	2	1045.5	0.603524	49.0855	0
	High	MFASFPTTK	4	1	1	P01942		0	4.30669e+10	0.005	0.04424	1.26821	2	1029.51	0.297937	56.4427	0
	Medium	LRVDPVNFK	2	1	1	P01942		0	8.00715e+09	0.026	0.2037	1.83556	2	1087.63	0.440475	48.1013	1
	Medium	VDPVNFK	6	2	1	P01942		0	1.39942e+10	0.031	0.2414	1.36573	2	818.441	-0.22357	54.8792	0
P19157	Glutathione S-transferase P 1 OS=Mus musculus OX=10090 GN=Gstp1 PE=1 SV=2 - [GSTP1_MOUSE]	124.614	45.24	1	4	8	46	6.7415e+09	210	23.5941	7.86963
	A2	Sequence	# PSMs	# Proteins	# Protein Groups	Protein Group Accessions	Modifications	ΔCn	Area	q-Value	PEP	XCorr	Charge	MH+ [Da]	ΔM [ppm]	RT [min]	# Missed Cleavages
	High	EAAQMDMVNDGVEDLRGK	11	1	1	P19157		0	9.2377e+09	0	7.628e-06	4.23506	2	1977.9	0.174531	49.5113	1
	High	EAAQmDMVNDGVEDLRGK	8	1	1	P19157	M5(Oxidation)	0	1.61217e+09	0	0.0001387	3.75656	2	1993.9	0.0908681	48.8424	1
	High	FEDGDLTLYQSNAILR	9	2	2	P19157;P46425		0	7.77226e+09	0	9.701e-06	3.46632	2	1854.92	-0.343022	58.7198	0
	High	EAAQMDMVNDGVEDLR	4	1	1	P19157		0	1.23139e+09	0	1.153e-05	3.37637	2	1792.78	-0.360577	53.9911	0
	High	AFLSSPEHVNRPINGNGK	2	2	2	P19157;P46425		0	3.67106e+08	0	0.005775	3.19214	2	1937	0.040096	43.1714	0
	High	EAAQMDmVNDGVEDLR	6	1	1	P19157	M7(Oxidation)	0	1.9983e+08	0	0.0003082	3.15465	2	1808.78	0.0918318	49.8983	0
	High	EAAQmDmVNDGVEDLR	1	1	1	P19157	M5(Oxidation); M7(Oxidation)	0	7.7507e+07	0	0.0004839	3.08425	2	1824.78	1.20527	45.9797	0
	High	YVTLIYTNYENGK	1	1	1	P19157		0	6.09071e+08	0	5.485e-05	2.85759	2	1577.79	1.83921	55.0327	0
	High	mLLADQGQSWK	1	2	2	P19157;P46425	M1(Oxidation)	0	56637716	0	0.002104	2.61309	2	1292.64	8.87872	48.1969	0
	High	MPPYTIVYFPVR	1	1	1	P19157		0	1.53194e+07	0.007	0.05499	2.1716	2	1482.78	1.15145	62.5368	0
	Medium	MLLADQGQSWK	1	2	2	P19157;P46425		0	5.47047e+08	0.044	0.356	2.03482	2	1276.64	-0.347739	52.4825	0
	Medium	SLGLYGK	1	2	2	P19157;P46425		0	3214551599	0.044	0.3565	1.37916	2	737.42	1.153	45.8508	0
P02089	Hemoglobin subunit beta-2 OS=Mus musculus OX=10090 GN=Hbb-b2 PE=1 SV=2 - [HBB2_MOUSE]	123.629	76.87	2	7	13	79	5.36792e+10	147	15.8683	8.04541
	A2	Sequence	# PSMs	# Proteins	# Protein Groups	Protein Group Accessions	Modifications	ΔCn	Area	q-Value	PEP	XCorr	Charge	MH+ [Da]	ΔM [ppm]	RT [min]	# Missed Cleavages
	High	LLGNAIVIVLGHHLGK	4	1	1	P02089		0	1.02701e+09	0	9.59e-06	3.34075	3	1654.02	-0.750576	60.9385	0
	High	GTFASLSELHcDK	3	2	2	P02088;P02089	C11(Carbamidomethyl)	0	3.3809e+09	0	0.001024	2.94412	3	1464.68	0.452121	49.957	0
	High	KVITAFNEGLKNLDNLK	1	1	1	P02089		0	3.3901e+07	0	3.509e-05	2.92706	3	1917.08	-0.829244	54.4287	2
	High	VVAGVATALAHKYH	6	2	2	P02088;P02089		0	2.76112e+09	0	0.003616	2.64058	2	1436.8	-0.142345	47.1401	1
	High	LLVVYPWTQR	23	3	2	P02088;P02089		0	82957936520	0	0.005921	2.63823	2	1274.73	0.400492	68.7815	0
	High	VVAGVATALAHK	22	2	2	P02088;P02089		0	45347905466	0	0.009176	2.62466	3	1136.68	0.351448	47.2938	0
	High	VITAFNEGLKNLDNLK	1	1	1	P02089		0	0	0	0.00202	2.30969	3	1788.99	0.270973	57.5154	1
	High	DFTPAAQAAFQK	5	2	2	P02088;P02089		0	32731766530	0	0.0009344	2.16317	2	1294.64	-0.333519	50.6153	0
	High	VNPDEVGGEALGR	4	1	1	P02089		0	2.15144e+10	0	0.0001943	1.8598	2	1312.65	-0.862693	46.2902	0
	High	KVITAFNEGLK	3	1	1	P02089		0	2.17334e+09	0	0.0004429	1.39472	2	1219.7	-0.437983	47.1223	1
	High	VITAFNEGLK	3	1	1	P02089		0	1.3243e+10	0.002	0.01845	1.30202	2	1091.61	-0.0427176	51.3533	0
	High	SAVScLWAK	2	1	1	P02089	C5(Carbamidomethyl)	0	4.13197e+09	0.003	0.03872	1.95775	2	1021.51	0.858133	52.4334	0
	High	LHVDPENFR	2	2	2	P02088;P02089		0	4.03698e+09	0.005	0.04102	1.48714	2	1126.56	0.0916173	46.966	0
P63017	Heat shock cognate 71 kDa protein OS=Mus musculus OX=10090 GN=Hspa8 PE=1 SV=1 - [HSP7C_MOUSE]	77.9824	34.98	5	18	20	35	4.43294e+08	646	70.8272	5.51611
	A2	Sequence	# PSMs	# Proteins	# Protein Groups	Protein Group Accessions	Modifications	ΔCn	Area	q-Value	PEP	XCorr	Charge	MH+ [Da]	ΔM [ppm]	RT [min]	# Missed Cleavages
	High	SFYPEEVSSMVLTK	2	1	1	P63017		0	220919649	0	0.004298	3.82767	3	1616.79	-0.307237	59.5717	0
	High	RFDDAVVQSDMK	3	1	1	P63017		0	8.17732e+07	0	0.001713	3.68694	2	1410.67	0.165404	45.289	1
	High	HWPFMVVNDAGRPK	1	1	1	P63017		0	1.24214e+08	0	0.000176	3.43353	3	1653.83	-0.177251	53.9282	0
	High	TVTNAVVTVPAYFNDSQR	3	1	1	P63017		0	2.37787e+08	0	0.002337	3.38746	2	1982	-1.17069	56.2896	0
	High	TTPSYVAFTDTER	3	5	1	P63017		0	3.75985e+08	0	0.0004472	3.05038	2	1487.7	-0.307883	51.8192	0
	High	SQIHDIVLVGGSTR	2	1	1	P63017		0	1.43065e+08	0	0.00065	2.996	2	1481.81	-0.134252	48.9675	0
	High	STAGDTHLGGEDFDNR	2	2	1	P63017		0	228171516	0	0.00174	2.87089	3	1691.73	-0.0965171	42.9291	0
	High	NQVAmNPTNTVFDAK	1	1	1	P63017	M5(Oxidation)	0	7.89923e+07	0	0.0004986	2.83474	2	1665.79	-0.713339	47.4293	0
	High	IINEPTAAAIAYGLDKK	2	2	1	P63017		0	5.59704e+08	0	1.957e-05	2.78829	3	1787.99	0.106451	55.4893	1
	High	LDKSQIHDIVLVGGSTR	2	1	1	P63017		0	81027349	0	0.0002348	2.66076	2	1838.01	-1.00284	50.3945	1
	High	ARFEELNADLFR	2	2	1	P63017		0	2.01368e+08	0	0.0007148	2.49286	2	1480.75	-0.618423	56.5693	1
	High	VEIIANDQGNR	1	6	2	P20029;P63017		0	1.84907e+08	0	0.001799	2.41135	2	1228.63	0.395838	42.3911	0
	High	NQVAMNPTNTVFDAK	1	1	1	P63017		0	2.03458e+08	0	0.001599	2.01793	2	1649.79	-0.250878	51.7157	0
	High	MKEIAEAYLGK	1	1	1	P63017		0	56628824	0	0.008017	1.96083	2	1252.66	1.39688	47.8322	1
	High	IINEPTAAAIAYGLDK	1	4	2	P20029;P63017		0	1.15217e+08	0	0.0003801	1.94002	2	1659.89	-0.429215	58.2882	0
	High	DAGTIAGLNVLR	1	1	1	P63017		0	3.94193e+08	0	0.004478	1.20845	2	1199.68	0.739531	57.0455	0
	High	RFDDAVVQSDmK	1	1	1	P63017	M11(Oxidation)	0	16963799	0.002	0.01971	2.69899	3	1426.66	0.723662	41.3695	1
	High	VQVEYKGETK	1	1	1	P63017		0	6.81495e+07	0.007	0.05371	1.8978	2	1180.62	0.745709	36.7105	1
	Medium	NSLESYAFNmK	1	1	1	P63017	M10(Oxidation)	0	4.00165e+07	0.015	0.1306	1.53457	2	1319.59	-1.01815	51.2484	0
	Medium	VcNPIITK	1	1	1	P63017	C2(Carbamidomethyl)	0	5.33115e+07	0.017	0.1681	1.50097	2	944.524	0.278346	43.3466	0
	Medium	LSKEDIER	1	1	1	P63017		0	60925800	0.032	0.2476	2.32792	2	989.527	0.535304	37.0111	1
	Medium	HWPFmVVNDAGRPK	1	1	1	P63017	M5(Oxidation)	0	3.35256e+07	0.037	0.2873	2.94043	3	1669.83	0.420703	50.8183	0
	Medium	MVQEAEK	1	1	1	P63017		0	1.30377e+07	0.043	0.3359	1.11466	2	834.408	6.58833	31.8929	0
Q02357	Ankyrin-1 OS=Mus musculus OX=10090 GN=Ank1 PE=1 SV=2 - [ANK1_MOUSE]	66.1204	16.97	1	26	26	32	2.28077e+08	1862	204.101	6.55127
	A2	Sequence	# PSMs	# Proteins	# Protein Groups	Protein Group Accessions	Modifications	ΔCn	Area	q-Value	PEP	XCorr	Charge	MH+ [Da]	ΔM [ppm]	RT [min]	# Missed Cleavages
	High	LLGNQATFSPIVTVEPR	2	1	1	Q02357		0	2.32213e+08	0	2.96e-05	3.38271	2	1842.01	0.833926	58.6005	0
	High	LIYANEcANFTTNVSAR	2	1	1	Q02357	C7(Carbamidomethyl)	0	8.26661e+06	0	0.0004002	3.29511	2	1943.93	-0.95695	52.5804	0
	High	ELVNYGANVNAQSQK	1	1	1	Q02357		0	3.74468e+06	0	0.0003801	3.14959	2	1634.81	0.864663	44.8709	0
	High	LVPLVQATFPENAVTKK	1	1	1	Q02357		0	5.98577e+07	0	0.006218	2.76705	3	1855.07	0.246759	55.9646	1
	High	TAEAVHFATLLYK	1	1	1	Q02357		0	5.10914e+07	0	0.005591	2.72206	2	1463.79	-1.15867	56.5288	0
	High	TLEQHENFVEVAR	1	1	1	Q02357		0	1.19744e+07	0	0.0001463	2.6542	2	1571.78	-0.474699	46.8392	0
	High	DSSREPGGFLSFLR	1	1	1	Q02357		0	8.75369e+06	0	0.002792	2.61088	3	1567.79	-0.623017	62.3793	1
	High	HGVTVDATTR	1	1	1	Q02357		0	13035105	0	0.002508	2.57997	2	1056.54	-0.0291617	35.4648	0
	High	IPLPPSWTDNPR	2	1	1	Q02357		0	1.11958e+08	0	0.0003793	2.41768	2	1392.73	0.00508355	56.2299	0
	High	ELQFSVEDINR	1	1	1	Q02357		0	1.06191e+08	0	0.01192	2.19728	2	1349.67	0.341005	55.8637	0
	High	IITTDFPLYFVIMSR	1	1	1	Q02357		0	1.02396e+07	0	0.001744	2.1605	2	1815.97	0.902414	66.7641	0
	High	LALQAQPVPDELVTK	1	1	1	Q02357		0	282731238	0	0.007929	2.1517	2	1621.91	-0.732948	54.1433	0
	High	LNTPPPLAEEEGLASR	2	1	1	Q02357		0	1.69285e+08	0	0.005097	1.89641	2	1693.87	-0.993187	52.8966	0
	High	EHLGLSWAELAR	2	1	1	Q02357		0	4.88424e+07	0	0.0009364	1.82262	2	1381.72	0.439082	57.8448	0
	High	ELTAVPYmAK	1	1	1	Q02357	M8(Oxidation)	0	1.7448e+07	0	0.005133	1.60659	2	1138.58	1.30423	45.7918	0
	High	ISEILLDHGAPIQAK	1	1	1	Q02357		0	1.01343e+06	0.002	0.0342	3.13967	2	1604.9	-0.170152	51.4665	0
	High	DSGEGDTTSLR	1	1	1	Q02357		0	9.90156e+07	0.002	0.022	2.01509	2	1137.5	1.16934	37.0676	0
	High	ADAATSFLR	1	1	1	Q02357		0	1.04632e+07	0.006	0.04662	2.05653	2	951.489	-0.30264	50.5095	0
	High	LcQDYDTIGPEGGSLR	1	1	1	Q02357	C2(Carbamidomethyl)	0	6.63454e+07	0.007	0.05639	2.24095	2	1780.81	-1.81093	50.1659	0
	High	ELTAVPYMAK	1	1	1	Q02357		0	9.52979e+07	0.008	0.07773	1.69975	2	1122.59	-0.37966	51.412	0
	High	EPGGFLSFLR	1	1	1	Q02357		0	3.0873e+07	0.008	0.07581	1.35243	2	1122.59	0.112819	64.407	0
	Medium	GPPETGSPK	1	1	1	Q02357		0	1.93607e+07	0.012	0.09251	2.21181	2	869.439	3.24836	31.8529	0
	Medium	MENLYTALR	1	1	1	Q02357		0	8.44013e+07	0.012	0.08926	1.64772	2	1110.56	1.93667	55.1305	0
	Medium	NIDRSEIVNMLEGSGR	1	1	1	Q02357		0	0	0.017	0.1503	2.67369	3	1789.88	-1.4762	58.3928	1
	Medium	TLTPLTLR	1	1	1	Q02357		0	1.92942e+07	0.019	0.1743	1.12288	2	914.567	-0.109566	53.1898	0
	Medium	YSILSESR	1	1	1	Q02357		0	2.68582e+07	0.021	0.1909	1.64673	2	954.489	-0.180306	47.5436	0
	Medium	ITDSPSVR	1	1	1	Q02357		0	79914531	0.027	0.2145	1.24258	2	874.463	0.51937	36.5878	0
P48193	Protein 4.1 OS=Mus musculus OX=10090 GN=Epb41 PE=1 SV=2 - [EPB41_MOUSE]	56.702	21.79	4	16	16	25	3.88194e+08	858	95.8525	5.60498
	A2	Sequence	# PSMs	# Proteins	# Protein Groups	Protein Group Accessions	Modifications	ΔCn	Area	q-Value	PEP	XCorr	Charge	MH+ [Da]	ΔM [ppm]	RT [min]	# Missed Cleavages
	High	IRPGEQEHYESTIGFK	3	1	1	P48193		0	4.20291e+08	0	4.358e-05	3.80301	3	1890.93	-0.0851303	45.2955	0
	High	SEIPTKDVPIVHTETK	2	1	1	P48193		0	1.79598e+08	0	5.709e-05	3.42155	2	1793.96	-0.628143	44.119	1
	High	HSNLMLEDLDK	1	2	1	P48193		0	3.44584e+07	0	0.0005226	3.17039	2	1314.64	-0.541493	51.2638	0
	High	ERLDGENIYIR	1	1	1	P48193		0	1.9031e+07	0	0.000375	3.15943	2	1377.71	1.36135	47.7398	1
	High	SmTPAQADLEFLENAKK	1	1	1	P48193	M2(Oxidation)	0	1.37709e+08	0	2.115e-05	2.81546	3	1908.94	-0.653781	56.2276	1
	High	SMTPAQADLEFLENAKK	2	1	1	P48193		0	4.6394e+08	0	0.005917	2.7856	3	1892.94	-0.508168	57.8898	1
	High	FYPPDPAQLTEDITR	3	2	1	P48193		0	1.57329e+08	0	0.0005274	2.41868	2	1762.86	-0.230244	60.5969	0
	High	TQTVTISDTANAVK	1	1	1	P48193		0	2.80349e+08	0	0.0007507	1.87812	2	1448.76	0.274568	44.9613	0
	High	SLDGAAAAESTDR	2	1	1	P48193		0	1.78373e+07	0.002	0.01226	2.63462	2	1263.58	-0.287401	40.7571	0
	High	VcVEHHTFFR	2	2	1	P48193	C2(Carbamidomethyl)	0	2.34574e+08	0.002	0.01306	1.98187	3	1331.63	0.471134	44.1273	0
	High	LSMYGVDLHK	1	1	1	P48193		0	1.34632e+08	0.002	0.0235	1.51658	2	1162.59	1.072	50.4592	0
	High	LDGENIYIR	1	1	1	P48193		0	5.00456e+07	0.005	0.04247	2.20306	2	1092.57	0.415493	50.0261	0
	High	ELEEKVMELHK	1	1	1	P48193		0	5334686	0.008	0.08353	2.18791	2	1384.72	0.622597	44.4138	1
	Medium	TLNINGQVPTGDGPPLVK	1	1	1	P48193		0	5.68554e+06	0.017	0.1411	2.30316	2	1819.99	0.496595	53.0272	0
	Medium	EAVKVEEK	1	1	1	P48193		0	3.56198e+07	0.017	0.1582	1.4989	2	931.51	0.685054	32.3438	1
	Medium	QDIVAGR	1	1	1	P48193		0	2.33995e+08	0.037	0.2878	1.47007	2	758.416	0.568143	36.9034	0
	Medium	EQHPDMSVTK	1	2	1	P48193		0	3.2024e+07	0.043	0.3371	2.51826	2	1171.54	0.256248	36.2777	0
P60710	Actin, cytoplasmic 1 OS=Mus musculus OX=10090 GN=Actb PE=1 SV=1 - [ACTB_MOUSE]	41.7974	33.07	7	11	11	21	1.93095e+09	375	41.7097	5.47803
	A2	Sequence	# PSMs	# Proteins	# Protein Groups	Protein Group Accessions	Modifications	ΔCn	Area	q-Value	PEP	XCorr	Charge	MH+ [Da]	ΔM [ppm]	RT [min]	# Missed Cleavages
	High	VAPEEHPVLLTEAPLNPK	4	2	1	P60710		0	3050611485	0	0.0001595	4.00139	2	1954.07	0.436995	52.9144	0
	High	QEYDESGPSIVHR	2	2	1	P60710		0	8.05327e+08	0	0.0001189	3.69148	2	1516.7	0.0626938	42.3088	0
	High	SYELPDGQVITIGNER	4	7	1	P60710		0	1.587e+09	0	0.0003286	2.74309	2	1790.89	-0.395529	58.36	0
	High	AGFAGDDAPR	1	6	1	P60710		0	942341499	0	0.009087	2.10964	2	976.448	-0.000490137	40.5172	0
	High	QEYDESGPSIVHRK	2	2	1	P60710		0	44355454	0	0.004518	1.85264	2	1644.8	2.73001	39.2844	1
	High	DSYVGDEAQSKR	2	6	1	P60710		0	2.59833e+08	0	0.001075	1.74756	3	1354.62	0.259197	36.4179	1
	High	HQGVMVGMGQK	1	7	1	P60710		0	2.67953e+08	0.002	0.02075	2.25006	2	1171.57	1.94658	40.1609	0
	High	EITALAPSTMK	1	6	1	P60710		0	9.62297e+08	0.002	0.01312	1.50718	2	1161.62	-2.5182	48.2272	0
	High	LDLAGRDLTDYLMK	1	7	1	P60710		0	189670580	0.006	0.04924	2.41717	2	1623.84	-0.400039	59.4793	1
	High	GYSFTTTAER	1	2	1	P60710		0	1.15525e+09	0.006	0.04729	1.79203	2	1132.53	0.595296	45.7075	0
	Medium	HQGVmVGmGQK	1	7	1	P60710	M5(Oxidation); M8(Oxidation)	0	3.67964e+07	0.012	0.1089	1.63872	2	1203.56	0.709458	32.5085	0
	Medium	IIAPPERK	1	7	1	P60710		0	4.53775e+07	0.041	0.3183	1.41445	2	923.567	0.1734	36.9317	1
P48774	Glutathione S-transferase Mu 5 OS=Mus musculus OX=10090 GN=Gstm5 PE=1 SV=1 - [GSTM5_MOUSE]	37.5607	49.55	1	10	12	18	1.25838e+09	224	26.6172	7.21045
	A2	Sequence	# PSMs	# Proteins	# Protein Groups	Protein Group Accessions	Modifications	ΔCn	Area	q-Value	PEP	XCorr	Charge	MH+ [Da]	ΔM [ppm]	RT [min]	# Missed Cleavages
	High	MLLEFTDTSYEEKR	2	1	1	P48774		0	4.42638e+08	0	2.444e-05	4.06964	3	1761.84	-0.133671	55.412	1
	High	LTFVDFLTYDVLDQNR	2	1	1	P48774		0	5.26334e+07	0	9.311e-06	3.91839	2	1958.98	-1.99599	66.7092	0
	High	MLLEFTDTSYEEK	1	1	1	P48774		0	6.72622e+07	0	0.008576	2.79268	2	1605.74	0.650433	58.3949	0
	High	mLLEFTDTSYEEKR	1	1	1	P48774	M1(Oxidation)	0	1.54231e+07	0	0.0001145	2.77734	2	1777.83	-2.13972	52.5122	1
	High	LDLDFPNLPYLMDGK	1	1	1	P48774		0	16242057	0	0.0004112	2.35496	2	1750.87	0.90442	66.1569	0
	High	IRVDIMENQIMDFR	1	1	1	P48774		0	3.0758e+07	0	0.006289	2.08194	3	1779.89	-0.162799	60.0505	1
	High	cLDEFPNLK	1	1	1	P48774	C1(Carbamidomethyl)	0	376286040	0.002	0.01288	2.18925	2	1135.55	0.0531768	54.0443	0
	High	SmVLGYWDIR	1	1	1	P48774	M2(Oxidation)	0	1.35865e+08	0.003	0.03764	2.42553	2	1255.61	0.0278514	59.287	0
	High	IAAFLQSDR	2	1	1	P48774		0	1027681810	0.003	0.0399	1.71595	2	1020.55	-0.0318362	50.0046	0
	High	SMVLGYWDIR	1	1	1	P48774		0	3.54248e+08	0.006	0.0488	1.83223	2	1239.62	-0.0364197	61.9531	0
	High	ITQSNAILR	2	5	4	P10649;P15626;P48774;Q80W21		0	2.29257e+09	0.006	0.04669	1.7198	2	1015.59	0.0136254	43.5473	0
	Medium	GLAHAIR	1	4	3	P15626;P48774;Q80W21		0	1.77895e+08	0.015	0.1239	1.18412	2	737.442	1.04435	36.1342	0
	Medium	FTWFAGEK	1	1	1	P48774		0	4.54872e+08	0.017	0.1409	1.64984	2	985.478	0.29902	57.1978	0
	Medium	VDImENQImDFR	1	1	1	P48774	M4(Oxidation); M9(Oxidation)	0	9.33744e+06	0.022	0.1918	1.86999	2	1542.69	0.88034	51.8537	0
P46425	Glutathione S-transferase P 2 OS=Mus musculus OX=10090 GN=Gstp2 PE=1 SV=2 - [GSTP2_MOUSE]	36.3185	33.33	1	1	5	15	3.84462e+09	210	23.522	7.86963
	A2	Sequence	# PSMs	# Proteins	# Protein Groups	Protein Group Accessions	Modifications	ΔCn	Area	q-Value	PEP	XCorr	Charge	MH+ [Da]	ΔM [ppm]	RT [min]	# Missed Cleavages
	High	FEDGDLTLYQSNAILR	9	2	2	P19157;P46425		0	7.77226e+09	0	9.701e-06	3.46632	2	1854.92	-0.343022	58.7198	0
	High	AFLSSPEHVNRPINGNGK	2	2	2	P19157;P46425		0	3.67106e+08	0	0.005775	3.19214	2	1937	0.040096	43.1714	0
	High	EAAQVDmVNDGVEDLRGK	1	1	1	P46425	M7(Oxidation)	0	2.49184e+06	0	0.001371	2.99645	3	1961.93	5.3293	44.2304	1
	High	mLLADQGQSWK	1	2	2	P19157;P46425	M1(Oxidation)	0	56637716	0	0.002104	2.61309	2	1292.64	8.87872	48.1969	0
	Medium	MLLADQGQSWK	1	2	2	P19157;P46425		0	5.47047e+08	0.044	0.356	2.03482	2	1276.64	-0.347739	52.4825	0
	Medium	SLGLYGK	1	2	2	P19157;P46425		0	3214551599	0.044	0.3565	1.37916	2	737.42	1.153	45.8508	0
P10649	Glutathione S-transferase Mu 1 OS=Mus musculus OX=10090 GN=Gstm1 PE=1 SV=2 - [GSTM1_MOUSE]	35.7729	49.54	1	7	12	21	1.38154e+09	218	25.9531	7.94287
	A2	Sequence	# PSMs	# Proteins	# Protein Groups	Protein Group Accessions	Modifications	ΔCn	Area	q-Value	PEP	XCorr	Charge	MH+ [Da]	ΔM [ppm]	RT [min]	# Missed Cleavages
	High	mLLEYTDSSYDEKR	2	1	1	P10649	M1(Oxidation)	0	1.01952e+08	0	3.603e-05	3.67157	2	1765.8	0.485711	46.8797	1
	High	MLLEYTDSSYDEKR	2	1	1	P10649		0	6.55758e+08	0	0.001105	3.24362	3	1749.8	-0.156301	50.1339	1
	High	ADIVENQVMDTR	1	1	1	P10649		0	5.42096e+08	0	0.0007901	2.46378	2	1390.66	-0.297682	47.5594	0
	High	mLLEYTDSSYDEK	1	1	1	P10649	M1(Oxidation)	0	2.02436e+07	0	0.008118	2.31785	2	1609.69	0.106247	49.6251	0
	High	ADIVENQVmDTR	1	1	1	P10649	M9(Oxidation)	0	9.45792e+07	0	0.00724	2.16593	2	1406.66	-0.0637802	43.1008	0
	High	LGLDFPNLPYLIDGSHK	1	4	3	P10649;P15626;Q80W21		0	228010576	0	0.0006843	1.90582	3	1899	-1.3918	64.2067	0
	High	MLLEYTDSSYDEK	1	1	1	P10649		0	1.1429e+08	0	0.002355	1.68553	2	1593.7	1.12938	52.9586	0
	High	KHHLDGETEEER	1	1	1	P10649		0	1.98958e+07	0.002	0.01326	2.94987	3	1479.68	1.60488	30.4014	1
	High	IRADIVENQVmDTR	1	1	1	P10649	M11(Oxidation)	0	7.67395e+07	0.002	0.01375	2.35817	3	1675.84	-0.322074	45.1688	1
	High	IRADIVENQVMDTR	2	1	1	P10649		0	4.16214e+08	0.002	0.01943	2.03703	3	1659.85	0.178128	49.3513	1
	High	cLDAFPNLR	1	2	2	P10649;P19639	C1(Carbamidomethyl)	0	187716005	0.005	0.041	2.25199	2	1105.55	0.000665961	55.6231	0
	High	ITQSNAILR	2	5	4	P10649;P15626;P48774;Q80W21		0	2.29257e+09	0.006	0.04669	1.7198	2	1015.59	0.0136254	43.5473	0
	High	YIATPIFSK	2	1	1	P10649		0	1196298062	0.008	0.08459	1.07398	2	1039.58	-0.204362	54.274	0
	Medium	YTmGDAPDFDR	1	1	1	P10649	M3(Oxidation)	0	6.6036e+07	0.012	0.09826	1.56461	2	1303.53	0.500662	44.5347	0
	Medium	LYSEFLGK	1	5	5	P10649;P15626;P19639;Q80W21;O35660		0	0	0.028	0.2247	1.31456	2	956.509	0.111234	53.0571	0
	Medium	cLDAFPNLRDFLAR	1	2	2	P10649;P19639	C1(Carbamidomethyl)	0	221746189	0.039	0.2969	1.94313	3	1707.86	-0.503093	62.9808	1
P15626	Glutathione S-transferase Mu 2 OS=Mus musculus OX=10090 GN=Gstm2 PE=1 SV=2 - [GSTM2_MOUSE]	30.0988	67.43	2	9	14	18	8.99493e+08	218	25.7	7.38623
	A2	Sequence	# PSMs	# Proteins	# Protein Groups	Protein Group Accessions	Modifications	ΔCn	Area	q-Value	PEP	XCorr	Charge	MH+ [Da]	ΔM [ppm]	RT [min]	# Missed Cleavages
	High	cLDAFPNLKDFMGR	2	1	1	P15626	C1(Carbamidomethyl)	0	4.32954e+07	0	0.0009526	3.0597	3	1683.8	-0.83572	61.4122	1
	High	LLLEYTDTSYEDKK	2	1	1	P15626		0	7.32449e+07	0	0.0005547	3.01402	3	1717.85	0.0362466	51.2115	1
	High	KKPEYLEGLPEK	1	1	1	P15626		0	37294355	0	0.0002139	2.63947	2	1430.79	0.488646	44.3831	1
	High	KHNLcGETEEER	1	4	4	P15626;P19639;Q80W21;O35660	C5(Carbamidomethyl)	0	6.02159e+07	0	0.001376	2.28718	3	1501.67	2.52149	32.7027	1
	High	IQLAMVcYSPDFEK	1	1	1	P15626	C7(Carbamidomethyl)	0	8.6083e+07	0	0.009274	2.18101	2	1700.8	1.56628	58.8646	0
	High	LLLEYTDTSYEDK	1	1	1	P15626		0	2.0017e+07	0	0.0008479	2.13013	2	1589.76	0.200754	54.6116	0
	High	LGLDFPNLPYLIDGSHK	1	4	3	P10649;P15626;Q80W21		0	228010576	0	0.0006843	1.90582	3	1899	-1.3918	64.2067	0
	High	IRVDILENQAMDTR	2	1	1	P15626		0	1.34544e+08	0	0.0008897	1.7774	3	1673.86	0.0523097	53.2078	1
	High	ITQSNAILR	2	5	4	P10649;P15626;P48774;Q80W21		0	2.29257e+09	0.006	0.04669	1.7198	2	1015.59	0.0136254	43.5473	0
	High	YTMGDAPDYDR	1	2	1	P15626		0	2.88463e+07	0.007	0.05571	1.95094	2	1303.53	0.0439388	45.3462	0
	Medium	QPWFAGNK	1	1	1	P15626		0	63607288	0.015	0.1244	1.9997	2	947.473	-0.113037	49.559	0
	Medium	GLAHAIR	1	4	3	P15626;P48774;Q80W21		0	1.77895e+08	0.015	0.1239	1.18412	2	737.442	1.04435	36.1342	0
	Medium	LYSEFLGK	1	5	5	P10649;P15626;P19639;Q80W21;O35660		0	0	0.028	0.2247	1.31456	2	956.509	0.111234	53.0571	0
	Medium	MAFWNPK	1	1	1	P15626		0	7.55289e+07	0.043	0.3396	1.90001	2	893.434	-0.257379	55.2693	0
P48758	Carbonyl reductase [NADPH] 1 OS=Mus musculus OX=10090 GN=Cbr1 PE=1 SV=3 - [CBR1_MOUSE]	29.6123	44.77	1	11	11	17	3.21288e+08	277	30.622	8.30908
	A2	Sequence	# PSMs	# Proteins	# Protein Groups	Protein Group Accessions	Modifications	ΔCn	Area	q-Value	PEP	XCorr	Charge	MH+ [Da]	ΔM [ppm]	RT [min]	# Missed Cleavages
	High	FRSETITEEELVGLMNK	2	1	1	P48758		0	92811266	0	4.884e-05	3.57204	3	1996.01	-0.225029	59.4579	1
	High	FHQLDIDNPQSIR	3	1	1	P48758		0	3.65356e+08	0	3.485e-05	3.24425	2	1582.8	-0.00157336	49.5798	0
	High	VNDDTPFHIQAEVTMK	1	1	1	P48758		0	1.2927e+08	0	7.835e-05	2.89323	3	1844.88	-0.00624573	53.8888	0
	High	ILLNAccPGWVR	1	1	1	P48758	C6(Carbamidomethyl); C7(Carbamidomethyl)	0	94657162	0	0.0002458	2.46824	2	1458.73	-0.310483	56.6729	0
	High	VVNVSSmVSLR	1	1	1	P48758	M7(Oxidation)	0	5.07657e+07	0	0.0002237	2.27411	2	1206.65	0.121341	47.2385	0
	High	EYGGLDVLVNNAGIAFK	1	1	1	P48758		0	1.2514e+08	0	5.237e-05	1.85356	2	1779.93	-0.686601	62.9221	0
	High	GVHAEEGWPNSAYGVTK	2	1	1	P48758		0	1.08467e+08	0	0.009084	1.83381	3	1801.85	-0.115116	47.6233	0
	High	LQAEGLSPR	1	1	1	P48758		0	3.27886e+08	0	0.007677	1.36864	2	970.532	0.369612	42.2599	0
	High	VVNVSSMVSLR	1	1	1	P48758		0	270623458	0	0.0007358	1.18023	2	1190.66	-0.149365	55.2412	0
	High	ELLPLIKPQGR	2	1	1	P48758		0	1.41052e+08	0.002	0.01668	1.51798	3	1263.78	-0.254391	54.006	0
	High	SETITEEELVGLMNK	1	1	1	P48758		0	0	0.002	0.02413	1.50316	2	1692.84	0.923174	60.7448	0
	High	KGVHAEEGWPNSAYGVTK	1	1	1	P48758		0	9.38717e+06	0.006	0.05207	3.04857	3	1929.95	0.525395	45.1378	1
P15508	Spectrin beta chain, erythrocytic OS=Mus musculus OX=10090 GN=Sptb PE=1 SV=4 - [SPTB1_MOUSE]	25.7135	7.52	2	12	12	12	3.1101e+07	2128	245.098	5.32568
	A2	Sequence	# PSMs	# Proteins	# Protein Groups	Protein Group Accessions	Modifications	ΔCn	Area	q-Value	PEP	XCorr	Charge	MH+ [Da]	ΔM [ppm]	RT [min]	# Missed Cleavages
	High	AQSLLSAGHPEGEQIIR	1	1	1	P15508		0	3.82866e+07	0	1.418e-05	2.85478	3	1805.95	-0.600954	49.5612	0
	High	AWESLEEAEYQR	1	1	1	P15508		0	8.49302e+06	0	0.000667	2.6785	2	1510.68	-0.0579662	53.097	0
	High	GNTLTQcLGFQEFQK	1	1	1	P15508	C7(Carbamidomethyl)	0	12995292	0	0.0006093	2.55228	2	1770.85	0.513455	57.776	0
	High	AITAATLQFAEGK	1	1	1	P15508		0	2.74114e+07	0	0.0008036	2.18698	2	1320.71	-2.30568	54.2539	0
	High	KLYQQVLTQAELR	1	1	1	P15508		0	3.60824e+06	0	0.0003696	2.01231	2	1589.9	-0.289959	51.3052	1
	High	HRPDLIDFDK	1	2	1	P15508		0	1.65303e+07	0.005	0.04194	2.01704	3	1255.64	0.986686	47.4849	0
	High	NQTLQNEILGHAPR	1	1	1	P15508		0	974947	0.007	0.05343	2.61183	2	1590.83	-0.906285	52.0322	0
	Medium	KHEAIETDTAAYEER	1	1	1	P15508		0	283289	0.011	0.0872	2.63547	2	1762.83	1.22662	40.2793	1
	Medium	HNLEHAFDVAER	1	1	1	P15508		0	2.76051e+07	0.011	0.08787	2.09358	3	1437.69	0.87312	44.822	0
	Medium	FLDLLEPLGR	1	1	1	P15508		0	1.19334e+07	0.014	0.1217	2.0458	2	1172.67	-0.871403	64.4857	0
	Medium	LIDAGHSEAATIAEWK	1	1	1	P15508		0	0	0.015	0.1268	1.8096	3	1711.86	-0.413759	52.6747	0
	Medium	GNLEVLLFTIQSR	1	1	1	P15508		0	4.09716e+06	0.017	0.1667	2.02498	2	1489.84	1.03601	65.4583	0
P49813	Tropomodulin-1 OS=Mus musculus OX=10090 GN=Tmod1 PE=1 SV=2 - [TMOD1_MOUSE]	24.9763	30.36	2	9	9	14	1.99928e+08	359	40.4409	5.09717
	A2	Sequence	# PSMs	# Proteins	# Protein Groups	Protein Group Accessions	Modifications	ΔCn	Area	q-Value	PEP	XCorr	Charge	MH+ [Da]	ΔM [ppm]	RT [min]	# Missed Cleavages
	High	TLNVESNFISGAGILR	1	1	1	P49813		0	1.67038e+08	0	1.109e-06	3.59368	2	1690.91	-0.181202	60.9106	0
	High	AYAEALKENSYVK	2	1	1	P49813		0	9.02173e+07	0	0.0002672	3.14974	2	1485.76	0.272831	44.7153	1
	High	SNDPVAFALAEMLK	2	1	1	P49813		0	1.47713e+08	0	0.0008301	3.14665	3	1505.77	1.91148	66.52	0
	High	ASNAMMSNNDLVR	1	1	1	P49813		0	9.56278e+07	0	0.0001473	3.02619	2	1422.65	0.457615	46.9618	0
	High	NNDPELEEVNLNNIR	1	1	1	P49813		0	2.43036e+07	0	0.0003065	2.75306	2	1782.86	0.810762	54.5003	0
	High	ASNAmMSNNDLVR	1	1	1	P49813	M5(Oxidation)	0	1.58397e+07	0	0.0005729	2.34117	2	1438.64	-0.425145	42.5043	0
	High	FGYHFTQQGPR	2	2	1	P49813		0	123116564	0	0.005644	2.04399	2	1337.64	3.1148	47.0003	0
	High	LVEALPHNTSLVELK	1	1	1	P49813		0	2.30805e+08	0	0.0001188	1.96308	3	1662.94	0.12741	52.8208	0
	High	RLADLTGPIIPK	1	1	1	P49813		0	6.02444e+06	0.002	0.01542	1.20574	3	1293.79	-0.77586	52.7502	1
	High	ASNAmmSNNDLVR	1	1	1	P49813	M5(Oxidation); M6(Oxidation)	0	1.21955e+07	0.008	0.0795	1.86154	2	1454.64	0.138116	38.5641	0
	Medium	LADLTGPIIPK	1	1	1	P49813		0	2.01941e+08	0.04	0.3123	1.38476	2	1137.69	-0.0523523	54.9682	0
P00920	Carbonic anhydrase 2 OS=Mus musculus OX=10090 GN=Ca2 PE=1 SV=4 - [CAH2_MOUSE]	20.9358	27.31	1	6	6	10	2.92163e+08	260	29.0145	7.00537
	A2	Sequence	# PSMs	# Proteins	# Protein Groups	Protein Group Accessions	Modifications	ΔCn	Area	q-Value	PEP	XCorr	Charge	MH+ [Da]	ΔM [ppm]	RT [min]	# Missed Cleavages
	High	AVQQPDGLAVLGIFLK	2	1	1	P00920		0	1.84599e+08	0	0.0003186	3.31931	3	1668.97	2.52734	66.571	0
	High	EPITVSSEQMSHFR	2	1	1	P00920		0	1.07486e+08	0	0.0001247	3.29544	3	1647.78	-1.42341	49.1462	0
	High	IGPASQGLQK	1	1	1	P00920		0	4.45171e+08	0.002	0.01534	2.31037	2	998.564	1.28713	39.5291	0
	High	YAAELHLVHWNTK	2	1	1	P00920		0	1.92878e+08	0.002	0.03211	2.06129	3	1581.82	-0.30009	51.3904	0
	High	GGPLSDSYR	1	1	1	P00920		0	238439119	0.002	0.0277	1.76719	2	951.453	0.234766	43.181	0
	Medium	VLEALHSIK	1	1	1	P00920		0	1.70636e+08	0.015	0.1318	1.25874	2	1009.6	0.857496	45.773	0
	Medium	EPITVSSEQmSHFR	1	1	1	P00920	M10(Oxidation)	0	3.09586e+06	0.031	0.2398	1.36645	2	1663.78	0.774224	43.8214	0
Q9D8N0	Elongation factor 1-gamma OS=Mus musculus OX=10090 GN=Eef1g PE=1 SV=3 - [EF1G_MOUSE]	20.3478	21.28	1	9	9	11	6.79401e+07	437	50.0292	6.7417
	A2	Sequence	# PSMs	# Proteins	# Protein Groups	Protein Group Accessions	Modifications	ΔCn	Area	q-Value	PEP	XCorr	Charge	MH+ [Da]	ΔM [ppm]	RT [min]	# Missed Cleavages
	High	KLDPGSEETQTLVR	1	1	1	Q9D8N0		0	4.5532e+07	0	1.03e-05	4.14561	2	1572.82	0.899686	44.0385	1
	High	VLSAPPHFHFGQTNR	2	1	1	Q9D8N0		0	1.7701e+07	0	3.314e-05	3.3912	3	1707.87	0.591014	48.703	0
	High	LDPGSEETQTLVR	1	1	1	Q9D8N0		0	3.93815e+07	0	0.0007095	2.58292	2	1444.73	-0.203941	46.6975	0
	High	QATENAKEEVKR	1	1	1	Q9D8N0		0	1.93383e+07	0	0.002376	2.34141	3	1402.74	5.43785	30.7359	2
	High	ALIAAQYSGAQVR	1	1	1	Q9D8N0		0	0	0	0.001309	2.06808	2	1347.74	0.257876	48.128	0
	High	EYFSWEGTFQHVGK	1	1	1	Q9D8N0		0	29835750	0	0.001571	1.91904	2	1714.78	-1.34845	57.9578	0
	High	STFVLDEFKR	2	1	1	Q9D8N0		0	7.49746e+07	0	0.0113	1.87858	3	1241.65	0.0811362	54.1032	1
	High	DPFAHLPK	1	1	1	Q9D8N0		0	3.92647e+07	0.008	0.06799	1.33729	2	924.494	-0.329329	47.8495	0
	Medium	TFLVGER	1	1	1	Q9D8N0		0	8.33137e+07	0.04	0.3063	1.71515	2	821.453	1.14547	47.8299	0
P04919	Band 3 anion transport protein OS=Mus musculus OX=10090 GN=Slc4a1 PE=1 SV=1 - [B3AT_MOUSE]	18.77	6.24	1	5	5	8	2.99179e+07	929	103.07	5.45264
	A2	Sequence	# PSMs	# Proteins	# Protein Groups	Protein Group Accessions	Modifications	ΔCn	Area	q-Value	PEP	XCorr	Charge	MH+ [Da]	ΔM [ppm]	RT [min]	# Missed Cleavages
	High	ANFLEKPVLGFVR	2	1	1	P04919		0	4.584e+07	0	0.0002391	2.94197	3	1489.85	-0.127634	58.4181	0
	High	IPPDSETTLVLVGR	2	1	1	P04919		0	1.66348e+07	0	1.315e-05	2.67691	2	1496.83	0.160084	56.1301	0
	High	ASGPGAAAQIQEVK	1	1	1	P04919		0	12433001	0	2.92e-05	2.49986	2	1326.7	0.505461	43.1777	0
	High	AAATLMTER	1	1	1	P04919		0	2.7279e+07	0	0.008818	2.34733	2	963.493	0.24732	43.2097	0
	High	AAATLmTER	1	1	1	P04919	M6(Oxidation)	0	6.20058e+06	0.002	0.02169	1.94703	2	979.489	1.25977	36.6816	0
	Medium	LILPLIFR	1	1	1	P04919		0	3.25115e+06	0.012	0.08901	1.90588	2	984.662	1.12359	66.318	0
P08032	Spectrin alpha chain, erythrocytic 1 OS=Mus musculus OX=10090 GN=Spta1 PE=1 SV=3 - [SPTA1_MOUSE]	17.7151	4.39	1	9	9	9	1.58781e+07	2415	279.693	5.03369
	A2	Sequence	# PSMs	# Proteins	# Protein Groups	Protein Group Accessions	Modifications	ΔCn	Area	q-Value	PEP	XCorr	Charge	MH+ [Da]	ΔM [ppm]	RT [min]	# Missed Cleavages
	High	HDTLDASLQSFQQER	1	1	1	P08032		0	3.74946e+06	0	2.15e-05	3.3038	2	1774.83	-1.32622	51.8749	0
	High	ALNAADPGSDLLSVQALQR	1	1	1	P08032		0	1.06394e+07	0	9.76e-05	2.57821	2	1939.03	1.02293	58.6298	0
	High	VIALYDFEAR	1	1	1	P08032		0	1.89838e+07	0	0.004626	2.31314	2	1196.63	0.797494	59.2691	0
	High	AIEEQHAALLR	1	1	1	P08032		0	3.65134e+06	0	0.01202	2.05373	2	1250.69	0.883991	43.5286	0
	High	ETAVESSGPK	1	1	1	P08032		0	4.66771e+06	0	0.008487	2.00211	2	1004.49	3.05628	33.1077	0
	High	VLETAEEIQHR	1	1	1	P08032		0	3.46936e+06	0	0.001146	1.77362	2	1324.68	-0.657755	41.7586	0
	High	ISDLENVATR	1	1	1	P08032		0	1.37894e+07	0.002	0.01948	1.63903	2	1117.59	1.14163	45.5048	0
	Medium	HWEQLLEASR	1	1	1	P08032		0	1.03134e+07	0.012	0.1119	2.05141	2	1268.64	-1.17839	52.3726	0
	Medium	GLADVQNLLR	1	1	1	P08032		0	1.48612e+07	0.012	0.09022	1.34342	2	1098.63	0.216046	58.4084	0
P19639	Glutathione S-transferase Mu 3 OS=Mus musculus OX=10090 GN=Gstm3 PE=1 SV=2 - [GSTM3_MOUSE]	17.6361	44.04	1	5	10	11	2.00785e+08	218	25.685	7.76709
	A2	Sequence	# PSMs	# Proteins	# Protein Groups	Protein Group Accessions	Modifications	ΔCn	Area	q-Value	PEP	XCorr	Charge	MH+ [Da]	ΔM [ppm]	RT [min]	# Missed Cleavages
	High	VDTLENQVMDTR	1	1	1	P19639		0	4.87758e+07	0	0.0007767	3.18979	2	1420.67	-0.335002	50.1966	0
	High	LLLEYTDSSYEEKR	1	1	1	P19639		0	3.45326e+07	0	0.0004801	2.52759	2	1745.86	1.69482	51.1164	1
	High	IRVDTLENQVMDTR	2	1	1	P19639		0	110172452	0	0.007449	2.38616	3	1689.86	-0.331238	52.4633	1
	High	IQLMIVccSPDFEK	1	1	1	P19639	C7(Carbamidomethyl); C8(Carbamidomethyl)	0	3.34477e+07	0	0.01083	2.38425	2	1739.82	0.618026	59.3243	0
	High	KHNLcGETEEER	1	4	4	P15626;P19639;Q80W21;O35660	C5(Carbamidomethyl)	0	6.02159e+07	0	0.001376	2.28718	3	1501.67	2.52149	32.7027	1
	High	cLDAFPNLR	1	2	2	P10649;P19639	C1(Carbamidomethyl)	0	187716005	0.005	0.041	2.25199	2	1105.55	0.000665961	55.6231	0
	High	VTQSNAILR	1	2	2	P19639;O35660		0	1.92893e+08	0.005	0.0446	1.31942	2	1001.57	0.465351	42.2828	0
	Medium	YVMGDAPNFDR	1	1	1	P19639		0	1.38377e+08	0.026	0.2096	1.54266	2	1284.57	-0.676625	50.6217	0
	Medium	LYSEFLGK	1	5	5	P10649;P15626;P19639;Q80W21;O35660		0	0	0.028	0.2247	1.31456	2	956.509	0.111234	53.0571	0
	Medium	cLDAFPNLRDFLAR	1	2	2	P10649;P19639	C1(Carbamidomethyl)	0	221746189	0.039	0.2969	1.94313	3	1707.86	-0.503093	62.9808	1
Q61171	Peroxiredoxin-2 OS=Mus musculus OX=10090 GN=Prdx2 PE=1 SV=3 - [PRDX2_MOUSE]	17.3842	28.28	1	6	6	9	3.80163e+08	198	21.7651	5.41455
	A2	Sequence	# PSMs	# Proteins	# Protein Groups	Protein Group Accessions	Modifications	ΔCn	Area	q-Value	PEP	XCorr	Charge	MH+ [Da]	ΔM [ppm]	RT [min]	# Missed Cleavages
	High	SAPDFTATAVVDGAFKEIK	3	1	1	Q61171		0	2.63621e+08	0	3.937e-08	3.33147	3	1967.01	-0.290544	60.2887	1
	High	KEGGLGPLNIPLLADVTK	1	1	1	Q61171		0	1.86367e+08	0	0.006847	2.45354	3	1835.06	-0.313755	63.0457	1
	High	SAPDFTATAVVDGAFK	1	1	1	Q61171		0	8.60713e+07	0	6.923e-06	2.11358	2	1596.79	-0.718354	58.838	0
	High	QITVNDLPVGR	1	1	1	Q61171		0	613754254	0	0.003063	1.29024	2	1211.67	0.0352446	51.6669	0
	High	EGGLGPLNIPLLADVTK	2	1	1	Q61171		0	235189291	0.002	0.02177	2.4192	3	1706.97	-0.194686	66.2138	0
	Medium	NDEGIAYR	1	1	1	Q61171		0	2.63114e+08	0.017	0.1326	1.5728	2	937.438	0.850921	40.7179	0
P61982	14-3-3 protein gamma OS=Mus musculus OX=10090 GN=Ywhag PE=1 SV=2 - [1433G_MOUSE]	17.0024	38.87	2	5	10	10	1.98134e+08	247	28.2849	4.89404
	A2	Sequence	# PSMs	# Proteins	# Protein Groups	Protein Group Accessions	Modifications	ΔCn	Area	q-Value	PEP	XCorr	Charge	MH+ [Da]	ΔM [ppm]	RT [min]	# Missed Cleavages
	High	LAEQAERYDDMAAAMK	1	2	2	P61982;Q9CQV8		0	2.40386e+07	0	0.001717	3.56498	2	1812.83	0.812359	49.0323	1
	High	NVTELNEPLSNEER	1	1	1	P61982		0	5.12133e+07	0	0.0001072	3.40534	2	1643.79	-0.0951441	47.3987	0
	High	NcSETQYESK	1	1	1	P61982	C2(Carbamidomethyl)	0	3.42625e+06	0	0.006101	2.48955	2	1245.51	0.735295	34.6578	0
	High	AYSEAHEISK	1	1	1	P61982		0	5.9062e+06	0	0.007643	1.87326	2	1134.54	0.572203	35.6289	0
	High	DSTLIMQLLR	1	7	6	P62259;P61982;Q9CQV8;P68510;P68254;P63101		0	7.39257e+06	0.002	0.02243	2.10156	2	1189.66	0.680414	65.1084	0
	High	ATVVESSEK	1	1	1	P61982		0	2.22029e+07	0.006	0.04704	1.95835	2	949.486	2.22763	33.2793	0
	High	YLAEVATGEKR	1	1	1	P61982		0	3.38701e+07	0.008	0.07107	1.64892	3	1236.66	1.77478	40.9868	1
	Medium	VISSIEQK	1	5	4	P61982;Q9CQV8;P68510;P68254		0	1.77194e+08	0.017	0.139	1.60934	2	903.515	0.634209	38.9389	0
	Medium	NLLSVAYK	1	7	6	P62259;P61982;Q9CQV8;P68510;P68254;P63101		0	3.19359e+08	0.021	0.179	1.29269	2	907.524	-0.408445	52.503	0
	Medium	LAEQAER	1	7	6	P62259;P61982;Q9CQV8;P68510;P68254;P63101		0	9.78488e+07	0.03	0.237	1.39962	2	816.422	0.69342	32.3993	0
P70290	55 kDa erythrocyte membrane protein OS=Mus musculus OX=10090 GN=Mpp1 PE=1 SV=1 - [EM55_MOUSE]	16.5993	12.66	1	4	4	6	1.15756e+08	466	52.1945	7.1958
	A2	Sequence	# PSMs	# Proteins	# Protein Groups	Protein Group Accessions	Modifications	ΔCn	Area	q-Value	PEP	XCorr	Charge	MH+ [Da]	ΔM [ppm]	RT [min]	# Missed Cleavages
	High	VASVAHSAPSEAPScSPFGK	2	1	1	P70290	C15(Carbamidomethyl)	0	3.49683e+07	0	0.0004004	4.43914	3	1985.94	0.270301	44.6769	0
	High	IAILDIEPQTLK	1	1	1	P70290		0	1.44384e+08	0	0.01078	2.62348	2	1353.8	-0.0795144	59.5614	0
	High	ESAGLIPSPELQEWR	2	1	1	P70290		0	9.34235e+07	0	0.009457	2.44256	2	1711.87	0.200217	59.1769	0
	High	TLVLIGASGVGR	1	1	1	P70290		0	109461153	0.003	0.03667	1.58227	2	1142.69	0.00462341	54.97	0
P63101	14-3-3 protein zeta/delta OS=Mus musculus OX=10090 GN=Ywhaz PE=1 SV=1 - [1433Z_MOUSE]	15.1578	33.88	1	4	8	9	2.32494e+08	245	27.7537	4.79248
	A2	Sequence	# PSMs	# Proteins	# Protein Groups	Protein Group Accessions	Modifications	ΔCn	Area	q-Value	PEP	XCorr	Charge	MH+ [Da]	ΔM [ppm]	RT [min]	# Missed Cleavages
	High	VVSSIEQKTEGAEK	1	1	1	P63101		0	1.02633e+07	0	4.234e-06	3.46841	2	1504.79	0.112149	38.0898	1
	High	SVTEQGAELSNEER	1	1	1	P63101		0	1.08919e+08	0	0.000166	3.42526	2	1548.71	-0.801542	41.4827	0
	High	DSTLIMQLLR	1	7	6	P62259;P61982;Q9CQV8;P68510;P68254;P63101		0	7.39257e+06	0.002	0.02243	2.10156	2	1189.66	0.680414	65.1084	0
	High	mDKNELVQK	1	1	1	P63101	N-Term(Acetyl)	0	1.45745e+08	0.003	0.03922	1.76555	2	1146.58	0.574848	44.0327	1
	High	FLIPNASQPESK	1	1	1	P63101		0	2.32377e+08	0.007	0.05621	2.42491	2	1330.7	0.398206	51.0385	0
	High	EMQPTHPIR	2	3	3	Q9CQV8;P68254;P63101		0	5.68405e+07	0.008	0.07621	1.97209	2	1108.56	0.522612	36.5668	0
	Medium	NLLSVAYK	1	7	6	P62259;P61982;Q9CQV8;P68510;P68254;P63101		0	3.19359e+08	0.021	0.179	1.29269	2	907.524	-0.408445	52.503	0
	Medium	LAEQAER	1	7	6	P62259;P61982;Q9CQV8;P68510;P68254;P63101		0	9.78488e+07	0.03	0.237	1.39962	2	816.422	0.69342	32.3993	0
Q91YR1	Twinfilin-1 OS=Mus musculus OX=10090 GN=Twf1 PE=1 SV=2 - [TWF1_MOUSE]	14.0013	16.86	1	5	5	6	3.0383e+07	350	40.0545	6.66846
	A2	Sequence	# PSMs	# Proteins	# Protein Groups	Protein Group Accessions	Modifications	ΔCn	Area	q-Value	PEP	XCorr	Charge	MH+ [Da]	ΔM [ppm]	RT [min]	# Missed Cleavages
	High	INEVQTDVSVDTK	1	1	1	Q91YR1		0	1.55652e+07	0	0.001436	3.07603	2	1447.73	4.16293	43.9993	0
	High	HQTLQGVAFPISR	2	1	1	Q91YR1		0	2.82835e+07	0	0.008633	2.13423	2	1453.79	-0.180368	51.8726	0
	High	SPLLEIVER	1	1	1	Q91YR1		0	18155852	0.002	0.0263	2.04478	2	1055.61	-0.391093	57.4026	0
	High	QLQMDVIR	1	1	1	Q91YR1		0	4.47096e+07	0.006	0.04958	1.72512	2	1002.54	-0.348928	50.768	0
	Medium	EFGGGHIKDEVFGTVK	1	1	1	Q91YR1		0	3.2378e+06	0.036	0.2704	2.6716	2	1719.87	-1.41169	50.1563	1
Q9CQV8	14-3-3 protein beta/alpha OS=Mus musculus OX=10090 GN=Ywhab PE=1 SV=3 - [1433B_MOUSE]	13.4003	26.42	2	1	7	8	1.98134e+08	246	28.0689	4.83057
	A2	Sequence	# PSMs	# Proteins	# Protein Groups	Protein Group Accessions	Modifications	ΔCn	Area	q-Value	PEP	XCorr	Charge	MH+ [Da]	ΔM [ppm]	RT [min]	# Missed Cleavages
	High	AVTEQGHELSNEER	1	1	1	Q9CQV8		0	11946009	0	2.046e-05	4.15234	2	1598.74	0.277153	36.974	0
	High	LAEQAERYDDMAAAMK	1	2	2	P61982;Q9CQV8		0	2.40386e+07	0	0.001717	3.56498	2	1812.83	0.812359	49.0323	1
	High	DSTLIMQLLR	1	7	6	P62259;P61982;Q9CQV8;P68510;P68254;P63101		0	7.39257e+06	0.002	0.02243	2.10156	2	1189.66	0.680414	65.1084	0
	High	EMQPTHPIR	2	3	3	Q9CQV8;P68254;P63101		0	5.68405e+07	0.008	0.07621	1.97209	2	1108.56	0.522612	36.5668	0
	Medium	VISSIEQK	1	5	4	P61982;Q9CQV8;P68510;P68254		0	1.77194e+08	0.017	0.139	1.60934	2	903.515	0.634209	38.9389	0
	Medium	NLLSVAYK	1	7	6	P62259;P61982;Q9CQV8;P68510;P68254;P63101		0	3.19359e+08	0.021	0.179	1.29269	2	907.524	-0.408445	52.503	0
	Medium	LAEQAER	1	7	6	P62259;P61982;Q9CQV8;P68510;P68254;P63101		0	9.78488e+07	0.03	0.237	1.39962	2	816.422	0.69342	32.3993	0
Q9QYB8	Beta-adducin OS=Mus musculus OX=10090 GN=Add2 PE=1 SV=4 - [ADDB_MOUSE]	13.3887	7.86	1	4	5	6	3.62803e+07	725	80.5913	6.21436
	A2	Sequence	# PSMs	# Proteins	# Protein Groups	Protein Group Accessions	Modifications	ΔCn	Area	q-Value	PEP	XCorr	Charge	MH+ [Da]	ΔM [ppm]	RT [min]	# Missed Cleavages
	High	NHGMVALGDTVEEAFYK	2	1	1	Q9QYB8		0	27785082	0	0.009245	3.80345	2	1880.88	-0.32348	58.6121	0
	High	GNNSSNIWALR	1	1	1	Q9QYB8		0	1.61272e+07	0	0.004361	2.25184	2	1231.62	2.06852	54.8839	0
	High	LGEHEFEALMR	1	1	1	Q9QYB8		0	2.05043e+07	0.003	0.03554	2.27802	3	1331.64	-0.0388964	54.645	0
	High	VNILGEVVEK	1	1	1	Q9QYB8		0	6.05515e+07	0.006	0.05285	1.81454	2	1099.64	2.08962	55.7444	0
	Medium	mLDNLGYR	1	2	2	Q9QYC0;Q9QYB8	M1(Oxidation)	0	16701269	0.017	0.134	1.53819	2	997.478	0.707321	45.7126	0
Q99J09	Methylosome protein 50 OS=Mus musculus OX=10090 GN=Wdr77 PE=1 SV=1 - [MEP50_MOUSE]	12.5461	13.45	1	3	3	4	3.12049e+07	342	36.9192	5.2749
	A2	Sequence	# PSMs	# Proteins	# Protein Groups	Protein Group Accessions	Modifications	ΔCn	Area	q-Value	PEP	XCorr	Charge	MH+ [Da]	ΔM [ppm]	RT [min]	# Missed Cleavages
	High	AHAGQVTcVAASPHK	1	1	1	Q99J09	C8(Carbamidomethyl)	0	4.5367e+06	0	0.002173	3.61029	3	1533.76	-1.13865	34.1692	0
	High	NAScTLSSAVHSQGVTR	2	1	1	Q99J09	C4(Carbamidomethyl)	0	5.33075e+07	0	1.263e-06	3.13312	3	1774.85	0.0668107	42.9522	0
	High	IWDLAQQVSLNSYR	1	1	1	Q99J09		0	3.57705e+07	0.002	0.01579	2.81893	2	1692.87	2.13822	60.3633	0
Q9WUM4	Coronin-1C OS=Mus musculus OX=10090 GN=Coro1c PE=1 SV=2 - [COR1C_MOUSE]	12.4493	14.98	1	6	6	6	7.56741e+07	474	53.087	7.07861
	A2	Sequence	# PSMs	# Proteins	# Protein Groups	Protein Group Accessions	Modifications	ΔCn	Area	q-Value	PEP	XCorr	Charge	MH+ [Da]	ΔM [ppm]	RT [min]	# Missed Cleavages
	High	AIFLADGNVFTTGFSR	1	1	1	Q9WUM4		0	8.69357e+07	0	0.0004258	2.88041	2	1715.88	0.177507	62.6586	0
	High	VTWDSSFcAVNPR	1	1	1	Q9WUM4	C8(Carbamidomethyl)	0	4.74071e+07	0	0.0008631	2.7736	2	1538.71	-0.138665	55.2552	0
	High	VGIVAWHPTAR	1	1	1	Q9WUM4		0	7.03121e+07	0	0.01173	2.13961	3	1206.67	-0.00190121	49.6341	0
	High	KPTDTASVQNEAK	1	1	1	Q9WUM4		0	5.96553e+06	0.007	0.05685	2.92748	2	1388.71	3.72534	33.372	0
	High	NADPILISLK	1	1	1	Q9WUM4		0	4.31328e+07	0.007	0.06211	1.59946	2	1083.64	-1.7789	57.0679	0
	Medium	QLALWNPK	1	1	1	Q9WUM4		0	6.97747e+07	0.023	0.1939	1.72818	2	969.552	0.390131	55.1739	0
P35700	Peroxiredoxin-1 OS=Mus musculus OX=10090 GN=Prdx1 PE=1 SV=1 - [PRDX1_MOUSE]	11.6474	26.63	2	6	6	8	9.24897e+07	199	22.1624	8.11865
	A2	Sequence	# PSMs	# Proteins	# Protein Groups	Protein Group Accessions	Modifications	ΔCn	Area	q-Value	PEP	XCorr	Charge	MH+ [Da]	ΔM [ppm]	RT [min]	# Missed Cleavages
	High	LVQAFQFTDK	1	1	1	P35700		0	8.24294e+07	0	0.004929	2.49066	2	1196.63	0.0834128	54.4459	0
	High	QITINDLPVGR	1	2	1	P35700		0	1.31009e+08	0	0.0007992	1.63839	2	1225.69	1.80712	54.4273	0
	High	GLFIIDDKGILR	2	1	1	P35700		0	3.1871e+07	0.002	0.02517	1.87043	2	1359.8	-0.399696	59.5022	1
	High	ATAVMPDGQFK	1	1	1	P35700		0	4.44311e+07	0.002	0.02305	1.84529	2	1164.57	0.195594	46.9147	0
	High	IGYPAPNFK	1	1	1	P35700		0	6.40304e+07	0.007	0.06037	1.35135	2	1006.54	-0.292435	50.1395	0
	Medium	GLFIIDDK	1	2	1	P35700		0	4.81162e+06	0.012	0.1084	1.96454	2	920.51	0.756916	57.5218	0
	Medium	ATAVmPDGQFK	1	1	1	P35700	M5(Oxidation)	0	1.17855e+07	0.032	0.2502	1.83805	2	1180.57	-1.29019	42.1533	0
P47962	60S ribosomal protein L5 OS=Mus musculus OX=10090 GN=Rpl5 PE=1 SV=3 - [RL5_MOUSE]	11.4485	18.18	1	4	4	5	3.48918e+07	297	34.3787	9.77393
	A2	Sequence	# PSMs	# Proteins	# Protein Groups	Protein Group Accessions	Modifications	ΔCn	Area	q-Value	PEP	XCorr	Charge	MH+ [Da]	ΔM [ppm]	RT [min]	# Missed Cleavages
	High	VGLTNYAAAYcTGLLLAR	2	1	1	P47962	C11(Carbamidomethyl)	0	2.66812e+07	0	0.0003619	2.64764	3	1927.01	-1.39936	62.4327	0
	High	HIMGQNVADYMR	1	1	1	P47962		0	1.45287e+07	0	0.009325	2.5742	2	1434.66	-0.894505	49.2977	0
	High	GAVDGGLSIPHSTK	1	1	1	P47962		0	3.35762e+07	0	0.000664	2.36145	3	1338.7	0.133613	44.9164	0
	High	DIIcQIAYAR	1	1	1	P47962	C4(Carbamidomethyl)	0	4.4418e+07	0.002	0.03322	1.64958	2	1222.62	-0.291163	55.8888	0
P62259	14-3-3 protein epsilon OS=Mus musculus OX=10090 GN=Ywhae PE=1 SV=1 - [1433E_MOUSE]	11.3639	24.31	1	4	7	7	1.76196e+08	255	29.1554	4.7417
	A2	Sequence	# PSMs	# Proteins	# Protein Groups	Protein Group Accessions	Modifications	ΔCn	Area	q-Value	PEP	XCorr	Charge	MH+ [Da]	ΔM [ppm]	RT [min]	# Missed Cleavages
	High	YLAEFATGNDRK	1	1	1	P62259		0	1.1138e+08	0	0.001516	2.66268	3	1384.68	-0.638965	45.6717	1
	High	VAGMDVELTVEER	1	1	1	P62259		0	10403449	0	0.0001602	2.57099	2	1447.71	1.14807	53.934	0
	High	HLIPAANTGESK	1	1	1	P62259		0	1.77411e+07	0.002	0.01314	2.14464	2	1237.65	0.320738	38.42	0
	High	DSTLIMQLLR	1	7	6	P62259;P61982;Q9CQV8;P68510;P68254;P63101		0	7.39257e+06	0.002	0.02243	2.10156	2	1189.66	0.680414	65.1084	0
	Medium	NLLSVAYK	1	7	6	P62259;P61982;Q9CQV8;P68510;P68254;P63101		0	3.19359e+08	0.021	0.179	1.29269	2	907.524	-0.408445	52.503	0
	Medium	YLAEFATGNDR	1	1	1	P62259		0	3.39389e+07	0.029	0.2293	1.884	2	1256.59	0.47177	49.8523	0
	Medium	LAEQAER	1	7	6	P62259;P61982;Q9CQV8;P68510;P68254;P63101		0	9.78488e+07	0.03	0.237	1.39962	2	816.422	0.69342	32.3993	0
P24270	Catalase OS=Mus musculus OX=10090 GN=Cat PE=1 SV=4 - [CATA_MOUSE]	10.9494	8.35	1	3	3	4	1.57457e+07	527	59.7577	7.88428
	A2	Sequence	# PSMs	# Proteins	# Protein Groups	Protein Group Accessions	Modifications	ΔCn	Area	q-Value	PEP	XCorr	Charge	MH+ [Da]	ΔM [ppm]	RT [min]	# Missed Cleavages
	High	ASQRPDVLTTGGGNPIGDK	2	1	1	P24270		0	2.02935e+07	0	8.537e-05	3.24932	3	1882.96	0.159334	44.9905	0
	High	FNSANEDNVTQVR	1	1	1	P24270		0	1.69692e+07	0	0.0001095	2.50977	2	1493.7	0.131496	42.4085	0
	High	LVNADGEAVYcK	1	1	1	P24270	C11(Carbamidomethyl)	0	9.97437e+06	0	0.0008044	2.01633	2	1338.64	-0.0713516	43.2004	0
Q9JJU8	SH3 domain-binding glutamic acid-rich-like protein OS=Mus musculus OX=10090 GN=Sh3bgrl PE=1 SV=1 - [SH3L1_MOUSE]	10.1857	60.53	1	6	6	6	6.27056e+07	114	12.8032	4.91943
	A2	Sequence	# PSMs	# Proteins	# Protein Groups	Protein Group Accessions	Modifications	ΔCn	Area	q-Value	PEP	XCorr	Charge	MH+ [Da]	ΔM [ppm]	RT [min]	# Missed Cleavages
	High	IGFEEKDIAANEENRK	1	1	1	Q9JJU8		0	3.13932e+07	0	0.001955	3.02845	3	1862.93	0.376655	44.2353	2
	High	VYIASSSGSTAIK	1	1	1	Q9JJU8		0	1.18356e+08	0	0.0006942	2.31574	2	1283.68	0.609824	43.2705	0
	High	GDYDAFFEAR	1	1	1	Q9JJU8		0	37091377	0.003	0.0394	1.59415	2	1190.51	0.36543	56.9484	0
	High	QQDVLcFLEANK	1	1	1	Q9JJU8	C6(Carbamidomethyl)	0	0	0.006	0.04671	2.71594	2	1464.71	-1.46445	60.2794	0
	High	DIAANEENRK	1	1	1	Q9JJU8		0	1.2088e+07	0.008	0.07523	2.12556	3	1159.57	3.50356	33.6045	1
	Medium	ENNAVYAFLGLTAPPGsK	1	1	1	Q9JJU8	S17(Phospho)	0	3.26694e+07	0.017	0.1426	2.17178	4	1928.92	0.682483	52.7143	0
O70325	Phospholipid hydroperoxide glutathione peroxidase OS=Mus musculus OX=10090 GN=Gpx4 PE=1 SV=4 - [GPX4_MOUSE]	9.41275	19.29	1	3	3	4	1.51153e+08	197	22.2149	8.45557
	A2	Sequence	# PSMs	# Proteins	# Protein Groups	Protein Group Accessions	Modifications	ΔCn	Area	q-Value	PEP	XCorr	Charge	MH+ [Da]	ΔM [ppm]	RT [min]	# Missed Cleavages
	High	DIDGHMVcLDKYR	1	1	1	O70325	C8(Carbamidomethyl)	0	1.02512e+07	0	0.0006669	2.74724	2	1621.75	0.493629	48.9448	1
	High	TDVNYTQLVDLHAR	2	1	1	O70325		0	1.98659e+08	0	5.819e-06	2.35497	2	1644.83	-0.0920437	53.8938	0
	High	ILAFPcNQFGR	1	1	1	O70325	C6(Carbamidomethyl)	0	2.44548e+08	0	0.0008327	2.23219	2	1322.67	0.232037	56.9873	0
Q3TTY5	Keratin, type II cytoskeletal 2 epidermal OS=Mus musculus OX=10090 GN=Krt2 PE=1 SV=1 - [K22E_MOUSE]	9.26439	6.22	6	3	4	5	3.9736e+07	707	70.8798	8.06006
	A2	Sequence	# PSMs	# Proteins	# Protein Groups	Protein Group Accessions	Modifications	ΔCn	Area	q-Value	PEP	XCorr	Charge	MH+ [Da]	ΔM [ppm]	RT [min]	# Missed Cleavages
	High	GFSSGSAVVSGGSR	1	1	1	Q3TTY5		0	72473262	0	0.00379	2.66228	2	1254.61	2.21879	42.0492	0
	High	KYEDEINKR	2	1	1	Q3TTY5		0	3.14633e+07	0.002	0.02947	1.61841	3	1194.61	0.912103	35.0051	2
	Medium	FASFIDKVR	1	17	5	Q3TTY5;P04104;Q6NXH9;Q8BGZ7;Q8VED5		0	874906	0.023	0.1975	2.00364	3	1082.6	-0.528603	51.0258	1
	Medium	LLRDYQELMNTK	1	1	1	Q3TTY5		0	1.52713e+07	0.045	0.3569	2.6361	3	1523.79	-0.862084	51.7111	1
P20029	Endoplasmic reticulum chaperone BiP OS=Mus musculus OX=10090 GN=Hspa5 PE=1 SV=3 - [BIP_MOUSE]	9.2248	9.16	1	3	5	5	1.08002e+08	655	72.3775	5.16064
	A2	Sequence	# PSMs	# Proteins	# Protein Groups	Protein Group Accessions	Modifications	ΔCn	Area	q-Value	PEP	XCorr	Charge	MH+ [Da]	ΔM [ppm]	RT [min]	# Missed Cleavages
	High	VEIIANDQGNR	1	6	2	P20029;P63017		0	1.84907e+08	0	0.001799	2.41135	2	1228.63	0.395838	42.3911	0
	High	IINEPTAAAIAYGLDK	1	4	2	P20029;P63017		0	1.15217e+08	0	0.0003801	1.94002	2	1659.89	-0.429215	58.2882	0
	High	TKPYIQVDIGGGQTK	1	1	1	P20029		0	728235	0.002	0.03356	2.70817	2	1604.86	0.148456	47.6215	0
	High	IINEPTAAAIAYGLDKR	1	1	1	P20029		0	2.38824e+07	0.006	0.04886	1.31076	3	1816	-0.492154	56.1488	1
	High	SQIFSTASDNQPTVTIK	1	1	1	P20029		0	7.01395e+06	0.008	0.06545	2.16527	2	1836.93	0.217972	51.3352	0
P68254	14-3-3 protein theta OS=Mus musculus OX=10090 GN=Ywhaq PE=1 SV=1 - [1433T_MOUSE]	9.01473	22.86	2	1	6	7	1.98134e+08	245	27.7608	4.77979
	A2	Sequence	# PSMs	# Proteins	# Protein Groups	Protein Group Accessions	Modifications	ΔCn	Area	q-Value	PEP	XCorr	Charge	MH+ [Da]	ΔM [ppm]	RT [min]	# Missed Cleavages
	High	AVTEQGAELSNEER	1	1	1	P68254		0	2.35857e+07	0	3.085e-05	3.33174	2	1532.72	1.36456	41.043	0
	High	DSTLIMQLLR	1	7	6	P62259;P61982;Q9CQV8;P68510;P68254;P63101		0	7.39257e+06	0.002	0.02243	2.10156	2	1189.66	0.680414	65.1084	0
	High	EMQPTHPIR	2	3	3	Q9CQV8;P68254;P63101		0	5.68405e+07	0.008	0.07621	1.97209	2	1108.56	0.522612	36.5668	0
	Medium	VISSIEQK	1	5	4	P61982;Q9CQV8;P68510;P68254		0	1.77194e+08	0.017	0.139	1.60934	2	903.515	0.634209	38.9389	0
	Medium	NLLSVAYK	1	7	6	P62259;P61982;Q9CQV8;P68510;P68254;P63101		0	3.19359e+08	0.021	0.179	1.29269	2	907.524	-0.408445	52.503	0
	Medium	LAEQAER	1	7	6	P62259;P61982;Q9CQV8;P68510;P68254;P63101		0	9.78488e+07	0.03	0.237	1.39962	2	816.422	0.69342	32.3993	0
P02535	Keratin, type I cytoskeletal 10 OS=Mus musculus OX=10090 GN=Krt10 PE=1 SV=3 - [K1C10_MOUSE]	8.98214	9.3	14	3	6	7	1.54655e+08	570	57.7351	5.10986
	A2	Sequence	# PSMs	# Proteins	# Protein Groups	Protein Group Accessions	Modifications	ΔCn	Area	q-Value	PEP	XCorr	Charge	MH+ [Da]	ΔM [ppm]	RT [min]	# Missed Cleavages
	High	QSLEASLAETEGR	1	1	1	P02535		0	45077300	0	7.214e-05	2.88077	2	1390.68	-0.157936	51.2256	0
	High	QSVEADINGLRR	1	2	2	P02535;P08730		0	1.09319e+08	0	0.003699	1.63019	3	1357.72	0.273473	47.6542	1
	High	ALEESNYELEGK	1	1	1	P02535		0	1.46754e+08	0.002	0.01602	2.25288	2	1381.65	0.19093	45.5783	0
	High	VTMQNLNDR	1	6	1	P02535		0	1.50404e+08	0.007	0.05456	1.91647	2	1090.53	0.701107	42.3847	0
	Medium	QSVEADINGLR	1	2	2	P02535;P08730		0	1.71226e+07	0.012	0.1136	1.93201	2	1201.62	-1.39411	50.5839	0
	Medium	VTmQNLNDR	1	6	1	P02535	M3(Oxidation)	0	6.49549e+07	0.022	0.1917	1.51937	2	1106.53	-0.229489	35.2479	0
	Medium	LAADDFR	1	17	2	P02535;P08730		0	1.66808e+08	0.033	0.2597	1.51505	2	807.4	0.444194	44.8094	0
O89112	Glutathione S-transferase LANCL1 OS=Mus musculus OX=10090 GN=Lancl1 PE=1 SV=1 - [LANC1_MOUSE]	8.94746	12.28	1	5	5	5	5.11707e+07	399	45.3116	7.76709
	A2	Sequence	# PSMs	# Proteins	# Protein Groups	Protein Group Accessions	Modifications	ΔCn	Area	q-Value	PEP	XCorr	Charge	MH+ [Da]	ΔM [ppm]	RT [min]	# Missed Cleavages
	High	LHSLVKPSVDFVcR	1	1	1	O89112	C13(Carbamidomethyl)	0	1.65401e+07	0	0.000173	2.71246	3	1656.89	0.13343	48.9368	0
	High	AFPNPYADYNK	1	1	1	O89112		0	9.25095e+07	0.002	0.01977	2.23445	2	1299.6	-0.337116	51.2887	0
	High	QAEEcITR	1	1	1	O89112	C5(Carbamidomethyl)	0	2.08034e+07	0.006	0.04754	1.96014	2	1006.46	0.607959	36.2875	0
	High	QSLNcLSR	1	1	1	O89112	C5(Carbamidomethyl)	0	2.51466e+07	0.008	0.06562	2.04041	2	977.484	0.2484	41.7196	0
	Medium	LTPEFSHR	1	1	1	O89112		0	3.5856e+07	0.043	0.3366	1.14227	2	986.506	0.224563	40.7997	0
Q9WV69	Dematin OS=Mus musculus OX=10090 GN=Dmtn PE=1 SV=1 - [DEMA_MOUSE]	8.93538	11.6	1	4	4	5	1.22105e+08	405	45.4402	8.41162
	A2	Sequence	# PSMs	# Proteins	# Protein Groups	Protein Group Accessions	Modifications	ΔCn	Area	q-Value	PEP	XCorr	Charge	MH+ [Da]	ΔM [ppm]	RT [min]	# Missed Cleavages
	High	STSPPPSPEVWAESR	2	1	1	Q9WV69		0	1.90915e+07	0.002	0.01668	2.50155	2	1626.78	-0.284659	51.2711	0
	High	TLGIISQASTPR	1	1	1	Q9WV69		0	7.07033e+07	0.002	0.01284	1.40853	2	1243.7	0.553327	49.9839	0
	High	HLSAEDFSR	1	1	1	Q9WV69		0	1.37137e+08	0.003	0.03583	1.89011	2	1061.5	0.741735	42.8401	0
	High	VFAMSPEEFGK	1	1	1	Q9WV69		0	1.58476e+08	0.005	0.0443	2.02256	2	1241.59	-1.63557	55.6785	0
P04104	Keratin, type II cytoskeletal 1 OS=Mus musculus OX=10090 GN=Krt1 PE=1 SV=4 - [K2C1_MOUSE]	8.83217	5.18	9	2	4	5	1.55855e+08	637	65.5653	8.14795
	A2	Sequence	# PSMs	# Proteins	# Protein Groups	Protein Group Accessions	Modifications	ΔCn	Area	q-Value	PEP	XCorr	Charge	MH+ [Da]	ΔM [ppm]	RT [min]	# Missed Cleavages
	High	TNAENEFVTIK	1	1	1	P04104		0	5.99674e+07	0	0.00429	2.69323	2	1265.64	-0.391069	50.3414	0
	High	FLEQQNQVLQTK	1	5	2	P04104;Q6NXH9		0	1.93455e+08	0	0.003511	1.94658	2	1475.78	-0.410448	47.143	0
	High	TNAENEFVTIKK	2	1	1	P04104		0	2.14141e+08	0.002	0.03412	1.43466	2	1393.73	0.6964	45.1583	1
	Medium	FASFIDKVR	1	17	5	Q3TTY5;P04104;Q6NXH9;Q8BGZ7;Q8VED5		0	874906	0.023	0.1975	2.00364	3	1082.6	-0.528603	51.0258	1
P31725	Protein S100-A9 OS=Mus musculus OX=10090 GN=S100a9 PE=1 SV=3 - [S10A9_MOUSE]	8.57411	30.97	1	3	3	3	3.73129e+07	113	13.0403	7.1665
	A2	Sequence	# PSMs	# Proteins	# Protein Groups	Protein Group Accessions	Modifications	ΔCn	Area	q-Value	PEP	XCorr	Charge	MH+ [Da]	ΔM [ppm]	RT [min]	# Missed Cleavages
	High	SITTIIDTFHQYSR	1	1	1	P31725		0	3.52155e+07	0	0.003428	3.07052	2	1681.85	-0.745777	60.6233	0
	High	QMVEAQLATFMK	1	1	1	P31725		0	7.20633e+07	0	0.0003133	2.72999	2	1396.7	0.565515	59.2598	0
	High	EGHPDTLSK	1	1	1	P31725		0	4.6599e+06	0.008	0.08414	2.7736	2	983.482	2.36271	32.1218	0
Q9Z0P5	Twinfilin-2 OS=Mus musculus OX=10090 GN=Twf2 PE=1 SV=1 - [TWF2_MOUSE]	8.54695	13.18	1	3	3	3	1.34165e+07	349	39.4464	6.80029
	A2	Sequence	# PSMs	# Proteins	# Protein Groups	Protein Group Accessions	Modifications	ΔCn	Area	q-Value	PEP	XCorr	Charge	MH+ [Da]	ΔM [ppm]	RT [min]	# Missed Cleavages
	High	HLSScAAPAPLTSAER	1	1	1	Q9Z0P5	C5(Carbamidomethyl)	0	6.79063e+06	0	0.001923	3.16671	2	1667.82	0.224911	42.6416	0
	High	HQTLQGLAFPLQPEAQR	1	1	1	Q9Z0P5		0	24469800	0	0.011	3.06098	2	1934.02	-0.321641	56.2399	0
	High	INEVKTEISVESK	1	1	1	Q9Z0P5		0	8.98902e+06	0	0.008801	2.31926	3	1475.8	0.330443	42.9689	1
P0CG49	Polyubiquitin-B OS=Mus musculus OX=10090 GN=Ubb PE=2 SV=1 - [UBB_MOUSE]	7.97584	49.84	4	3	3	3	3.6787e+07	305	34.3475	7.53271
	A2	Sequence	# PSMs	# Proteins	# Protein Groups	Protein Group Accessions	Modifications	ΔCn	Area	q-Value	PEP	XCorr	Charge	MH+ [Da]	ΔM [ppm]	RT [min]	# Missed Cleavages
	High	TITLEVEPSDTIENVK	1	4	1	P0CG49		0	79487507	0	0.0001482	2.82827	2	1787.93	0.906846	54.8925	0
	High	IQDKEGIPPDQQR	1	4	1	P0CG49		0	3.36004e+06	0.002	0.01995	2.51353	2	1523.78	2.0673	36.6362	1
	High	ESTLHLVLR	1	4	1	P0CG49		0	2.75133e+07	0.005	0.04242	2.63404	2	1067.62	2.2529	50.6455	0
P11247	Myeloperoxidase OS=Mus musculus OX=10090 GN=Mpo PE=1 SV=2 - [PERM_MOUSE]	7.8954	6.13	1	4	4	4	2.18955e+07	718	81.1298	9.5542
	A2	Sequence	# PSMs	# Proteins	# Protein Groups	Protein Group Accessions	Modifications	ΔCn	Area	q-Value	PEP	XCorr	Charge	MH+ [Da]	ΔM [ppm]	RT [min]	# Missed Cleavages
	High	VVLEGGIDPILR	1	1	1	P11247		0	3.92909e+07	0	0.0007732	2.09155	2	1280.76	-0.0714833	58.0987	0
	Medium	VFFASWR	1	1	1	P11247		0	1.33011e+07	0.037	0.288	1.64105	2	912.472	-0.387587	59.0106	0
	Medium	IIcDNTGITTVSK	1	1	1	P11247	C3(Carbamidomethyl)	0	1.30944e+07	0.043	0.3353	2.09719	2	1421.73	0.77348	44.5907	0
	Medium	YGHTLIQPFMFR	1	1	1	P11247		0	9.86183e+06	0.044	0.3486	2.06561	3	1509.77	0.372937	59.3901	0
Q00612	Glucose-6-phosphate 1-dehydrogenase X OS=Mus musculus OX=10090 GN=G6pdx PE=1 SV=3 - [G6PD1_MOUSE]	7.8297	8.74	2	4	4	4	1.28048e+07	515	59.2248	6.49365
	A2	Sequence	# PSMs	# Proteins	# Protein Groups	Protein Group Accessions	Modifications	ΔCn	Area	q-Value	PEP	XCorr	Charge	MH+ [Da]	ΔM [ppm]	RT [min]	# Missed Cleavages
	High	DGLLPEDTFIVGYAR	1	1	1	Q00612		0	1.39592e+07	0.002	0.02756	2.34356	2	1665.85	0.936347	62.7733	0
	High	VGFQYEGTYK	1	1	1	Q00612		0	3.34687e+06	0.002	0.02133	1.90779	2	1191.57	1.08448	49.1411	0
	High	EMVQNLMVLR	1	2	1	Q00612		0	8.54233e+06	0.002	0.01379	1.80149	2	1232.65	-0.0632135	58.3264	0
	High	VQPNEAVYTK	1	1	1	Q00612		0	1.59127e+07	0.008	0.06363	1.77686	2	1148.59	0.213245	39.9826	0
P14206	40S ribosomal protein SA OS=Mus musculus OX=10090 GN=Rpsa PE=1 SV=4 - [RSSA_MOUSE]	7.73969	9.49	1	2	2	3	2.06117e+07	295	32.8174	4.86865
	A2	Sequence	# PSMs	# Proteins	# Protein Groups	Protein Group Accessions	Modifications	ΔCn	Area	q-Value	PEP	XCorr	Charge	MH+ [Da]	ΔM [ppm]	RT [min]	# Missed Cleavages
	High	FTPGTFTNQIQAAFR	2	1	1	P14206		0	9.23535e+06	0	0.0004036	2.95387	2	1698.86	-0.856613	61.3965	0
	High	FAAATGATPIAGR	1	1	1	P14206		0	3.1988e+07	0.006	0.05278	1.99466	2	1203.65	0.302247	44.502	0
Q9QYC0	Alpha-adducin OS=Mus musculus OX=10090 GN=Add1 PE=1 SV=2 - [ADDA_MOUSE]	7.19311	7.21	1	3	4	4	5.26487e+07	735	80.5963	5.89697
	A2	Sequence	# PSMs	# Proteins	# Protein Groups	Protein Group Accessions	Modifications	ΔCn	Area	q-Value	PEP	XCorr	Charge	MH+ [Da]	ΔM [ppm]	RT [min]	# Missed Cleavages
	High	cIVHIHTPAGAAVSAMK	1	1	1	Q9QYC0	C1(Carbamidomethyl)	0	1.02058e+07	0	0.005668	3.0598	3	1762.91	-0.820408	47.2209	0
	High	VNLQGDIVDR	1	1	1	Q9QYC0		0	7.54422e+07	0.002	0.02193	1.8676	2	1128.6	0.158114	47.5321	0
	High	TLASAGGPDNLVLLDPGK	1	1	1	Q9QYC0		0	6.58027e+07	0.006	0.04834	2.26571	2	1737.94	-1.38249	58.0158	0
	Medium	mLDNLGYR	1	2	2	Q9QYC0;Q9QYB8	M1(Oxidation)	0	16701269	0.017	0.134	1.53819	2	997.478	0.707321	45.7126	0
Q9JMA1	Ubiquitin carboxyl-terminal hydrolase 14 OS=Mus musculus OX=10090 GN=Usp14 PE=1 SV=3 - [UBP14_MOUSE]	7.14034	9.74	1	4	4	4	1.45319e+07	493	55.966	5.23682
	A2	Sequence	# PSMs	# Proteins	# Protein Groups	Protein Group Accessions	Modifications	ΔCn	Area	q-Value	PEP	XCorr	Charge	MH+ [Da]	ΔM [ppm]	RT [min]	# Missed Cleavages
	High	ETDSSSAPAVTPSK	1	1	1	Q9JMA1		0	2.42571e+06	0	0.002179	2.68367	2	1376.66	0.752255	35.9365	0
	High	cTESEEEEVTK	1	1	1	Q9JMA1	C1(Carbamidomethyl)	0	3.16364e+06	0	0.008705	2.05293	2	1340.55	1.19749	36.6979	0
	High	SSSSGHYVSWVR	1	1	1	Q9JMA1		0	3.4203e+06	0	0.00333	1.35862	2	1351.64	0.897441	46.7147	0
	High	LPAYLTIQMVR	1	1	1	Q9JMA1		0	3.70117e+07	0.002	0.02256	2.40374	2	1304.74	-0.4768	60.0688	0
P17182	Alpha-enolase OS=Mus musculus OX=10090 GN=Eno1 PE=1 SV=3 - [ENOA_MOUSE]	7.11036	9.91	2	3	3	3	2.82377e+06	434	47.1112	6.80029
	A2	Sequence	# PSMs	# Proteins	# Protein Groups	Protein Group Accessions	Modifications	ΔCn	Area	q-Value	PEP	XCorr	Charge	MH+ [Da]	ΔM [ppm]	RT [min]	# Missed Cleavages
	High	GVSQAVEHINK	1	1	1	P17182		0	2.4384e+06	0	0.008079	2.51989	2	1181.63	0.314689	39.7204	0
	High	LAMQEFMILPVGASSFR	1	1	1	P17182		0	5.09767e+06	0.006	0.05285	2.68786	2	1896.97	1.65498	65.9098	0
	Medium	VNQIGSVTESLQAcK	1	2	1	P17182	C14(Carbamidomethyl)	0	935245	0.026	0.2036	1.9026	2	1633.82	-0.601737	50.6405	0
Q9D6Y7	Mitochondrial peptide methionine sulfoxide reductase OS=Mus musculus OX=10090 GN=Msra PE=1 SV=1 - [MSRA_MOUSE]	7.04914	16.31	1	3	3	3	6.61323e+06	233	25.9718	8.41162
	A2	Sequence	# PSMs	# Proteins	# Protein Groups	Protein Group Accessions	Modifications	ΔCn	Area	q-Value	PEP	XCorr	Charge	MH+ [Da]	ΔM [ppm]	RT [min]	# Missed Cleavages
	High	SAVYPTSAVQMEAALR	1	1	1	Q9D6Y7		0	9.84652e+06	0	0.0002794	2.93921	2	1693.86	0.056944	56.7003	0
	Medium	VISAEEALPGR	1	1	1	Q9D6Y7		0	4.14192e+06	0.012	0.1097	1.88622	2	1141.62	0.990478	47.1249	0
	Medium	HNFGPITTDIR	1	1	1	Q9D6Y7		0	5.85125e+06	0.021	0.1823	2.22371	2	1270.65	-0.139438	49.4879	0
P53026	60S ribosomal protein L10a OS=Mus musculus OX=10090 GN=Rpl10a PE=1 SV=3 - [RL10A_MOUSE]	7.00976	21.66	1	4	4	4	5.33418e+07	217	24.9006	9.979
	A2	Sequence	# PSMs	# Proteins	# Protein Groups	Protein Group Accessions	Modifications	ΔCn	Area	q-Value	PEP	XCorr	Charge	MH+ [Da]	ΔM [ppm]	RT [min]	# Missed Cleavages
	High	KYDAFLASESLIK	1	1	1	P53026		0	5.53482e+07	0	2.25e-05	2.85131	2	1484.8	0.100294	56.092	1
	High	VLcLAVAVGHVK	1	1	1	P53026	C3(Carbamidomethyl)	0	4.65993e+06	0.005	0.04165	1.55197	3	1265.74	0.262858	53.155	0
	Medium	FPSLLTHNENMVAK	1	1	1	P53026		0	4.11608e+07	0.015	0.1276	2.13597	3	1600.81	-0.216625	53.116	0
	Medium	DTLYEAVR	1	1	1	P53026		0	6.35164e+07	0.015	0.1317	2.02248	2	966.489	0.316798	47.2947	0
P13634	Carbonic anhydrase 1 OS=Mus musculus OX=10090 GN=Ca1 PE=1 SV=4 - [CAH1_MOUSE]	6.92183	17.62	1	4	4	4	8.47962e+07	261	28.3132	6.96143
	A2	Sequence	# PSMs	# Proteins	# Protein Groups	Protein Group Accessions	Modifications	ΔCn	Area	q-Value	PEP	XCorr	Charge	MH+ [Da]	ΔM [ppm]	RT [min]	# Missed Cleavages
	High	ADGLAILGVLMK	1	1	1	P13634		0	2.22877e+07	0	0.008093	2.76421	2	1200.7	-0.0560789	66.326	0
	High	YSSASEAISK	1	1	1	P13634		0	5.54837e+07	0	0.008552	2.22497	2	1042.51	1.18364	37.6357	0
	High	DSISLSPEQLAQLR	1	1	1	P13634		0	8.34761e+07	0	0.0025	1.93266	2	1556.83	-0.0802351	58.2008	0
	High	VGPANPSLQK	1	1	1	P13634		0	115428899	0.008	0.0636	1.11815	2	1010.56	0.667876	39.1061	0
O89053	Coronin-1A OS=Mus musculus OX=10090 GN=Coro1a PE=1 SV=5 - [COR1A_MOUSE]	6.47863	9.54	1	4	4	4	4.57079e+07	461	50.9569	6.48096
	A2	Sequence	# PSMs	# Proteins	# Protein Groups	Protein Group Accessions	Modifications	ΔCn	Area	q-Value	PEP	XCorr	Charge	MH+ [Da]	ΔM [ppm]	RT [min]	# Missed Cleavages
	High	ATPEPSGTPSSDTVSR	1	1	1	O89053		0	8900256	0	1.314e-05	2.27981	2	1588.75	0.186031	38.4207	0
	High	DAGPLLISLK	1	1	1	O89053		0	4.06166e+07	0	0.002445	2.24295	2	1026.62	0.119942	59.0357	0
	Medium	QVALWDTK	1	1	1	O89053		0	6.56572e+07	0.017	0.1598	1.51653	2	960.515	-0.138669	51.8768	0
	Medium	DGALIcTScR	1	1	1	O89053	C6(Carbamidomethyl); C9(Carbamidomethyl)	0	3.08499e+07	0.023	0.1946	1.95588	2	1152.51	0.68771	43.8504	0
P10639	Thioredoxin OS=Mus musculus OX=10090 GN=Txn PE=1 SV=3 - [THIO_MOUSE]	6.45179	31.43	1	4	4	4	3.89041e+07	105	11.6676	4.91943
	A2	Sequence	# PSMs	# Proteins	# Protein Groups	Protein Group Accessions	Modifications	ΔCn	Area	q-Value	PEP	XCorr	Charge	MH+ [Da]	ΔM [ppm]	RT [min]	# Missed Cleavages
	High	EAFQEALAAAGDK	1	1	1	P10639		0	5.26188e+07	0	0.0003801	2.45088	2	1320.65	3.24475	53.323	0
	High	VGEFSGANKEK	1	1	1	P10639		0	4.37295e+06	0	0.006197	2.38782	2	1165.59	0.562393	35.6276	1
	High	VGEFSGANK	1	1	1	P10639		0	42405411	0.005	0.04323	1.61309	2	908.446	-0.961646	37.7863	0
	High	cMPTFQFYK	1	1	1	P10639	C1(Carbamidomethyl)	0	2.1688e+07	0.006	0.05177	1.51568	2	1221.54	-0.313613	58.0212	0
P68510	14-3-3 protein eta OS=Mus musculus OX=10090 GN=Ywhah PE=1 SV=2 - [1433F_MOUSE]	6.19865	23.58	2	2	6	6	1.98134e+08	246	28.194	4.89404
	A2	Sequence	# PSMs	# Proteins	# Protein Groups	Protein Group Accessions	Modifications	ΔCn	Area	q-Value	PEP	XCorr	Charge	MH+ [Da]	ΔM [ppm]	RT [min]	# Missed Cleavages
	High	YLAEVASGEKK	1	1	1	P68510		0	1.35806e+07	0	0.009278	1.5434	2	1194.64	0.196753	39.1156	1
	High	DSTLIMQLLR	1	7	6	P62259;P61982;Q9CQV8;P68510;P68254;P63101		0	7.39257e+06	0.002	0.02243	2.10156	2	1189.66	0.680414	65.1084	0
	High	AVTELNEPLSNEDR	1	1	1	P68510		0	1.61379e+07	0.007	0.06095	2.48775	2	1586.77	-0.113925	47.072	0
	Medium	VISSIEQK	1	5	4	P61982;Q9CQV8;P68510;P68254		0	1.77194e+08	0.017	0.139	1.60934	2	903.515	0.634209	38.9389	0
	Medium	NLLSVAYK	1	7	6	P62259;P61982;Q9CQV8;P68510;P68254;P63101		0	3.19359e+08	0.021	0.179	1.29269	2	907.524	-0.408445	52.503	0
	Medium	LAEQAER	1	7	6	P62259;P61982;Q9CQV8;P68510;P68254;P63101		0	9.78488e+07	0.03	0.237	1.39962	2	816.422	0.69342	32.3993	0
Q9WUM3	Coronin-1B OS=Mus musculus OX=10090 GN=Coro1b PE=1 SV=1 - [COR1B_MOUSE]	6.16385	8.26	1	4	4	5	1.15478e+08	484	53.878	5.78271
	A2	Sequence	# PSMs	# Proteins	# Protein Groups	Protein Group Accessions	Modifications	ΔCn	Area	q-Value	PEP	XCorr	Charge	MH+ [Da]	ΔM [ppm]	RT [min]	# Missed Cleavages
	High	VTWDSTFcAVNPK	1	1	1	Q9WUM3	C8(Carbamidomethyl)	0	8.30746e+07	0	0.0006458	2.72752	2	1524.71	-0.446091	55.5666	0
	High	VGIITWHPTAR	2	1	1	Q9WUM3		0	1.54459e+08	0.002	0.02057	1.44527	2	1250.7	-0.182609	51.9901	0
	High	AIFLADGK	1	1	1	Q9WUM3		0	108900032	0.008	0.07618	1.83012	2	834.472	0.293961	49.4622	0
	Medium	RGTLVAER	1	1	1	Q9WUM3		0	0	0.032	0.2432	1.60621	2	901.524	3.14718	35.3271	1
O35945	Aldehyde dehydrogenase, cytosolic 1 OS=Mus musculus OX=10090 GN=Aldh1a7 PE=1 SV=1 - [AL1A7_MOUSE]	6.07207	6.79	2	3	3	3	2.07451e+07	501	54.553	7.7085
	A2	Sequence	# PSMs	# Proteins	# Protein Groups	Protein Group Accessions	Modifications	ΔCn	Area	q-Value	PEP	XCorr	Charge	MH+ [Da]	ΔM [ppm]	RT [min]	# Missed Cleavages
	High	GFFVQPTVFSNVTDEMR	1	2	1	O35945		0	0	0	0.001558	2.30953	2	1973.94	-0.678603	63.1035	0
	High	QAFQIGSPWR	1	2	1	O35945		0	3.0562e+07	0.007	0.05689	1.96158	2	1189.61	-1.28823	56.8373	0
	Medium	LADLMER	1	2	1	O35945		0	1.09281e+07	0.037	0.2917	1.80097	2	847.434	-0.0951517	47.4647	0
Q80W21	Glutathione S-transferase Mu 7 OS=Mus musculus OX=10090 GN=Gstm7 PE=1 SV=1 - [GSTM7_MOUSE]	6.02992	37.16	1	2	7	8	8.99493e+08	218	25.6929	6.80029
	A2	Sequence	# PSMs	# Proteins	# Protein Groups	Protein Group Accessions	Modifications	ΔCn	Area	q-Value	PEP	XCorr	Charge	MH+ [Da]	ΔM [ppm]	RT [min]	# Missed Cleavages
	High	KHNLcGETEEER	1	4	4	P15626;P19639;Q80W21;O35660	C5(Carbamidomethyl)	0	6.02159e+07	0	0.001376	2.28718	3	1501.67	2.52149	32.7027	1
	High	LGLDFPNLPYLIDGSHK	1	4	3	P10649;P15626;Q80W21		0	228010576	0	0.0006843	1.90582	3	1899	-1.3918	64.2067	0
	High	LKPGYLEQLPGMMR	1	1	1	Q80W21		0	1.45237e+06	0.002	0.02672	2.02294	2	1632.86	-1.32501	56.64	0
	High	ITQSNAILR	2	5	4	P10649;P15626;P48774;Q80W21		0	2.29257e+09	0.006	0.04669	1.7198	2	1015.59	0.0136254	43.5473	0
	High	cLDAFPNLKDFIAR	1	1	1	Q80W21	C1(Carbamidomethyl)	0	8.72728e+06	0.007	0.05688	1.68005	3	1679.86	0.678864	61.6643	1
	Medium	GLAHAIR	1	4	3	P15626;P48774;Q80W21		0	1.77895e+08	0.015	0.1239	1.18412	2	737.442	1.04435	36.1342	0
	Medium	LYSEFLGK	1	5	5	P10649;P15626;P19639;Q80W21;O35660		0	0	0.028	0.2247	1.31456	2	956.509	0.111234	53.0571	0
Q6NXH9	Keratin, type II cytoskeletal 73 OS=Mus musculus OX=10090 GN=Krt73 PE=1 SV=1 - [K2C73_MOUSE]	5.87971	5.94	12	1	3	3	7.06223e+07	539	58.8747	8.08936
	A2	Sequence	# PSMs	# Proteins	# Protein Groups	Protein Group Accessions	Modifications	ΔCn	Area	q-Value	PEP	XCorr	Charge	MH+ [Da]	ΔM [ppm]	RT [min]	# Missed Cleavages
	High	FLEQQNQVLQTK	1	5	2	P04104;Q6NXH9		0	1.93455e+08	0	0.003511	1.94658	2	1475.78	-0.410448	47.143	0
	High	LALDIEIATYR	1	4	1	Q6NXH9		0	1.75367e+07	0.008	0.07905	1.92949	2	1277.71	-1.06874	60.1418	0
	Medium	FASFIDKVR	1	17	5	Q3TTY5;P04104;Q6NXH9;Q8BGZ7;Q8VED5		0	874906	0.023	0.1975	2.00364	3	1082.6	-0.528603	51.0258	1
P07724	Albumin OS=Mus musculus OX=10090 GN=Alb PE=1 SV=3 - [ALBU_MOUSE]	5.61362	5.92	1	3	3	3	8.48867e+07	608	68.6477	6.07471
	A2	Sequence	# PSMs	# Proteins	# Protein Groups	Protein Group Accessions	Modifications	ΔCn	Area	q-Value	PEP	XCorr	Charge	MH+ [Da]	ΔM [ppm]	RT [min]	# Missed Cleavages
	High	LGEYGFQNAILVR	1	1	1	P07724		0	234721875	0	6.948e-05	3.26898	2	1479.8	-0.194409	59.1853	0
	High	ccSGSLVER	1	1	1	P07724	C1(Carbamidomethyl); C2(Carbamidomethyl)	0	2.02886e+06	0.003	0.03915	1.22903	2	1067.46	1.57637	38.8285	0
	Medium	APQVSTPTLVEAAR	1	1	1	P07724		0	1.79093e+07	0.028	0.2253	2.34464	2	1439.78	-1.19766	49.6892	0
Q01853	Transitional endoplasmic reticulum ATPase OS=Mus musculus OX=10090 GN=Vcp PE=1 SV=4 - [TERA_MOUSE]	5.43206	3.1	1	2	2	2	8.97289e+06	806	89.2657	5.26221
	A2	Sequence	# PSMs	# Proteins	# Protein Groups	Protein Group Accessions	Modifications	ΔCn	Area	q-Value	PEP	XCorr	Charge	MH+ [Da]	ΔM [ppm]	RT [min]	# Missed Cleavages
	High	WALSQSNPSALR	1	1	1	Q01853		0	1.09444e+07	0	0.0001866	3.0433	2	1329.69	0.134173	52.1205	0
	High	GGNIGDGGGAADR	1	1	1	Q01853		0	7.00136e+06	0.008	0.06349	2.38876	2	1116.5	-0.168521	34.1059	0
Q61189	Methylosome subunit pICln OS=Mus musculus OX=10090 GN=Clns1a PE=1 SV=1 - [ICLN_MOUSE]	5.32418	12.29	1	2	2	2	1.79482e+07	236	26.0049	4.11963
	A2	Sequence	# PSMs	# Proteins	# Protein Groups	Protein Group Accessions	Modifications	ΔCn	Area	q-Value	PEP	XCorr	Charge	MH+ [Da]	ΔM [ppm]	RT [min]	# Missed Cleavages
	High	DPNAYPQEHLYVMVNAK	1	1	1	Q61189		0	3.08329e+07	0	1.267e-05	3.39505	3	1988.95	-0.959313	53.7641	0
	Medium	SFPPPGSADGLR	1	1	1	Q61189		0	5.06342e+06	0.033	0.2586	1.92913	2	1200.6	2.37713	47.4987	0
P62858	40S ribosomal protein S28 OS=Mus musculus OX=10090 GN=Rps28 PE=1 SV=1 - [RS28_MOUSE]	5.31398	33.33	1	2	2	2	1.58821e+07	69	7.8362	10.6968
	A2	Sequence	# PSMs	# Proteins	# Protein Groups	Protein Group Accessions	Modifications	ΔCn	Area	q-Value	PEP	XCorr	Charge	MH+ [Da]	ΔM [ppm]	RT [min]	# Missed Cleavages
	High	EGDVLTLLESER	1	1	1	P62858		0	2.26339e+07	0	3.631e-05	3.36348	2	1360.7	-0.11847	61.4639	0
	High	TGSQGQcTQVR	1	1	1	P62858	C7(Carbamidomethyl)	0	9.1303e+06	0	0.004882	1.9505	2	1221.57	7.01893	31.882	0
P60335	Poly(rC)-binding protein 1 OS=Mus musculus OX=10090 GN=Pcbp1 PE=1 SV=1 - [PCBP1_MOUSE]	5.21561	8.15	1	2	2	2	1.43515e+07	356	37.4739	7.09326
	A2	Sequence	# PSMs	# Proteins	# Protein Groups	Protein Group Accessions	Modifications	ΔCn	Area	q-Value	PEP	XCorr	Charge	MH+ [Da]	ΔM [ppm]	RT [min]	# Missed Cleavages
	High	IITLTGPTNAIFK	1	1	1	P60335		0	2.20139e+07	0	0.0003142	2.48778	2	1388.81	0.106353	59.5382	0
	Medium	AITIAGVPQSVTEcVK	1	1	1	P60335	C14(Carbamidomethyl)	0	6.68907e+06	0.015	0.1285	2.72783	2	1672.89	-0.187109	54.9011	0
Q61316	Heat shock 70 kDa protein 4 OS=Mus musculus OX=10090 GN=Hspa4 PE=1 SV=1 - [HSP74_MOUSE]	5.18443	4.4	1	3	3	3	9.01821e+06	841	94.0733	5.23682
	A2	Sequence	# PSMs	# Proteins	# Protein Groups	Protein Group Accessions	Modifications	ΔCn	Area	q-Value	PEP	XCorr	Charge	MH+ [Da]	ΔM [ppm]	RT [min]	# Missed Cleavages
	High	AGGIETIANEYSDR	1	1	1	Q61316		0	1.69542e+07	0	0.007849	2.86352	2	1495.7	-0.946691	52.3382	0
	High	SVMDATQIAGLNcLR	1	1	1	Q61316	C13(Carbamidomethyl)	0	4.50352e+06	0.003	0.03555	2.32092	2	1648.81	-1.33416	57.7782	0
	Medium	SQVISNAK	1	1	1	Q61316		0	5.59687e+06	0.026	0.2023	1.12335	2	846.47	2.10623	33.2548	0
P24472	Glutathione S-transferase A4 OS=Mus musculus OX=10090 GN=Gsta4 PE=1 SV=3 - [GSTA4_MOUSE]	5.13909	9.91	1	2	2	2	5.95617e+07	222	25.5474	7.38623
	A2	Sequence	# PSMs	# Proteins	# Protein Groups	Protein Group Accessions	Modifications	ΔCn	Area	q-Value	PEP	XCorr	Charge	MH+ [Da]	ΔM [ppm]	RT [min]	# Missed Cleavages
	High	KPPPDGPYVEVVR	1	1	1	P24472		0	3.49507e+07	0	0.001391	3.27948	2	1452.78	-0.348355	45.7183	0
	Medium	AILSYLAAK	1	1	1	P24472		0	8.41727e+07	0.04	0.3013	1.8596	2	949.572	0.162892	55.515	0
P17751	Triosephosphate isomerase OS=Mus musculus OX=10090 GN=Tpi1 PE=1 SV=5 - [TPIS_MOUSE]	4.99064	10.04	1	2	2	2	3.1258e+06	249	26.6958	7.29834
	A2	Sequence	# PSMs	# Proteins	# Protein Groups	Protein Group Accessions	Modifications	ΔCn	Area	q-Value	PEP	XCorr	Charge	MH+ [Da]	ΔM [ppm]	RT [min]	# Missed Cleavages
	High	SNVNDGVAQSTR	1	1	1	P17751		0	5.49815e+06	0	0.001296	2.51616	2	1247.6	1.41829	35.4069	0
	High	TATPQQAQEVHEK	1	1	1	P17751		0	753448	0	0.004157	2.47448	2	1466.72	-0.592833	34.0923	0
Q99MN1	Lysine--tRNA ligase OS=Mus musculus OX=10090 GN=Kars1 PE=1 SV=1 - [SYK_MOUSE]	4.93061	4.71	1	2	2	2	1.43397e+07	595	67.7965	5.93506
	A2	Sequence	# PSMs	# Proteins	# Protein Groups	Protein Group Accessions	Modifications	ΔCn	Area	q-Value	PEP	XCorr	Charge	MH+ [Da]	ΔM [ppm]	RT [min]	# Missed Cleavages
	High	LPETSLFETEETRK	1	1	1	Q99MN1		0	2.3812e+07	0	0.003742	2.70367	3	1679.85	0.216038	51.5904	1
	High	EIcNAYTELNDPVR	1	1	1	Q99MN1	C3(Carbamidomethyl)	0	4.86734e+06	0	0.002739	2.22694	2	1693.78	-0.716871	52.0664	0
P21107	Tropomyosin alpha-3 chain OS=Mus musculus OX=10090 GN=Tpm3 PE=1 SV=3 - [TPM3_MOUSE]	4.83699	12.98	3	3	3	3	4.3004e+06	285	32.9738	4.71631
	A2	Sequence	# PSMs	# Proteins	# Protein Groups	Protein Group Accessions	Modifications	ΔCn	Area	q-Value	PEP	XCorr	Charge	MH+ [Da]	ΔM [ppm]	RT [min]	# Missed Cleavages
	High	LEEAEKAADESER	1	3	1	P21107		0	3.01635e+06	0.002	0.01459	3.10311	2	1476.68	-0.509053	36.3203	1
	High	KLVIIEGDLER	1	1	1	P21107		0	3.93496e+06	0.007	0.0598	1.73388	2	1284.75	1.80027	50.9891	1
	Medium	AADAEAEVASLNR	1	1	1	P21107		0	5.94989e+06	0.021	0.1808	1.45486	2	1316.64	-1.07357	44.6893	0
P15327	Bisphosphoglycerate mutase OS=Mus musculus OX=10090 GN=Bpgm PE=1 SV=2 - [PMGE_MOUSE]	4.78366	15.44	1	3	3	3	1.82093e+07	259	29.9597	7.06396
	A2	Sequence	# PSMs	# Proteins	# Protein Groups	Protein Group Accessions	Modifications	ΔCn	Area	q-Value	PEP	XCorr	Charge	MH+ [Da]	ΔM [ppm]	RT [min]	# Missed Cleavages
	High	AVGPHQFLGNQEAIQAAIK	1	1	1	P15327		0	4.55241e+07	0	0.008695	2.16583	3	1992.07	-0.538454	53.5812	0
	High	MALNHGEEQVR	1	1	1	P15327		0	1.86881e+06	0.008	0.08273	2.61783	2	1283.61	-3.34781	38.6706	0
	Medium	SESLKDVLER	1	1	1	P15327		0	7.23496e+06	0.027	0.2208	1.77936	3	1175.63	-0.613378	49.7678	1
P06151	L-lactate dehydrogenase A chain OS=Mus musculus OX=10090 GN=Ldha PE=1 SV=3 - [LDHA_MOUSE]	4.76384	12.05	3	4	4	4	2.52571e+07	332	36.4752	7.73779
	A2	Sequence	# PSMs	# Proteins	# Protein Groups	Protein Group Accessions	Modifications	ΔCn	Area	q-Value	PEP	XCorr	Charge	MH+ [Da]	ΔM [ppm]	RT [min]	# Missed Cleavages
	High	VIGSGcNLDSAR	1	3	1	P06151	C6(Carbamidomethyl)	0	1.54195e+07	0	0.0002459	2.79625	2	1248.6	0.0737028	41.9468	0
	High	VTLTPEEEAR	1	1	1	P06151		0	3.38726e+07	0.003	0.03908	1.96759	2	1144.59	0.656462	42.9674	0
	High	SADTLWGIQK	1	1	1	P06151		0	1.50621e+07	0.008	0.07306	1.55105	2	1118.58	0.701928	54.1503	0
	Medium	FIIPNIVK	1	1	1	P06151		0	2.64792e+07	0.022	0.1917	1.09243	2	943.597	-0.107664	59.354	0
Q60817	Nascent polypeptide-associated complex subunit alpha OS=Mus musculus OX=10090 GN=Naca PE=1 SV=1 - [NACA_MOUSE]	4.73176	13.49	2	2	2	2	1.15591e+07	215	23.3697	4.56396
	A2	Sequence	# PSMs	# Proteins	# Protein Groups	Protein Group Accessions	Modifications	ΔCn	Area	q-Value	PEP	XCorr	Charge	MH+ [Da]	ΔM [ppm]	RT [min]	# Missed Cleavages
	High	SPASDTYIVFGEAK	1	2	1	Q60817		0	1.88544e+07	0	0.006527	2.41088	2	1484.73	0.440007	55.5355	0
	High	IEDLSQQAQLAAAEK	1	2	1	Q60817		0	4263865	0	0.0006784	2.32088	2	1614.83	-0.0753936	49.0034	0
Q99KB8	Hydroxyacylglutathione hydrolase, mitochondrial OS=Mus musculus OX=10090 GN=Hagh PE=1 SV=2 - [GLO2_MOUSE]	4.654	7.77	1	2	2	2	7.61241e+06	309	34.0625	7.75244
	A2	Sequence	# PSMs	# Proteins	# Protein Groups	Protein Group Accessions	Modifications	ΔCn	Area	q-Value	PEP	XCorr	Charge	MH+ [Da]	ΔM [ppm]	RT [min]	# Missed Cleavages
	Medium	ALLEVLGR	1	1	1	Q99KB8		0	5.9134e+06	0.024	0.1992	1.9995	2	870.543	2.56742	56.8069	0
	Medium	TVQQHAGETDPVTTMR	1	1	1	Q99KB8		0	9.31142e+06	0.026	0.2032	2.6545	3	1770.84	-0.0536904	41.1849	0
Q9DCS2	Methyltransferase-like 26 OS=Mus musculus OX=10090 GN=Mettl26 PE=1 SV=1 - [MTL26_MOUSE]	4.62815	10.78	1	2	2	2	1.0566e+07	204	22.6725	6.52197
	A2	Sequence	# PSMs	# Proteins	# Protein Groups	Protein Group Accessions	Modifications	ΔCn	Area	q-Value	PEP	XCorr	Charge	MH+ [Da]	ΔM [ppm]	RT [min]	# Missed Cleavages
	High	ISPQSNVDFDLTLR	1	1	1	Q9DCS2		0	6.9919e+06	0	0.0006287	2.19542	2	1604.83	-1.06667	57.7614	0
	High	QYVDPAQR	1	1	1	Q9DCS2		0	1.414e+07	0.006	0.04844	2.43273	2	976.485	0.589657	38.6337	0
P62889	60S ribosomal protein L30 OS=Mus musculus OX=10090 GN=Rpl30 PE=1 SV=2 - [RL30_MOUSE]	4.55739	24.35	1	2	2	2	2.38113e+07	115	12.7757	9.62744
	A2	Sequence	# PSMs	# Proteins	# Protein Groups	Protein Group Accessions	Modifications	ΔCn	Area	q-Value	PEP	XCorr	Charge	MH+ [Da]	ΔM [ppm]	RT [min]	# Missed Cleavages
	High	VcTLAIIDPGDSDIIR	1	1	1	P62889	C2(Carbamidomethyl)	0	1.24291e+07	0	7.281e-05	2.28618	2	1757.91	-0.474355	59.8415	0
	High	LVILANNcPALR	1	1	1	P62889	C8(Carbamidomethyl)	0	35193595	0	0.0005774	2.27121	2	1353.77	-0.756719	54.2771	0
P01872	Immunoglobulin heavy constant mu OS=Mus musculus OX=10090 GN=Ighm PE=1 SV=2 - [IGHM_MOUSE]	4.50756	9.25	1	3	3	3	3.27337e+07	454	49.9403	7.00537
	A2	Sequence	# PSMs	# Proteins	# Protein Groups	Protein Group Accessions	Modifications	ΔCn	Area	q-Value	PEP	XCorr	Charge	MH+ [Da]	ΔM [ppm]	RT [min]	# Missed Cleavages
	High	LVESGFTTDPVTIENK	1	1	1	P01872		0	2.50402e+07	0	0.0001124	2.60801	2	1749.89	0.598815	52.9274	0
	High	YLATSQVLLSPK	1	1	1	P01872		0	5.69159e+07	0	0.002634	1.89955	2	1319.76	-0.251489	53.1743	0
	High	GFSPADISVQWLQR	1	1	1	P01872		0	1.6245e+07	0.002	0.02673	1.5881	2	1603.82	-1.51588	62.4628	0
Q923D2	Flavin reductase (NADPH) OS=Mus musculus OX=10090 GN=Blvrb PE=1 SV=3 - [BLVRB_MOUSE]	4.50115	17.48	1	3	3	4	3.16933e+07	206	22.1834	7.00537
	A2	Sequence	# PSMs	# Proteins	# Protein Groups	Protein Group Accessions	Modifications	ΔCn	Area	q-Value	PEP	XCorr	Charge	MH+ [Da]	ΔM [ppm]	RT [min]	# Missed Cleavages
	High	LQDVTDDHIR	1	1	1	Q923D2		0	1.37918e+07	0	0.007211	1.5872	2	1211.6	1.2658	40.6619	0
	High	LPSEGPQPAHVVVGDVR	2	1	1	Q923D2		0	3.98078e+07	0	0.00864	1.53568	3	1756.94	0.605325	46.5571	0
	High	IAIFGATGR	1	1	1	Q923D2		0	41480305	0.002	0.0291	1.88852	2	905.521	0.192278	52.8826	0
Q9JJK2	LanC-like protein 2 OS=Mus musculus OX=10090 GN=Lancl2 PE=1 SV=1 - [LANC2_MOUSE]	4.45142	5.56	1	2	2	2	7.05734e+06	450	50.7445	7.28369
	A2	Sequence	# PSMs	# Proteins	# Protein Groups	Protein Group Accessions	Modifications	ΔCn	Area	q-Value	PEP	XCorr	Charge	MH+ [Da]	ΔM [ppm]	RT [min]	# Missed Cleavages
	High	SGNYPSSLSNETDR	1	1	1	Q9JJK2		0	8.34921e+06	0	0.0004921	2.65977	2	1526.67	-0.240381	42.8006	0
	High	EVVSAIIESGK	1	1	1	Q9JJK2		0	5.76547e+06	0.002	0.01642	1.79165	2	1131.62	-1.17188	50.5847	0
Q8VED5	Keratin, type II cytoskeletal 79 OS=Mus musculus OX=10090 GN=Krt79 PE=1 SV=2 - [K2C79_MOUSE]	4.38382	3.95	6	1	2	2	4.34699e+07	531	57.5168	7.69385
	A2	Sequence	# PSMs	# Proteins	# Protein Groups	Protein Group Accessions	Modifications	ΔCn	Area	q-Value	PEP	XCorr	Charge	MH+ [Da]	ΔM [ppm]	RT [min]	# Missed Cleavages
	High	NLDLDSIIAEVK	1	1	1	Q8VED5		0	8.60649e+07	0	0.005892	2.38017	2	1329.73	-0.0688509	63.5166	0
	Medium	FASFIDKVR	1	17	5	Q3TTY5;P04104;Q6NXH9;Q8BGZ7;Q8VED5		0	874906	0.023	0.1975	2.00364	3	1082.6	-0.528603	51.0258	1
P20152	Vimentin OS=Mus musculus OX=10090 GN=Vim PE=1 SV=3 - [VIME_MOUSE]	4.27246	4.94	1	2	2	2	3.36893e+06	466	53.6551	5.12256
	A2	Sequence	# PSMs	# Proteins	# Protein Groups	Protein Group Accessions	Modifications	ΔCn	Area	q-Value	PEP	XCorr	Charge	MH+ [Da]	ΔM [ppm]	RT [min]	# Missed Cleavages
	High	QQYESVAAK	1	1	1	P20152		0	3.36893e+06	0.008	0.0754	2.0007	2	1023.51	1.15783	36.5606	0
	Medium	LQDEIQNMKEEMAR	1	1	1	P20152		0	0	0.044	0.3466	2.27176	2	1734.81	-0.30584	50.2361	1
P58252	Elongation factor 2 OS=Mus musculus OX=10090 GN=Eef2 PE=1 SV=2 - [EF2_MOUSE]	4.23686	2.91	1	2	2	2	9.33408e+06	858	95.2529	6.82959
	A2	Sequence	# PSMs	# Proteins	# Protein Groups	Protein Group Accessions	Modifications	ΔCn	Area	q-Value	PEP	XCorr	Charge	MH+ [Da]	ΔM [ppm]	RT [min]	# Missed Cleavages
	High	ETVSEESNVLcLSK	1	1	1	P58252	C11(Carbamidomethyl)	0	3.53378e+06	0	0.000753	2.28076	2	1594.76	-1.35162	51.424	0
	High	VFSGVVSTGLK	1	1	1	P58252		0	1.51344e+07	0.008	0.08384	1.95609	2	1093.63	0.492601	50.5555	0
O08709	Peroxiredoxin-6 OS=Mus musculus OX=10090 GN=Prdx6 PE=1 SV=3 - [PRDX6_MOUSE]	4.2259	10.71	1	2	2	2	1.09966e+07	224	24.855	6.01123
	A2	Sequence	# PSMs	# Proteins	# Protein Groups	Protein Group Accessions	Modifications	ΔCn	Area	q-Value	PEP	XCorr	Charge	MH+ [Da]	ΔM [ppm]	RT [min]	# Missed Cleavages
	High	DINAYNGETPTEK	1	1	1	O08709		0	1.52857e+06	0.003	0.03778	2.61774	2	1451.67	3.30243	42.3026	0
	Medium	LSILYPATTGR	1	1	1	O08709		0	2.04645e+07	0.013	0.1194	1.60816	2	1191.67	-0.0822357	54.2237	0
P10126	Elongation factor 1-alpha 1 OS=Mus musculus OX=10090 GN=Eef1a1 PE=1 SV=3 - [EF1A1_MOUSE]	4.19867	9.31	2	4	4	4	9.03702e+07	462	50.0821	9.01221
	A2	Sequence	# PSMs	# Proteins	# Protein Groups	Protein Group Accessions	Modifications	ΔCn	Area	q-Value	PEP	XCorr	Charge	MH+ [Da]	ΔM [ppm]	RT [min]	# Missed Cleavages
	High	EHALLAYTLGVK	1	2	1	P10126		0	7.49488e+07	0	0.002576	2.55398	2	1314.74	0.900671	54.6748	0
	High	IGGIGTVPVGR	1	2	1	P10126		0	8.7468e+07	0	0.002009	1.57638	2	1025.61	-0.113376	47.725	0
	High	YYVTIIDAPGHR	1	1	1	P10126		0	7.0041e+07	0.002	0.03246	1.77381	3	1404.73	-0.374224	51.3548	0
	Medium	QLIVGVNK	1	2	1	P10126		0	1.08694e+08	0.012	0.0951	1.64469	2	870.541	0.335336	45.4475	0
Q9DBP5	UMP-CMP kinase OS=Mus musculus OX=10090 GN=Cmpk1 PE=1 SV=1 - [KCY_MOUSE]	4.17312	11.73	1	2	2	2	6.31651e+06	196	22.1513	5.8335
	A2	Sequence	# PSMs	# Proteins	# Protein Groups	Protein Group Accessions	Modifications	ΔCn	Area	q-Value	PEP	XCorr	Charge	MH+ [Da]	ΔM [ppm]	RT [min]	# Missed Cleavages
	High	EMDQTMAANAQK	1	1	1	Q9DBP5		0	4.2468e+06	0.003	0.03764	2.08895	2	1337.58	-0.217094	38.7467	0
	Medium	SVDEVFGEVVK	1	1	1	Q9DBP5		0	8386225	0.044	0.3475	2.08417	2	1207.62	-1.03593	55.835	0
Q8BGZ7	Keratin, type II cytoskeletal 75 OS=Mus musculus OX=10090 GN=Krt75 PE=1 SV=1 - [K2C75_MOUSE]	4.14771	3.81	9	1	2	2	1.09959e+08	551	59.7039	8.30908
	A2	Sequence	# PSMs	# Proteins	# Protein Groups	Protein Group Accessions	Modifications	ΔCn	Area	q-Value	PEP	XCorr	Charge	MH+ [Da]	ΔM [ppm]	RT [min]	# Missed Cleavages
	Medium	SLDLDSIIAEVK	1	4	1	Q8BGZ7		0	2.19042e+08	0.012	0.08854	2.14406	2	1302.71	-0.323955	63.5228	0
	Medium	FASFIDKVR	1	17	5	Q3TTY5;P04104;Q6NXH9;Q8BGZ7;Q8VED5		0	874906	0.023	0.1975	2.00364	3	1082.6	-0.528603	51.0258	1
P68040	Receptor of activated protein C kinase 1 OS=Mus musculus OX=10090 GN=Rack1 PE=1 SV=3 - [RACK1_MOUSE]	4.02519	7.89	1	2	2	2	1.03289e+07	317	35.0546	7.69385
	A2	Sequence	# PSMs	# Proteins	# Protein Groups	Protein Group Accessions	Modifications	ΔCn	Area	q-Value	PEP	XCorr	Charge	MH+ [Da]	ΔM [ppm]	RT [min]	# Missed Cleavages
	High	IIVDELKQEVISTSSK	1	1	1	P68040		0	7.01502e+06	0	0.01085	2.21652	2	1789	0.0724972	54.5499	1
	High	VWQVTIGTR	1	1	1	P68040		0	1.36428e+07	0.005	0.04089	1.80867	2	1059.59	0.278344	53.3118	0
Q52KI8	Serine/arginine repetitive matrix protein 1 OS=Mus musculus OX=10090 GN=Srrm1 PE=1 SV=2 - [SRRM1_MOUSE]	4.01374	2.01	1	1	1	3		946	106.798	11.8687
	A2	Sequence	# PSMs	# Proteins	# Protein Groups	Protein Group Accessions	Modifications	ΔCn	Area	q-Value	PEP	XCorr	Charge	MH+ [Da]	ΔM [ppm]	RT [min]	# Missed Cleavages
	Medium	RsSASLSGSSSSSSSSRSR	3	1	1	Q52KI8	S2(Phospho)	0	0	0.012	0.1158	4.0132	3	1939.86	8.02811	42.432	2
Q8K274	Ketosamine-3-kinase OS=Mus musculus OX=10090 GN=Fn3krp PE=1 SV=2 - [KT3K_MOUSE]	3.89498	9.71	1	3	3	3	2.89857e+07	309	34.4463	7.86963
	A2	Sequence	# PSMs	# Proteins	# Protein Groups	Protein Group Accessions	Modifications	ΔCn	Area	q-Value	PEP	XCorr	Charge	MH+ [Da]	ΔM [ppm]	RT [min]	# Missed Cleavages
	High	LGTQLADLHLENKR	1	1	1	Q8K274		0	2.57094e+07	0.002	0.0236	1.84833	4	1607.89	0.862491	47.8872	1
	Medium	GSSLNIMR	1	1	1	Q8K274		0	33051597	0.027	0.2162	2.21023	2	877.456	-0.231527	46.6659	0
	Medium	NWVEFYAR	1	1	1	Q8K274		0	2.81962e+07	0.033	0.2605	1.68475	2	1084.52	1.5319	57.9621	0
P07356	Annexin A2 OS=Mus musculus OX=10090 GN=Anxa2 PE=1 SV=2 - [ANXA2_MOUSE]	3.78175	5.6	1	2	2	2	3.88648e+06	339	38.6518	7.69385
	A2	Sequence	# PSMs	# Proteins	# Protein Groups	Protein Group Accessions	Modifications	ΔCn	Area	q-Value	PEP	XCorr	Charge	MH+ [Da]	ΔM [ppm]	RT [min]	# Missed Cleavages
	High	QDIAFAYQR	1	1	1	P07356		0	3.17433e+06	0.008	0.07559	1.99347	2	1111.55	0.792923	49.9656	0
	High	TNQELQEINR	1	1	1	P07356		0	4.59863e+06	0.008	0.08091	1.78828	2	1244.62	0.565251	42.6093	0
S4R1M9	Oxysterol-binding protein-related protein 10 OS=Mus musculus OX=10090 GN=Osbpl10 PE=1 SV=1 - [OSB10_MOUSE]	3.754	2.87	1	1	1	1	1.62601e+06	766	83.8032	8.27979
	A2	Sequence	# PSMs	# Proteins	# Protein Groups	Protein Group Accessions	Modifications	ΔCn	Area	q-Value	PEP	XCorr	Charge	MH+ [Da]	ΔM [ppm]	RT [min]	# Missed Cleavages
	High	AAQSTDGGGGGGSNSSSRSSSR	1	1	1	S4R1M9		0	1.62601e+06	0.008	0.06554	3.754	4	1969.85	-3.36251	41.9306	1
Q9Z2U0	Proteasome subunit alpha type-7 OS=Mus musculus OX=10090 GN=Psma7 PE=1 SV=1 - [PSA7_MOUSE]	3.6599	5.65	2	1	1	1	6.09056e+06	248	27.8376	8.45557
	A2	Sequence	# PSMs	# Proteins	# Protein Groups	Protein Group Accessions	Modifications	ΔCn	Area	q-Value	PEP	XCorr	Charge	MH+ [Da]	ΔM [ppm]	RT [min]	# Missed Cleavages
	High	LTVEDPVTVEYITR	1	2	1	Q9Z2U0		0	6.09056e+06	0	0.005576	3.6599	2	1634.86	-0.564453	57.169	0
P21981	Protein-glutamine gamma-glutamyltransferase 2 OS=Mus musculus OX=10090 GN=Tgm2 PE=1 SV=4 - [TGM2_MOUSE]	3.51634	3.35	1	2	2	2	4.67353e+06	686	77.0123	5.09717
	A2	Sequence	# PSMs	# Proteins	# Protein Groups	Protein Group Accessions	Modifications	ΔCn	Area	q-Value	PEP	XCorr	Charge	MH+ [Da]	ΔM [ppm]	RT [min]	# Missed Cleavages
	High	SVEVSDPVPAGDLVK	1	1	1	P21981		0	6.62278e+06	0.002	0.02333	1.82609	2	1511.8	-0.0249277	51.8005	0
	Medium	LTLYFEGR	1	1	1	P21981		0	2.72427e+06	0.039	0.2978	1.69024	2	998.53	-0.331787	56.3341	0
Q99LX0	Parkinson disease protein 7 homolog OS=Mus musculus OX=10090 GN=Park7 PE=1 SV=1 - [PARK7_MOUSE]	3.32066	8.47	1	2	2	2	2.78794e+06	189	20.0084	6.771
	A2	Sequence	# PSMs	# Proteins	# Protein Groups	Protein Group Accessions	Modifications	ΔCn	Area	q-Value	PEP	XCorr	Charge	MH+ [Da]	ΔM [ppm]	RT [min]	# Missed Cleavages
	High	DPVQcSR	1	1	1	Q99LX0	C5(Carbamidomethyl)	0	2.40314e+06	0.008	0.07398	1.71775	2	861.39	2.32429	32.1692	0
	Medium	EILKEQESR	1	1	1	Q99LX0		0	3.17274e+06	0.012	0.1001	1.60291	2	1131.6	1.1054	36.112	1
Q9JMH9	Unconventional myosin-XVIIIa OS=Mus musculus OX=10090 GN=Myo18a PE=1 SV=2 - [MY18A_MOUSE]	3.27081	0.73	1	1	1	1		2050	232.611	6.27783
	A2	Sequence	# PSMs	# Proteins	# Protein Groups	Protein Group Accessions	Modifications	ΔCn	Area	q-Value	PEP	XCorr	Charge	MH+ [Da]	ΔM [ppm]	RT [min]	# Missed Cleavages
	High	QDQSIVLLGSSGSGK	1	1	1	Q9JMH9		0	0	0	0.009219	3.27081	2	1475.77	-1.0022	51.0008	0
Q8K3V1	Spermatogenesis-associated protein 4 OS=Mus musculus OX=10090 GN=Spata4 PE=1 SV=1 - [SPAT4_MOUSE]	3.2506	5.42	1	1	1	1	1.56944e+07	295	33.5579	9.59814
	A2	Sequence	# PSMs	# Proteins	# Protein Groups	Protein Group Accessions	Modifications	ΔCn	Area	q-Value	PEP	XCorr	Charge	MH+ [Da]	ΔM [ppm]	RT [min]	# Missed Cleavages
	Medium	lSELLsNPNVLSNELK	1	1	1	Q8K3V1	N-Term(Acetyl); S6(Phospho)	0	1.56944e+07	0.036	0.271	3.2506	3	1891.93	-4.3922	46.241	0
Q8JZU2	Tricarboxylate transport protein, mitochondrial OS=Mus musculus OX=10090 GN=Slc25a1 PE=1 SV=1 - [TXTP_MOUSE]	3.18199	4.18	1	1	1	1	5.47047e+08	311	33.9099	9.89111
	A2	Sequence	# PSMs	# Proteins	# Protein Groups	Protein Group Accessions	Modifications	ΔCn	Area	q-Value	PEP	XCorr	Charge	MH+ [Da]	ΔM [ppm]	RT [min]	# Missed Cleavages
	Medium	aLsAAAPGSGKPK	1	1	1	Q8JZU2	N-Term(Acetyl); S3(Phospho)	0	5.47047e+08	0.028	0.2217	3.18199	2	1276.63	2.04015	52.0518	0
Q9DA17	Testis-specific gene 13 protein OS=Mus musculus OX=10090 GN=Tsga13 PE=2 SV=1 - [TSG13_MOUSE]	3.18176	5.86	1	1	1	1	1.20292e+07	273	32.0464	9.5835
	A2	Sequence	# PSMs	# Proteins	# Protein Groups	Protein Group Accessions	Modifications	ΔCn	Area	q-Value	PEP	XCorr	Charge	MH+ [Da]	ΔM [ppm]	RT [min]	# Missed Cleavages
	Medium	FQEVSGsKPVGNVsIR	1	1	1	Q9DA17	S7(Phospho); S14(Phospho)	0	1.20292e+07	0.03	0.2361	3.18176	3	1863.84	-0.397893	50.4454	0
Q6VNB8	WD repeat and FYVE domain-containing protein 3 OS=Mus musculus OX=10090 GN=Wdfy3 PE=1 SV=1 - [WDFY3_MOUSE]	3.17402	0.51	1	1	1	1	1.73353e+06	3508	392.088	6.80029
	A2	Sequence	# PSMs	# Proteins	# Protein Groups	Protein Group Accessions	Modifications	ΔCn	Area	q-Value	PEP	XCorr	Charge	MH+ [Da]	ΔM [ppm]	RT [min]	# Missed Cleavages
	Medium	LNGDNIGISVPPGAtSDK	1	1	1	Q6VNB8	T15(Phospho)	0	1.73353e+06	0.041	0.3202	3.17402	3	1834.86	0.481643	51.3499	0
Q7TPM1	Protein PRRC2B OS=Mus musculus OX=10090 GN=Prrc2b PE=1 SV=1 - [PRC2B_MOUSE]	3.16171	1.08	1	1	1	1		1486	160.814	8.1626
	A2	Sequence	# PSMs	# Proteins	# Protein Groups	Protein Group Accessions	Modifications	ΔCn	Area	q-Value	PEP	XCorr	Charge	MH+ [Da]	ΔM [ppm]	RT [min]	# Missed Cleavages
	Medium	EVsLPTQRASEQEEAR	1	1	1	Q7TPM1	S3(Phospho)	0	0	0.036	0.2705	3.16171	3	1909.87	1.65929	40.1699	1
A2AP18	1-phosphatidylinositol 4,5-bisphosphate phosphodiesterase eta-2 OS=Mus musculus OX=10090 GN=Plch2 PE=1 SV=2 - [PLCH2_MOUSE]	3.1241	1	1	1	1	1	3.85577e+06	1501	164.195	7.48877
	A2	Sequence	# PSMs	# Proteins	# Protein Groups	Protein Group Accessions	Modifications	ΔCn	Area	q-Value	PEP	XCorr	Charge	MH+ [Da]	ΔM [ppm]	RT [min]	# Missed Cleavages
	Medium	VEEDVEAGEDsGVSR	1	1	1	A2AP18	S11(Phospho)	0	3.85577e+06	0.017	0.169	3.1241	4	1657.66	3.00956	41.9168	0
Q8VDM4	26S proteasome non-ATPase regulatory subunit 2 OS=Mus musculus OX=10090 GN=Psmd2 PE=1 SV=1 - [PSMD2_MOUSE]	3.0285	1.32	1	1	1	1	1.68219e+06	908	100.139	5.17334
	A2	Sequence	# PSMs	# Proteins	# Protein Groups	Protein Group Accessions	Modifications	ΔCn	Area	q-Value	PEP	XCorr	Charge	MH+ [Da]	ΔM [ppm]	RT [min]	# Missed Cleavages
	High	FGGSGSQVDSAR	1	1	1	Q8VDM4		0	1.68219e+06	0	0.001237	3.0285	2	1167.54	1.07699	37.6084	0
P41245	Matrix metalloproteinase-9 OS=Mus musculus OX=10090 GN=Mmp9 PE=1 SV=2 - [MMP9_MOUSE]	3.02496	2.19	1	1	1	1	2.65468e+07	730	80.4842	6.0874
	A2	Sequence	# PSMs	# Proteins	# Protein Groups	Protein Group Accessions	Modifications	ΔCn	Area	q-Value	PEP	XCorr	Charge	MH+ [Da]	ΔM [ppm]	RT [min]	# Missed Cleavages
	Medium	cGVPDVGRFQtFKGLK	1	1	1	P41245	C1(Carbamidomethyl); T11(Phospho)	0	2.65468e+07	0.03	0.2383	3.02496	5	1888.92	1.68709	38.9653	2
O70435	Proteasome subunit alpha type-3 OS=Mus musculus OX=10090 GN=Psma3 PE=1 SV=3 - [PSA3_MOUSE]	3.00855	10.2	1	2	2	2	2.53909e+08	255	28.3871	5.43994
	A2	Sequence	# PSMs	# Proteins	# Protein Groups	Protein Group Accessions	Modifications	ΔCn	Area	q-Value	PEP	XCorr	Charge	MH+ [Da]	ΔM [ppm]	RT [min]	# Missed Cleavages
	High	HVGMAVAGLLADAR	1	1	1	O70435		0	1.38367e+06	0	0.00877	3.00855	3	1380.74	0.0750494	56.1422	0
	Medium	AVENSSTAIGIR	1	1	1	O70435		0	5.06435e+08	0.039	0.2991	1.50859	2	1217.64	-8.23394	44.4159	0
Q80WV7	Serine/arginine repetitive matrix protein 3 OS=Mus musculus OX=10090 GN=Srrm3 PE=2 SV=1 - [SRRM3_MOUSE]	2.97252	2.16	1	1	1	1		648	71.0616	11.5464
	A2	Sequence	# PSMs	# Proteins	# Protein Groups	Protein Group Accessions	Modifications	ΔCn	Area	q-Value	PEP	XCorr	Charge	MH+ [Da]	ΔM [ppm]	RT [min]	# Missed Cleavages
	Medium	TKHWSSssASPPPK	1	1	1	Q80WV7	S7(Phospho); S8(Phospho)	0	0	0.041	0.3179	2.97252	4	1656.68	1.75161	41.8732	1
Q9CR00	26S proteasome non-ATPase regulatory subunit 9 OS=Mus musculus OX=10090 GN=Psmd9 PE=1 SV=1 - [PSMD9_MOUSE]	2.96338	7.21	1	1	1	1	2.90193e+06	222	24.7046	6.43018
	A2	Sequence	# PSMs	# Proteins	# Protein Groups	Protein Group Accessions	Modifications	ΔCn	Area	q-Value	PEP	XCorr	Charge	MH+ [Da]	ΔM [ppm]	RT [min]	# Missed Cleavages
	High	GIGMNEPLVDcEGYPR	1	1	1	Q9CR00	C11(Carbamidomethyl)	0	2.90193e+06	0.002	0.01565	2.96338	2	1806.81	-1.0335	54.2025	0
O35643	AP-1 complex subunit beta-1 OS=Mus musculus OX=10090 GN=Ap1b1 PE=1 SV=2 - [AP1B1_MOUSE]	2.94306	1.38	1	1	1	1	6.43837e+06	943	103.869	5.17334
	A2	Sequence	# PSMs	# Proteins	# Protein Groups	Protein Group Accessions	Modifications	ΔCn	Area	q-Value	PEP	XCorr	Charge	MH+ [Da]	ΔM [ppm]	RT [min]	# Missed Cleavages
	High	DIANENEAQFQIR	1	1	1	O35643		0	6.43837e+06	0	0.0002055	2.94306	2	1547.74	-0.401233	51.273	0
P27612	Phospholipase A-2-activating protein OS=Mus musculus OX=10090 GN=Plaa PE=1 SV=4 - [PLAP_MOUSE]	2.92752	2.14	1	1	1	1	3.34511e+06	794	87.1656	6.13818
	A2	Sequence	# PSMs	# Proteins	# Protein Groups	Protein Group Accessions	Modifications	ΔCn	Area	q-Value	PEP	XCorr	Charge	MH+ [Da]	ΔM [ppm]	RT [min]	# Missed Cleavages
	High	IGDVVGSSGANQQTSGK	1	1	1	P27612		0	3.34511e+06	0	8.383e-05	2.92752	2	1604.79	2.27693	39.0419	0
Q9CQR2	40S ribosomal protein S21 OS=Mus musculus OX=10090 GN=Rps21 PE=1 SV=1 - [RS21_MOUSE]	2.88675	16.87	1	1	1	1	1.69353e+06	83	9.13555	8.51416
	A2	Sequence	# PSMs	# Proteins	# Protein Groups	Protein Group Accessions	Modifications	ΔCn	Area	q-Value	PEP	XCorr	Charge	MH+ [Da]	ΔM [ppm]	RT [min]	# Missed Cleavages
	Medium	DHASIQMNVAEVDR	1	1	1	Q9CQR2		0	1.69353e+06	0.028	0.2261	2.88675	2	1584.74	0.472628	47.5086	0
Q99MY8	Histone-lysine N-methyltransferase ASH1L OS=Mus musculus OX=10090 GN=Ash1l PE=1 SV=3 - [ASH1L_MOUSE]	2.88645	0.54	1	1	1	1		2958	331.126	9.34912
	A2	Sequence	# PSMs	# Proteins	# Protein Groups	Protein Group Accessions	Modifications	ΔCn	Area	q-Value	PEP	XCorr	Charge	MH+ [Da]	ΔM [ppm]	RT [min]	# Missed Cleavages
	Medium	sSSEStSSTVNGVPsR	1	1	1	Q99MY8	N-Term(Acetyl); T6(Phospho); S15(Phospho)	0	0	0.044	0.3505	2.88645	3	1783.69	6.95228	47.5042	0
P38647	Stress-70 protein, mitochondrial OS=Mus musculus OX=10090 GN=Hspa9 PE=1 SV=3 - [GRP75_MOUSE]	2.83704	2.06	1	1	1	1	6.64179e+06	679	73.4156	6.07471
	A2	Sequence	# PSMs	# Proteins	# Protein Groups	Protein Group Accessions	Modifications	ΔCn	Area	q-Value	PEP	XCorr	Charge	MH+ [Da]	ΔM [ppm]	RT [min]	# Missed Cleavages
	High	TTPSVVAFTADGER	1	1	1	P38647		0	6.64179e+06	0.002	0.02512	2.83704	2	1450.72	-0.917698	51.8374	0
Q80TG9	Leucine-rich repeat and fibronectin type-III domain-containing protein 2 OS=Mus musculus OX=10090 GN=Lrfn2 PE=1 SV=2 - [LRFN2_MOUSE]	2.79872	2.16	1	1	1	1	2.68209e+08	788	84.9093	6.7417
	A2	Sequence	# PSMs	# Proteins	# Protein Groups	Protein Group Accessions	Modifications	ΔCn	Area	q-Value	PEP	XCorr	Charge	MH+ [Da]	ΔM [ppm]	RT [min]	# Missed Cleavages
	High	gGGGSGAGEPPKSTPER	1	1	1	Q80TG9	N-Term(Acetyl)	0	2.68209e+08	0.006	0.051	2.79872	3	1582.74	-4.61849	47.5792	1
P29341	Polyadenylate-binding protein 1 OS=Mus musculus OX=10090 GN=Pabpc1 PE=1 SV=2 - [PABP1_MOUSE]	2.71945	2.67	1	1	1	1	951021	636	70.6259	9.49561
	A2	Sequence	# PSMs	# Proteins	# Protein Groups	Protein Group Accessions	Modifications	ΔCn	Area	q-Value	PEP	XCorr	Charge	MH+ [Da]	ΔM [ppm]	RT [min]	# Missed Cleavages
	High	SLGYAYVNFQQPADAER	1	1	1	P29341		0	951021	0	0.006799	2.71945	2	1928.92	1.24629	55.5619	0
Q9R111	Guanine deaminase OS=Mus musculus OX=10090 GN=Gda PE=1 SV=1 - [GUAD_MOUSE]	2.68631	2.64	1	1	1	1	3.69682e+07	454	50.9807	5.52881
	A2	Sequence	# PSMs	# Proteins	# Protein Groups	Protein Group Accessions	Modifications	ΔCn	Area	q-Value	PEP	XCorr	Charge	MH+ [Da]	ΔM [ppm]	RT [min]	# Missed Cleavages
	High	IVFLEESSQQEK	1	1	1	Q9R111		0	3.69682e+07	0	0.01154	2.68631	2	1436.73	-0.0550772	52.1552	0
Q9D486	C-Maf-inducing protein OS=Mus musculus OX=10090 GN=Cmip PE=1 SV=3 - [CMIP_MOUSE]	2.67932	1.42	1	1	1	1	1.19362e+08	773	86.2031	6.81494
	A2	Sequence	# PSMs	# Proteins	# Protein Groups	Protein Group Accessions	Modifications	ΔCn	Area	q-Value	PEP	XCorr	Charge	MH+ [Da]	ΔM [ppm]	RT [min]	# Missed Cleavages
	Medium	sLcSLNmNStK	1	1	1	Q9D486	N-Term(Acetyl); C3(Carbamidomethyl); M7(Oxidation); T10(Phospho)	0	1.19362e+08	0.044	0.3551	2.67932	3	1392.55	-3.97725	36.0372	0
P54116	Stomatin OS=Mus musculus OX=10090 GN=Stom PE=1 SV=3 - [STOM_MOUSE]	2.6735	4.23	1	1	1	1	4.04626e+06	284	31.3555	6.93213
	A2	Sequence	# PSMs	# Proteins	# Protein Groups	Protein Group Accessions	Modifications	ΔCn	Area	q-Value	PEP	XCorr	Charge	MH+ [Da]	ΔM [ppm]	RT [min]	# Missed Cleavages
	High	VIAAEGEMNASR	1	1	1	P54116		0	4.04626e+06	0	0.006682	2.6735	2	1247.61	3.78759	42.1453	0
Q9ER35	Fructosamine-3-kinase OS=Mus musculus OX=10090 GN=Fn3k PE=1 SV=1 - [FN3K_MOUSE]	2.67331	5.83	1	1	1	1	3.74364e+06	309	35.0097	8.39697
	A2	Sequence	# PSMs	# Proteins	# Protein Groups	Protein Group Accessions	Modifications	ΔCn	Area	q-Value	PEP	XCorr	Charge	MH+ [Da]	ΔM [ppm]	RT [min]	# Missed Cleavages
	High	QNTVGcGAEGAEPQGVTK	1	1	1	Q9ER35	C6(Carbamidomethyl)	0	3.74364e+06	0	0.003461	2.67331	2	1802.83	-0.776689	39.6959	0
Q9JKV1	Proteasomal ubiquitin receptor ADRM1 OS=Mus musculus OX=10090 GN=Adrm1 PE=1 SV=2 - [ADRM1_MOUSE]	2.66601	3.93	1	1	1	1	2.04796e+06	407	42.0337	5.07178
	A2	Sequence	# PSMs	# Proteins	# Protein Groups	Protein Group Accessions	Modifications	ΔCn	Area	q-Value	PEP	XCorr	Charge	MH+ [Da]	ΔM [ppm]	RT [min]	# Missed Cleavages
	High	SQSAAVTPSSSTSSAR	1	1	1	Q9JKV1		0	2.04796e+06	0	0.01001	2.66601	2	1523.73	0.801493	35.0522	0
Q3U0M1	Trafficking protein particle complex subunit 9 OS=Mus musculus OX=10090 GN=Trappc9 PE=1 SV=2 - [TPPC9_MOUSE]	2.64842	1.22	1	1	1	1	2.80313e+06	1148	128.15	6.46826
	A2	Sequence	# PSMs	# Proteins	# Protein Groups	Protein Group Accessions	Modifications	ΔCn	Area	q-Value	PEP	XCorr	Charge	MH+ [Da]	ΔM [ppm]	RT [min]	# Missed Cleavages
	Medium	VVGLItITDcFSPK	1	1	1	Q3U0M1	T6(Phospho); C10(Carbamidomethyl)	0	2.80313e+06	0.03	0.2356	2.64842	3	1629.81	5.7827	50.7199	0
Q6ZPJ3	(E3-independent) E2 ubiquitin-conjugating enzyme UBE2O OS=Mus musculus OX=10090 GN=Ube2o PE=1 SV=3 - [UBE2O_MOUSE]	2.64588	0.78	1	1	1	1	1.49985e+06	1288	140.746	5.05908
	A2	Sequence	# PSMs	# Proteins	# Protein Groups	Protein Group Accessions	Modifications	ΔCn	Area	q-Value	PEP	XCorr	Charge	MH+ [Da]	ΔM [ppm]	RT [min]	# Missed Cleavages
	High	cSMNTEDGAK	1	1	1	Q6ZPJ3	C1(Carbamidomethyl)	0	1.49985e+06	0.002	0.01325	2.64588	2	1112.44	4.27477	32.9721	0
Q99MZ6	Unconventional myosin-VIIb OS=Mus musculus OX=10090 GN=Myo7b PE=1 SV=3 - [MYO7B_MOUSE]	2.62031	0.8	1	1	1	1		2113	240.705	8.92432
	A2	Sequence	# PSMs	# Proteins	# Protein Groups	Protein Group Accessions	Modifications	ΔCn	Area	q-Value	PEP	XCorr	Charge	MH+ [Da]	ΔM [ppm]	RT [min]	# Missed Cleavages
	Medium	TLLGLSFAEVmGLVANR	1	1	1	Q99MZ6	M11(Oxidation)	0	0	0.034	0.2649	2.62031	2	1806.98	-1.09041	54.7738	0
Q922D8	C-1-tetrahydrofolate synthase, cytoplasmic OS=Mus musculus OX=10090 GN=Mthfd1 PE=1 SV=4 - [C1TC_MOUSE]	2.60572	1.28	1	1	1	1	967332	935	101.136	7.13721
	A2	Sequence	# PSMs	# Proteins	# Protein Groups	Protein Group Accessions	Modifications	ΔCn	Area	q-Value	PEP	XCorr	Charge	MH+ [Da]	ΔM [ppm]	RT [min]	# Missed Cleavages
	High	LDIDPETITWQR	1	1	1	Q922D8		0	967332	0	0.001725	2.60572	2	1486.75	-3.11435	58.7151	0
P15532	Nucleoside diphosphate kinase A OS=Mus musculus OX=10090 GN=Nme1 PE=1 SV=1 - [NDKA_MOUSE]	2.56204	7.89	2	1	1	1	2.38962e+06	152	17.1969	7.37158
	A2	Sequence	# PSMs	# Proteins	# Protein Groups	Protein Group Accessions	Modifications	ΔCn	Area	q-Value	PEP	XCorr	Charge	MH+ [Da]	ΔM [ppm]	RT [min]	# Missed Cleavages
	Medium	TFIAIKPDGVQR	1	2	1	P15532		0	2.38962e+06	0.043	0.3307	2.56204	2	1344.76	0.358661	47.7706	0
Q9CZE3	Ras-related protein Rab-32 OS=Mus musculus OX=10090 GN=Rab32 PE=1 SV=3 - [RAB32_MOUSE]	2.47663	7.62	1	1	1	1		223	25.0527	6.68311
	A2	Sequence	# PSMs	# Proteins	# Protein Groups	Protein Group Accessions	Modifications	ΔCn	Area	q-Value	PEP	XCorr	Charge	MH+ [Da]	ΔM [ppm]	RT [min]	# Missed Cleavages
	Medium	vHLPNGSPIPAVLLANK	1	1	1	Q9CZE3	N-Term(Acetyl)	0	0	0.04	0.3082	2.47663	2	1782.03	0.110615	66.6422	0
Q78ZA7	Nucleosome assembly protein 1-like 4 OS=Mus musculus OX=10090 GN=Nap1l4 PE=1 SV=1 - [NP1L4_MOUSE]	2.45694	2.67	2	1	1	1	4578975	375	42.6529	4.66553
	A2	Sequence	# PSMs	# Proteins	# Protein Groups	Protein Group Accessions	Modifications	ΔCn	Area	q-Value	PEP	XCorr	Charge	MH+ [Da]	ΔM [ppm]	RT [min]	# Missed Cleavages
	High	FYEEVHDLER	1	2	1	Q78ZA7		0	4578975	0	0.006248	2.45694	2	1336.62	-0.900121	46.9333	0
Q8BZT2	E3 ubiquitin-protein ligase SH3RF2 OS=Mus musculus OX=10090 GN=Sh3rf2 PE=1 SV=2 - [SH3R2_MOUSE]	2.45366	2.18	1	1	1	1		735	80.016	9.81787
	A2	Sequence	# PSMs	# Proteins	# Protein Groups	Protein Group Accessions	Modifications	ΔCn	Area	q-Value	PEP	XCorr	Charge	MH+ [Da]	ΔM [ppm]	RT [min]	# Missed Cleavages
	Medium	gSGQFSMTTALNtLNR	1	1	1	Q8BZT2	N-Term(Acetyl); T13(Phospho)	0	0	0.04	0.3087	2.45366	2	1819.8	-1.49021	56.0204	0
P11352	Glutathione peroxidase 1 OS=Mus musculus OX=10090 GN=Gpx1 PE=1 SV=2 - [GPX1_MOUSE]	2.43742	14.93	1	2	2	2	6.95365e+07	201	22.3162	7.21045
	A2	Sequence	# PSMs	# Proteins	# Protein Groups	Protein Group Accessions	Modifications	ΔCn	Area	q-Value	PEP	XCorr	Charge	MH+ [Da]	ΔM [ppm]	RT [min]	# Missed Cleavages
	High	NALPTPSDDPTALMTDPK	1	1	1	P11352		0	7.71654e+07	0	0.001667	2.43742	2	1883.9	-0.483366	54.011	0
	High	FLVGPDGVPVRR	1	1	1	P11352		0	6.19076e+07	0.002	0.03189	1.5142	3	1311.75	0.215264	49.7761	1
P35979	60S ribosomal protein L12 OS=Mus musculus OX=10090 GN=Rpl12 PE=1 SV=2 - [RL12_MOUSE]	2.41057	9.7	1	1	1	1	1.14379e+07	165	17.7935	9.42236
	A2	Sequence	# PSMs	# Proteins	# Protein Groups	Protein Group Accessions	Modifications	ΔCn	Area	q-Value	PEP	XCorr	Charge	MH+ [Da]	ΔM [ppm]	RT [min]	# Missed Cleavages
	High	QAQIEVVPSASALIIK	1	1	1	P35979		0	1.14379e+07	0.008	0.07665	2.41057	2	1666.97	-0.77957	58.9142	0
P47753	F-actin-capping protein subunit alpha-1 OS=Mus musculus OX=10090 GN=Capza1 PE=1 SV=4 - [CAZA1_MOUSE]	2.40937	5.24	1	1	1	1	5.08023e+06	286	32.9193	5.5542
	A2	Sequence	# PSMs	# Proteins	# Protein Groups	Protein Group Accessions	Modifications	ΔCn	Area	q-Value	PEP	XCorr	Charge	MH+ [Da]	ΔM [ppm]	RT [min]	# Missed Cleavages
	Medium	EASDPQPEDVDGGLK	1	1	1	P47753		0	5.08023e+06	0.04	0.3029	2.40937	2	1556.71	1.33681	43.8052	0
Q3U1V8	Mitogen-activated protein kinase kinase kinase 9 OS=Mus musculus OX=10090 GN=Map3k9 PE=2 SV=2 - [M3K9_MOUSE]	2.35908	1.11	1	1	1	1	1.12649e+07	1077	118.731	5.85889
	A2	Sequence	# PSMs	# Proteins	# Protein Groups	Protein Group Accessions	Modifications	ΔCn	Area	q-Value	PEP	XCorr	Charge	MH+ [Da]	ΔM [ppm]	RT [min]	# Missed Cleavages
	Medium	vENGDLSNKILK	1	1	1	Q3U1V8	N-Term(Acetyl)	0	1.12649e+07	0.04	0.3118	2.35908	3	1371.75	2.85611	51.281	1
P62908	40S ribosomal protein S3 OS=Mus musculus OX=10090 GN=Rps3 PE=1 SV=1 - [RS3_MOUSE]	2.34958	5.35	1	1	1	1	9.20753e+06	243	26.6574	9.65674
	A2	Sequence	# PSMs	# Proteins	# Protein Groups	Protein Group Accessions	Modifications	ΔCn	Area	q-Value	PEP	XCorr	Charge	MH+ [Da]	ΔM [ppm]	RT [min]	# Missed Cleavages
	High	ELAEDGYSGVEVR	1	1	1	P62908		0	9.20753e+06	0	0.0003589	2.34958	2	1423.67	1.49995	47.4062	0
P39654	Polyunsaturated fatty acid lipoxygenase ALOX15 OS=Mus musculus OX=10090 GN=Alox15 PE=1 SV=4 - [LOX15_MOUSE]	2.34822	1.66	1	1	1	1	6.16721e+06	663	75.3961	6.11279
	A2	Sequence	# PSMs	# Proteins	# Protein Groups	Protein Group Accessions	Modifications	ΔCn	Area	q-Value	PEP	XCorr	Charge	MH+ [Da]	ΔM [ppm]	RT [min]	# Missed Cleavages
	High	DALQLWQVMNR	1	1	1	P39654		0	6.16721e+06	0.005	0.04366	2.34822	2	1373.7	-0.437623	62.5813	0
P11276	Fibronectin OS=Mus musculus OX=10090 GN=Fn1 PE=1 SV=4 - [FINC_MOUSE]	2.34539	0.69	1	1	1	1	2.52496e+06	2477	272.368	5.59229
	A2	Sequence	# PSMs	# Proteins	# Protein Groups	Protein Group Accessions	Modifications	ΔCn	Area	q-Value	PEP	XCorr	Charge	MH+ [Da]	ΔM [ppm]	RT [min]	# Missed Cleavages
	High	VTWAPPPSIELTNLLVR	1	1	1	P11276		0	2.52496e+06	0.005	0.04197	2.34539	2	1906.08	0.00430875	66.118	0
Q60692	Proteasome subunit beta type-6 OS=Mus musculus OX=10090 GN=Psmb6 PE=1 SV=3 - [PSB6_MOUSE]	2.32207	4.62	1	1	1	1		238	25.3625	5.10986
	A2	Sequence	# PSMs	# Proteins	# Protein Groups	Protein Group Accessions	Modifications	ΔCn	Area	q-Value	PEP	XCorr	Charge	MH+ [Da]	ΔM [ppm]	RT [min]	# Missed Cleavages
	Medium	LAAIQESGVER	1	1	1	Q60692		0	0	0.039	0.2966	2.32207	2	1172.63	0.694096	43.5836	0
Q80U16	Rho family-interacting cell polarization regulator 2 OS=Mus musculus OX=10090 GN=Ripor2 PE=1 SV=2 - [RIPR2_MOUSE]	2.31177	1.11	1	1	1	1	2.40716e+06	1078	118.896	5.64307
	A2	Sequence	# PSMs	# Proteins	# Protein Groups	Protein Group Accessions	Modifications	ΔCn	Area	q-Value	PEP	XCorr	Charge	MH+ [Da]	ΔM [ppm]	RT [min]	# Missed Cleavages
	High	qVAMVQTLQSLR	1	1	1	Q80U16	N-Term(Acetyl)	0	2.40716e+06	0.002	0.02218	2.31177	3	1415.76	-4.95393	56.6445	0
O35660	Glutathione S-transferase Mu 6 OS=Mus musculus OX=10090 GN=Gstm6 PE=1 SV=4 - [GSTM6_MOUSE]	2.28718	17.43	1	1	4	4	9.21022e+07	218	25.6049	6.23975
	A2	Sequence	# PSMs	# Proteins	# Protein Groups	Protein Group Accessions	Modifications	ΔCn	Area	q-Value	PEP	XCorr	Charge	MH+ [Da]	ΔM [ppm]	RT [min]	# Missed Cleavages
	High	KHNLcGETEEER	1	4	4	P15626;P19639;Q80W21;O35660	C5(Carbamidomethyl)	0	6.02159e+07	0	0.001376	2.28718	3	1501.67	2.52149	32.7027	1
	High	FLPSPVYLK	1	1	1	O35660		0	2.31979e+07	0	0.004128	1.4044	2	1063.62	0.247065	56.7087	0
	High	VTQSNAILR	1	2	2	P19639;O35660		0	1.92893e+08	0.005	0.0446	1.31942	2	1001.57	0.465351	42.2828	0
	Medium	LYSEFLGK	1	5	5	P10649;P15626;P19639;Q80W21;O35660		0	0	0.028	0.2247	1.31456	2	956.509	0.111234	53.0571	0
Q8CIG8	Protein arginine N-methyltransferase 5 OS=Mus musculus OX=10090 GN=Prmt5 PE=1 SV=3 - [ANM5_MOUSE]	2.27673	3.45	1	2	2	2	3.45566e+07	637	72.6336	6.41748
	A2	Sequence	# PSMs	# Proteins	# Protein Groups	Protein Group Accessions	Modifications	ΔCn	Area	q-Value	PEP	XCorr	Charge	MH+ [Da]	ΔM [ppm]	RT [min]	# Missed Cleavages
	High	QPITVHEGQNIcVR	1	1	1	Q8CIG8	C12(Carbamidomethyl)	0	1.89861e+07	0	0.0008252	2.27673	3	1650.84	0.0694515	44.1628	0
	High	EFIQEPAK	1	1	1	Q8CIG8		0	5.01271e+07	0.008	0.07325	1.33848	2	961.499	0.0402508	43.4126	0
Q9D832	DnaJ homolog subfamily B member 4 OS=Mus musculus OX=10090 GN=Dnajb4 PE=1 SV=1 - [DNJB4_MOUSE]	2.27135	3.56	2	1	1	1	9.18955e+06	337	37.7582	8.5874
	A2	Sequence	# PSMs	# Proteins	# Protein Groups	Protein Group Accessions	Modifications	ΔCn	Area	q-Value	PEP	XCorr	Charge	MH+ [Da]	ΔM [ppm]	RT [min]	# Missed Cleavages
	High	VSLEEIYSGcTK	1	2	1	Q9D832	C10(Carbamidomethyl)	0	9.18955e+06	0.008	0.08191	2.27135	2	1385.66	1.17083	54.5358	0
Q8CF94	Blood group Rh(D) polypeptide OS=Mus musculus OX=10090 GN=Rhd PE=1 SV=1 - [RHD_MOUSE]	2.26941	2.15	1	1	1	1	813311	418	45.8467	9.14404
	A2	Sequence	# PSMs	# Proteins	# Protein Groups	Protein Group Accessions	Modifications	ΔCn	Area	q-Value	PEP	XCorr	Charge	MH+ [Da]	ΔM [ppm]	RT [min]	# Missed Cleavages
	Medium	VGENAQTEK	1	1	1	Q8CF94		0	813311	0.042	0.325	2.26941	2	975.478	4.08591	30.1002	0
P16546	Spectrin alpha chain, non-erythrocytic 1 OS=Mus musculus OX=10090 GN=Sptan1 PE=1 SV=4 - [SPTN1_MOUSE]	2.26908	0.4	1	1	1	1	867468	2472	284.422	5.32568
	A2	Sequence	# PSMs	# Proteins	# Protein Groups	Protein Group Accessions	Modifications	ΔCn	Area	q-Value	PEP	XCorr	Charge	MH+ [Da]	ΔM [ppm]	RT [min]	# Missed Cleavages
	Medium	EANQQQQFNR	1	1	1	P16546		0	867468	0.033	0.2581	2.26908	2	1262.59	1.10039	35.9264	0
Q99PT1	Rho GDP-dissociation inhibitor 1 OS=Mus musculus OX=10090 GN=Arhgdia PE=1 SV=3 - [GDIR1_MOUSE]	2.25075	7.84	1	1	1	1	4.40913e+06	204	23.3928	5.19873
	A2	Sequence	# PSMs	# Proteins	# Protein Groups	Protein Group Accessions	Modifications	ΔCn	Area	q-Value	PEP	XCorr	Charge	MH+ [Da]	ΔM [ppm]	RT [min]	# Missed Cleavages
	High	VAVSADPNVPNVIVTR	1	1	1	Q99PT1		0	4.40913e+06	0	0.008188	2.25075	2	1650.92	-0.458972	52.1968	0
P54279	Mismatch repair endonuclease PMS2 OS=Mus musculus OX=10090 GN=Pms2 PE=2 SV=1 - [PMS2_MOUSE]	2.24855	1.98	1	1	1	1		859	95.1652	7.38623
	A2	Sequence	# PSMs	# Proteins	# Protein Groups	Protein Group Accessions	Modifications	ΔCn	Area	q-Value	PEP	XCorr	Charge	MH+ [Da]	ΔM [ppm]	RT [min]	# Missed Cleavages
	Medium	ELIENSVDAGATTIDLR	1	1	1	P54279		0	0	0.041	0.3237	2.24855	2	1816.93	2.0647	59.0285	0
Q3TC33	Coiled-coil domain-containing protein 127 OS=Mus musculus OX=10090 GN=Ccdc127 PE=1 SV=2 - [CC127_MOUSE]	2.2438	3.46	1	1	1	1		260	30.49	9.12939
	A2	Sequence	# PSMs	# Proteins	# Protein Groups	Protein Group Accessions	Modifications	ΔCn	Area	q-Value	PEP	XCorr	Charge	MH+ [Da]	ΔM [ppm]	RT [min]	# Missed Cleavages
	Medium	yHAVIsEHR	1	1	1	Q3TC33	N-Term(Acetyl); S6(Phospho)	0	0	0.037	0.2841	2.2438	3	1233.55	7.56674	42.901	0
Q8C120	E3 ubiquitin-protein ligase SH3RF3 OS=Mus musculus OX=10090 GN=Sh3rf3 PE=1 SV=2 - [SH3R3_MOUSE]	2.24132	1.48	1	1	1	1	6.4054e+06	878	93.0712	8.52881
	A2	Sequence	# PSMs	# Proteins	# Protein Groups	Protein Group Accessions	Modifications	ΔCn	Area	q-Value	PEP	XCorr	Charge	MH+ [Da]	ΔM [ppm]	RT [min]	# Missed Cleavages
	Medium	KRHSFTALsVTHK	1	1	1	Q8C120	S9(Phospho)	0	6.4054e+06	0.039	0.2999	2.24132	2	1591.81	1.36157	56.8915	2
A2A884	Transcription factor HIVEP3 OS=Mus musculus OX=10090 GN=Hivep3 PE=1 SV=1 - [ZEP3_MOUSE]	2.23313	0.34	1	1	1	1	1.57945e+06	2348	253.256	7.50342
	A2	Sequence	# PSMs	# Proteins	# Protein Groups	Protein Group Accessions	Modifications	ΔCn	Area	q-Value	PEP	XCorr	Charge	MH+ [Da]	ΔM [ppm]	RT [min]	# Missed Cleavages
	Medium	EYAQPSSK	1	1	1	A2A884		0	1.57945e+06	0.042	0.3256	2.23313	2	909.434	2.54995	49.2457	0
O35290	Eosinophil cationic-type ribonuclease 3 OS=Mus musculus OX=10090 GN=Ear3 PE=1 SV=1 - [ECP3_MOUSE]	2.23261	7.69	1	1	1	1	35096727	156	17.733	9.74463
	A2	Sequence	# PSMs	# Proteins	# Protein Groups	Protein Group Accessions	Modifications	ΔCn	Area	q-Value	PEP	XCorr	Charge	MH+ [Da]	ΔM [ppm]	RT [min]	# Missed Cleavages
	High	SVEYYTVAcNPR	1	1	1	O35290	C9(Carbamidomethyl)	0	35096727	0	0.0007973	2.23261	2	1458.67	-0.394307	47.1709	0
Q9JL16	Interferon-stimulated gene 20 kDa protein OS=Mus musculus OX=10090 GN=Isg20 PE=1 SV=1 - [ISG20_MOUSE]	2.21908	2.67	1	1	1	1	6.52726e+06	300	32.4821	8.14795
	A2	Sequence	# PSMs	# Proteins	# Protein Groups	Protein Group Accessions	Modifications	ΔCn	Area	q-Value	PEP	XCorr	Charge	MH+ [Da]	ΔM [ppm]	RT [min]	# Missed Cleavages
	High	LEILQLLK	1	1	1	Q9JL16		0	6.52726e+06	0.003	0.04024	2.21908	2	969.635	0.17197	63.575	0
Q9QUM9	Proteasome subunit alpha type-6 OS=Mus musculus OX=10090 GN=Psma6 PE=1 SV=1 - [PSA6_MOUSE]	2.21251	5.28	1	1	1	1	8451574	246	27.3548	6.75635
	A2	Sequence	# PSMs	# Proteins	# Protein Groups	Protein Group Accessions	Modifications	ΔCn	Area	q-Value	PEP	XCorr	Charge	MH+ [Da]	ΔM [ppm]	RT [min]	# Missed Cleavages
	High	AINQGGLTSVAVR	1	1	1	Q9QUM9		0	8451574	0.002	0.01232	2.21251	2	1285.72	0.566809	47.5602	0
Q9Z0N1	Eukaryotic translation initiation factor 2 subunit 3, X-linked OS=Mus musculus OX=10090 GN=Eif2s3x PE=1 SV=2 - [IF2G_MOUSE]	2.13757	5.93	2	2	2	2	1.34685e+07	472	51.0332	8.39697
	A2	Sequence	# PSMs	# Proteins	# Protein Groups	Protein Group Accessions	Modifications	ΔCn	Area	q-Value	PEP	XCorr	Charge	MH+ [Da]	ΔM [ppm]	RT [min]	# Missed Cleavages
	High	IVLTNPVcTEVGEK	1	2	1	Q9Z0N1	C8(Carbamidomethyl)	0	6.20168e+06	0	0.003241	2.13757	2	1558.81	-0.452221	51.8299	0
	Medium	VGQEIEVRPGIVSK	1	2	1	Q9Z0N1		0	2.07353e+07	0.012	0.1109	1.79976	3	1510.86	0.00564973	45.6837	0
P47757	F-actin-capping protein subunit beta OS=Mus musculus OX=10090 GN=Capzb PE=1 SV=3 - [CAPZB_MOUSE]	2.05932	5.05	1	1	1	1	1.37902e+07	277	31.3258	5.74463
	A2	Sequence	# PSMs	# Proteins	# Protein Groups	Protein Group Accessions	Modifications	ΔCn	Area	q-Value	PEP	XCorr	Charge	MH+ [Da]	ΔM [ppm]	RT [min]	# Missed Cleavages
	High	SGSGTMNLGGSLTR	1	1	1	P47757		0	1.37902e+07	0	0.0001797	2.05932	2	1337.65	0.557597	47.6969	0
Q80UP5	Ankyrin repeat domain-containing protein 13A OS=Mus musculus OX=10090 GN=Ankrd13a PE=1 SV=2 - [AN13A_MOUSE]	2.04605	2.21	1	1	1	1	2.4397e+06	588	67.1355	5.08447
	A2	Sequence	# PSMs	# Proteins	# Protein Groups	Protein Group Accessions	Modifications	ΔCn	Area	q-Value	PEP	XCorr	Charge	MH+ [Da]	ΔM [ppm]	RT [min]	# Missed Cleavages
	Medium	LTSPVINTSLDTK	1	1	1	Q80UP5		0	2.4397e+06	0.027	0.2205	2.04605	2	1388.76	0.0287252	50.2339	0
P54822	Adenylosuccinate lyase OS=Mus musculus OX=10090 GN=Adsl PE=1 SV=2 - [PUR8_MOUSE]	2.00867	2.27	1	1	1	1	5.1812e+06	484	54.8309	7.26904
	A2	Sequence	# PSMs	# Proteins	# Protein Groups	Protein Group Accessions	Modifications	ΔCn	Area	q-Value	PEP	XCorr	Charge	MH+ [Da]	ΔM [ppm]	RT [min]	# Missed Cleavages
	High	QEGGDNDLIER	1	1	1	P54822		0	5.1812e+06	0.002	0.0189	2.00867	2	1245.57	-0.5278	42.802	0
P56959	RNA-binding protein FUS OS=Mus musculus OX=10090 GN=Fus PE=1 SV=1 - [FUS_MOUSE]	2.00608	1.54	1	1	1	1	1.31562e+07	518	52.6415	9.36377
	A2	Sequence	# PSMs	# Proteins	# Protein Groups	Protein Group Accessions	Modifications	ΔCn	Area	q-Value	PEP	XCorr	Charge	MH+ [Da]	ΔM [ppm]	RT [min]	# Missed Cleavages
	High	GGmGGSDR	1	1	1	P56959	M3(Oxidation)	0	1.31562e+07	0.008	0.07388	2.00608	2	752.304	6.33571	36.0274	0
Q6PGB8	Probable global transcription activator SNF2L1 OS=Mus musculus OX=10090 GN=Smarca1 PE=1 SV=1 - [SMCA1_MOUSE]	2.00447	0.96	1	1	1	1		1046	121.638	8.26514
	A2	Sequence	# PSMs	# Proteins	# Protein Groups	Protein Group Accessions	Modifications	ΔCn	Area	q-Value	PEP	XCorr	Charge	MH+ [Da]	ΔM [ppm]	RT [min]	# Missed Cleavages
	Medium	tDVEKsLPPK	1	1	1	Q6PGB8	N-Term(Acetyl); S6(Phospho)	0	0	0.04	0.3006	2.00447	2	1235.6	7.40896	47.407	1
Q3TXS7	26S proteasome non-ATPase regulatory subunit 1 OS=Mus musculus OX=10090 GN=Psmd1 PE=1 SV=1 - [PSMD1_MOUSE]	1.99454	1.26	1	1	1	1	4.19644e+06	953	105.663	5.38916
	A2	Sequence	# PSMs	# Proteins	# Protein Groups	Protein Group Accessions	Modifications	ΔCn	Area	q-Value	PEP	XCorr	Charge	MH+ [Da]	ΔM [ppm]	RT [min]	# Missed Cleavages
	High	AAVESLGFILFR	1	1	1	Q3TXS7		0	4.19644e+06	0	0.004592	1.99454	2	1322.75	1.46175	66.1851	0
Q922B2	Aspartate--tRNA ligase, cytoplasmic OS=Mus musculus OX=10090 GN=Dars1 PE=1 SV=2 - [SYDC_MOUSE]	1.9856	1.6	1	1	1	1	1.60206e+06	501	57.1112	6.49365
	A2	Sequence	# PSMs	# Proteins	# Protein Groups	Protein Group Accessions	Modifications	ΔCn	Area	q-Value	PEP	XCorr	Charge	MH+ [Da]	ΔM [ppm]	RT [min]	# Missed Cleavages
	Medium	ATVNQDTR	1	1	1	Q922B2		0	1.60206e+06	0.017	0.1544	1.9856	2	904.449	0.370057	32.1355	0
E9Q7G0	Nuclear mitotic apparatus protein 1 OS=Mus musculus OX=10090 GN=Numa1 PE=1 SV=1 - [NUMA1_MOUSE]	1.97586	0.81	1	1	1	2	4.49054e+06	2094	235.487	5.87158
	A2	Sequence	# PSMs	# Proteins	# Protein Groups	Protein Group Accessions	Modifications	ΔCn	Area	q-Value	PEP	XCorr	Charge	MH+ [Da]	ΔM [ppm]	RT [min]	# Missed Cleavages
	Medium	aSMQPAQIAEGVGITtR	2	1	1	E9Q7G0	N-Term(Acetyl); T16(Phospho)	0	4.49054e+06	0.037	0.2921	1.97586	2	1851.87	-0.0131065	51.5365	0
Q6NS45	Coiled-coil domain-containing protein 66 OS=Mus musculus OX=10090 GN=Ccdc66 PE=1 SV=3 - [CCD66_MOUSE]	1.95069	1.18	1	1	1	1	7.22352e+08	935	107.306	7.82568
	A2	Sequence	# PSMs	# Proteins	# Protein Groups	Protein Group Accessions	Modifications	ΔCn	Area	q-Value	PEP	XCorr	Charge	MH+ [Da]	ΔM [ppm]	RT [min]	# Missed Cleavages
	High	EtLTLGDGHTK	1	1	1	Q6NS45	T2(Phospho)	0	7.22352e+08	0.002	0.02814	1.95069	2	1251.56	0.0742088	38.7781	0
P50580	Proliferation-associated protein 2G4 OS=Mus musculus OX=10090 GN=Pa2g4 PE=1 SV=3 - [PA2G4_MOUSE]	1.94906	2.03	1	1	1	1	2.01e+07	394	43.6712	6.85889
	A2	Sequence	# PSMs	# Proteins	# Protein Groups	Protein Group Accessions	Modifications	ΔCn	Area	q-Value	PEP	XCorr	Charge	MH+ [Da]	ΔM [ppm]	RT [min]	# Missed Cleavages
	Medium	AFFSEVER	1	1	1	P50580		0	2.01e+07	0.032	0.2446	1.94906	2	984.478	-0.504183	52.1762	0
P08730	Keratin, type I cytoskeletal 13 OS=Mus musculus OX=10090 GN=Krt13 PE=1 SV=2 - [K1C13_MOUSE]	1.93201	5.95	13	1	4	4	1.33881e+08	437	47.7243	4.85596
	A2	Sequence	# PSMs	# Proteins	# Protein Groups	Protein Group Accessions	Modifications	ΔCn	Area	q-Value	PEP	XCorr	Charge	MH+ [Da]	ΔM [ppm]	RT [min]	# Missed Cleavages
	High	QSVEADINGLRR	1	2	2	P02535;P08730		0	1.09319e+08	0	0.003699	1.63019	3	1357.72	0.273473	47.6542	1
	Medium	QSVEADINGLR	1	2	2	P02535;P08730		0	1.71226e+07	0.012	0.1136	1.93201	2	1201.62	-1.39411	50.5839	0
	Medium	LAADDFR	1	17	2	P02535;P08730		0	1.66808e+08	0.033	0.2597	1.51505	2	807.4	0.444194	44.8094	0
	Medium	LASYLDK	1	5	1	P08730		0	1.25516e+08	0.037	0.2922	1.42123	2	809.441	0.507958	43.721	0
Q3V2K1	Uncharacterized protein CXorf65 homolog OS=Mus musculus OX=10090 GN=Gm614 PE=2 SV=1 - [CX065_MOUSE]	1.92001	7.85	1	1	1	1	6.64179e+06	191	21.5733	9.89111
	A2	Sequence	# PSMs	# Proteins	# Protein Groups	Protein Group Accessions	Modifications	ΔCn	Area	q-Value	PEP	XCorr	Charge	MH+ [Da]	ΔM [ppm]	RT [min]	# Missed Cleavages
	Medium	GGGAQQTTSTSSQLK	1	1	1	Q3V2K1		0	6.64179e+06	0.03	0.2358	1.92001	2	1450.72	2.20371	51.8544	0
O70251	Elongation factor 1-beta OS=Mus musculus OX=10090 GN=Eef1b PE=1 SV=5 - [EF1B_MOUSE]	1.90659	9.78	1	2	2	2	2.69484e+07	225	24.6782	4.69092
	A2	Sequence	# PSMs	# Proteins	# Protein Groups	Protein Group Accessions	Modifications	ΔCn	Area	q-Value	PEP	XCorr	Charge	MH+ [Da]	ΔM [ppm]	RT [min]	# Missed Cleavages
	High	SIQADGLVWGSSK	1	1	1	O70251		0	2.95829e+07	0	0.002758	1.90659	2	1347.69	-0.193089	54.5208	0
	High	LVPVGYGIK	1	1	1	O70251		0	2.4314e+07	0.007	0.05969	1.50615	2	945.577	-0.184628	50.2169	0
Q497V6	Bromo adjacent homology domain-containing 1 protein OS=Mus musculus OX=10090 GN=Bahd1 PE=1 SV=1 - [BAHD1_MOUSE]	1.9065	1.68	1	1	1	1	175268808	772	83.8183	9.01221
	A2	Sequence	# PSMs	# Proteins	# Protein Groups	Protein Group Accessions	Modifications	ΔCn	Area	q-Value	PEP	XCorr	Charge	MH+ [Da]	ΔM [ppm]	RT [min]	# Missed Cleavages
	Medium	SYQAVERHGETIR	1	1	1	Q497V6		0	175268808	0.012	0.09923	1.9065	2	1545.77	-1.72327	56.7072	1
O54943	Period circadian protein homolog 2 OS=Mus musculus OX=10090 GN=Per2 PE=1 SV=3 - [PER2_MOUSE]	1.90216	0.64	1	1	1	1	2.75622e+07	1257	135.796	6.27783
	A2	Sequence	# PSMs	# Proteins	# Protein Groups	Protein Group Accessions	Modifications	ΔCn	Area	q-Value	PEP	XCorr	Charge	MH+ [Da]	ΔM [ppm]	RT [min]	# Missed Cleavages
	Medium	aStLATLK	1	1	1	O54943	N-Term(Acetyl); T3(Phospho)	0	2.75622e+07	0.032	0.2459	1.90216	2	926.455	-5.15818	35.2831	0
Q69ZT1	Fanconi-associated nuclease 1 OS=Mus musculus OX=10090 GN=Fan1 PE=2 SV=2 - [FAN1_MOUSE]	1.84654	1.47	1	1	1	1		1020	112.853	7.44482
	A2	Sequence	# PSMs	# Proteins	# Protein Groups	Protein Group Accessions	Modifications	ΔCn	Area	q-Value	PEP	XCorr	Charge	MH+ [Da]	ΔM [ppm]	RT [min]	# Missed Cleavages
	Medium	QRSVcTWGKTQPGIR	1	1	1	Q69ZT1	C5(Carbamidomethyl)	0	0	0.023	0.1965	1.84654	2	1773.92	1.37453	65.8082	2
B0V2N1	Receptor-type tyrosine-protein phosphatase S OS=Mus musculus OX=10090 GN=Ptprs PE=1 SV=1 - [PTPRS_MOUSE]	1.84009	0.68	1	1	1	1	1.00374e+06	1907	211.771	7.2251
	A2	Sequence	# PSMs	# Proteins	# Protein Groups	Protein Group Accessions	Modifications	ΔCn	Area	q-Value	PEP	XCorr	Charge	MH+ [Da]	ΔM [ppm]	RT [min]	# Missed Cleavages
	Medium	NRLVNILPYESsR	1	1	1	B0V2N1	S12(Phospho)	0	1.00374e+06	0.037	0.2874	1.84009	2	1640.82	5.10104	66.7228	1
Q9CXW4	60S ribosomal protein L11 OS=Mus musculus OX=10090 GN=Rpl11 PE=1 SV=4 - [RL11_MOUSE]	1.8183	7.87	1	1	1	1	1.30842e+07	178	20.2396	9.59814
	A2	Sequence	# PSMs	# Proteins	# Protein Groups	Protein Group Accessions	Modifications	ΔCn	Area	q-Value	PEP	XCorr	Charge	MH+ [Da]	ΔM [ppm]	RT [min]	# Missed Cleavages
	High	VLEQLTGQTPVFSK	1	1	1	Q9CXW4		0	1.30842e+07	0.008	0.06907	1.8183	2	1546.85	-0.565029	54.0075	0
E9PV24	Fibrinogen alpha chain OS=Mus musculus OX=10090 GN=Fga PE=1 SV=1 - [FIBA_MOUSE]	1.78919	1.52	1	1	1	1	9.63874e+06	789	87.3753	6.11279
	A2	Sequence	# PSMs	# Proteins	# Protein Groups	Protein Group Accessions	Modifications	ΔCn	Area	q-Value	PEP	XCorr	Charge	MH+ [Da]	ΔM [ppm]	RT [min]	# Missed Cleavages
	Medium	AQQIQALQSNVR	1	1	1	E9PV24		0	9.63874e+06	0.028	0.2255	1.78919	2	1355.74	1.00517	44.5866	0
Q9CQN1	Heat shock protein 75 kDa, mitochondrial OS=Mus musculus OX=10090 GN=Trap1 PE=1 SV=1 - [TRAP1_MOUSE]	1.78742	1.98	3	1	1	1	8.90244e+06	706	80.1585	6.68311
	A2	Sequence	# PSMs	# Proteins	# Protein Groups	Protein Group Accessions	Modifications	ΔCn	Area	q-Value	PEP	XCorr	Charge	MH+ [Da]	ΔM [ppm]	RT [min]	# Missed Cleavages
	High	GVVDSEDIPLNLSR	1	3	1	Q9CQN1		0	8.90244e+06	0.002	0.0325	1.78742	2	1513.79	0.854548	55.6085	0
P62900	60S ribosomal protein L31 OS=Mus musculus OX=10090 GN=Rpl31 PE=1 SV=1 - [RL31_MOUSE]	1.77961	7.2	1	1	1	1	6354328	125	14.4539	10.5356
	A2	Sequence	# PSMs	# Proteins	# Protein Groups	Protein Group Accessions	Modifications	ΔCn	Area	q-Value	PEP	XCorr	Charge	MH+ [Da]	ΔM [ppm]	RT [min]	# Missed Cleavages
	High	SAINEVVTR	1	1	1	P62900		0	6354328	0.002	0.03229	1.77961	2	988.542	0.176722	43.9489	0
P63073	Eukaryotic translation initiation factor 4E OS=Mus musculus OX=10090 GN=Eif4e PE=1 SV=1 - [IF4E_MOUSE]	1.74669	3.23	1	1	1	1	1.52291e+06	217	25.0375	6.15088
	A2	Sequence	# PSMs	# Proteins	# Protein Groups	Protein Group Accessions	Modifications	ΔCn	Area	q-Value	PEP	XCorr	Charge	MH+ [Da]	ΔM [ppm]	RT [min]	# Missed Cleavages
	Medium	WLITLNK	1	1	1	P63073		0	1.52291e+06	0.032	0.2435	1.74669	2	887.534	-0.815759	58.5344	0
Q60872	Eukaryotic translation initiation factor 1A OS=Mus musculus OX=10090 GN=Eif1a PE=2 SV=3 - [IF1A_MOUSE]	1.72525	4.86	2	1	1	1	6.79134e+06	144	16.4922	5.23682
	A2	Sequence	# PSMs	# Proteins	# Protein Groups	Protein Group Accessions	Modifications	ΔCn	Area	q-Value	PEP	XCorr	Charge	MH+ [Da]	ΔM [ppm]	RT [min]	# Missed Cleavages
	Medium	YNADEAR	1	2	1	Q60872		0	6.79134e+06	0.043	0.3367	1.72525	2	838.371	1.89741	33.3558	0
Q9QYX7	Protein piccolo OS=Mus musculus OX=10090 GN=Pclo PE=1 SV=4 - [PCLO_MOUSE]	1.70881	0.2	1	1	1	1		5068	550.496	6.50732
	A2	Sequence	# PSMs	# Proteins	# Protein Groups	Protein Group Accessions	Modifications	ΔCn	Area	q-Value	PEP	XCorr	Charge	MH+ [Da]	ΔM [ppm]	RT [min]	# Missed Cleavages
	Medium	sHGIFPDPSK	1	1	1	Q9QYX7	N-Term(Acetyl)	0	0	0.043	0.333	1.70881	2	1126.56	6.81375	48.8891	0
Q9Z126	Platelet factor 4 OS=Mus musculus OX=10090 GN=Pf4 PE=1 SV=1 - [PLF4_MOUSE]	1.70396	8.57	1	1	1	1	35707327	105	11.2363	9.29053
	A2	Sequence	# PSMs	# Proteins	# Protein Groups	Protein Group Accessions	Modifications	ΔCn	Area	q-Value	PEP	XCorr	Charge	MH+ [Da]	ΔM [ppm]	RT [min]	# Missed Cleavages
	High	HITSLEVIK	1	1	1	Q9Z126		0	35707327	0.002	0.03069	1.70396	2	1039.61	-1.28168	46.0174	0
P17563	Methanethiol oxidase OS=Mus musculus OX=10090 GN=Selenbp1 PE=1 SV=2 - [SBP1_MOUSE]	1.69692	2.12	2	1	1	1	1.60382e+07	472	52.4804	6.29053
	A2	Sequence	# PSMs	# Proteins	# Protein Groups	Protein Group Accessions	Modifications	ΔCn	Area	q-Value	PEP	XCorr	Charge	MH+ [Da]	ΔM [ppm]	RT [min]	# Missed Cleavages
	Medium	LILPGLISSR	1	2	1	P17563		0	1.60382e+07	0.028	0.2264	1.69692	2	1068.68	-0.411422	59.799	0
A2ARZ3	Fibrous sheath-interacting protein 2 OS=Mus musculus OX=10090 GN=Fsip2 PE=1 SV=3 - [FSIP2_MOUSE]	1.68108	0.13	1	1	1	1	7.22951e+06	6995	784.366	6.50732
	A2	Sequence	# PSMs	# Proteins	# Protein Groups	Protein Group Accessions	Modifications	ΔCn	Area	q-Value	PEP	XCorr	Charge	MH+ [Da]	ΔM [ppm]	RT [min]	# Missed Cleavages
	Medium	GGYITSNNK	1	1	1	A2ARZ3		0	7.22951e+06	0.012	0.1056	1.68108	2	953.469	0.666634	37.5017	0
P14106	Complement C1q subcomponent subunit B OS=Mus musculus OX=10090 GN=C1qb PE=1 SV=2 - [C1QB_MOUSE]	1.65742	4.74	1	1	1	1	8.48691e+06	253	26.7006	8.14795
	A2	Sequence	# PSMs	# Proteins	# Protein Groups	Protein Group Accessions	Modifications	ΔCn	Area	q-Value	PEP	XCorr	Charge	MH+ [Da]	ΔM [ppm]	RT [min]	# Missed Cleavages
	High	VITNANENYEPR	1	1	1	P14106		0	8.48691e+06	0	0.006094	1.65742	2	1419.69	0.340834	41.699	0
Q8BX13	E3 ubiquitin-protein ligase E3D OS=Mus musculus OX=10090 GN=Ube3d PE=2 SV=1 - [UBE3D_MOUSE]	1.65511	2.17	1	1	1	1	1.23296e+07	368	40.7269	7.66455
	A2	Sequence	# PSMs	# Proteins	# Protein Groups	Protein Group Accessions	Modifications	ΔCn	Area	q-Value	PEP	XCorr	Charge	MH+ [Da]	ΔM [ppm]	RT [min]	# Missed Cleavages
	Medium	sDLEQEPK	1	1	1	Q8BX13	N-Term(Acetyl)	0	1.23296e+07	0.043	0.3389	1.65511	2	987.462	-0.594851	47.3639	0
P61089	Ubiquitin-conjugating enzyme E2 N OS=Mus musculus OX=10090 GN=Ube2n PE=1 SV=1 - [UBE2N_MOUSE]	1.64526	7.24	1	1	1	1	5.91686e+06	152	17.127	6.56592
	A2	Sequence	# PSMs	# Proteins	# Protein Groups	Protein Group Accessions	Modifications	ΔCn	Area	q-Value	PEP	XCorr	Charge	MH+ [Da]	ΔM [ppm]	RT [min]	# Missed Cleavages
	High	TNEAQAIETAR	1	1	1	P61089		0	5.91686e+06	0.002	0.01239	1.64526	2	1203.6	0.82952	42.0787	0
O55023	Inositol monophosphatase 1 OS=Mus musculus OX=10090 GN=Impa1 PE=1 SV=1 - [IMPA1_MOUSE]	1.61592	7.94	1	2	2	2	1.10883e+07	277	30.4162	5.18604
	A2	Sequence	# PSMs	# Proteins	# Protein Groups	Protein Group Accessions	Modifications	ΔCn	Area	q-Value	PEP	XCorr	Charge	MH+ [Da]	ΔM [ppm]	RT [min]	# Missed Cleavages
	High	IIAANSITLAK	1	1	1	O55023		0	8.90105e+06	0.002	0.01869	1.61592	2	1114.68	-1.25872	50.1151	0
	Medium	SLLVTELGSSR	1	1	1	O55023		0	1.32756e+07	0.04	0.3046	1.41281	2	1161.65	-0.564014	54.5259	0
Q9QZZ4	Unconventional myosin-XV OS=Mus musculus OX=10090 GN=Myo15a PE=1 SV=2 - [MYO15_MOUSE]	1.60605	0.28	1	1	1	1	6.82166e+06	3511	395.372	9.15869
	A2	Sequence	# PSMs	# Proteins	# Protein Groups	Protein Group Accessions	Modifications	ΔCn	Area	q-Value	PEP	XCorr	Charge	MH+ [Da]	ΔM [ppm]	RT [min]	# Missed Cleavages
	Medium	AMLAGRsSKR	1	1	1	Q9QZZ4	S7(Phospho)	0	6.82166e+06	0.04	0.3086	1.60605	2	1156.57	5.38204	49.2038	2
Q8BGY2	Eukaryotic translation initiation factor 5A-2 OS=Mus musculus OX=10090 GN=Eif5a2 PE=1 SV=3 - [IF5A2_MOUSE]	0	5.23	2	1	1	1	2.35525e+07	153	16.7822	5.57959
	A2	Sequence	# PSMs	# Proteins	# Protein Groups	Protein Group Accessions	Modifications	ΔCn	Area	q-Value	PEP	XCorr	Charge	MH+ [Da]	ΔM [ppm]	RT [min]	# Missed Cleavages
	Medium	IVEMSTSK	1	2	1	Q8BGY2		0	2.35525e+07	0.044	0.3564	1.46126	2	894.461	1.42102	37.6115	0
Q8BK63	Casein kinase I isoform alpha OS=Mus musculus OX=10090 GN=Csnk1a1 PE=1 SV=2 - [KC1A_MOUSE]	0	6.53	1	2	2	2	4.52e+06	337	38.8899	9.56885
	A2	Sequence	# PSMs	# Proteins	# Protein Groups	Protein Group Accessions	Modifications	ΔCn	Area	q-Value	PEP	XCorr	Charge	MH+ [Da]	ΔM [ppm]	RT [min]	# Missed Cleavages
	High	ILQGGVGIPHIR	1	1	1	Q8BK63		0	7.25554e+06	0	0.001034	1.67367	3	1259.76	0.681182	50.7942	0
	High	LFLIDFGLAK	1	1	1	Q8BK63		0	1.78446e+06	0.002	0.03087	1.35495	2	1136.67	0.719213	65.7596	0
P61358	60S ribosomal protein L27 OS=Mus musculus OX=10090 GN=Rpl27 PE=1 SV=2 - [RL27_MOUSE]	0	5.88	1	1	1	1	2.40756e+07	136	15.7877	10.5649
	A2	Sequence	# PSMs	# Proteins	# Protein Groups	Protein Group Accessions	Modifications	ΔCn	Area	q-Value	PEP	XCorr	Charge	MH+ [Da]	ΔM [ppm]	RT [min]	# Missed Cleavages
	Medium	VVLVLAGR	1	1	1	P61358		0	2.40756e+07	0.036	0.2733	1.29691	2	826.55	-0.66505	51.9084	0
Q6ZWN5	40S ribosomal protein S9 OS=Mus musculus OX=10090 GN=Rps9 PE=1 SV=3 - [RS9_MOUSE]	0	4.64	1	1	1	2		194	22.5776	10.6528
	A2	Sequence	# PSMs	# Proteins	# Protein Groups	Protein Group Accessions	Modifications	ΔCn	Area	q-Value	PEP	XCorr	Charge	MH+ [Da]	ΔM [ppm]	RT [min]	# Missed Cleavages
	High	LFEGNALLR	2	1	1	Q6ZWN5		0	0	0.006	0.05028	1.36048	2	1032.59	3.50244	55.0623	0
Q5SSE9	ATP-binding cassette sub-family A member 13 OS=Mus musculus OX=10090 GN=Abca13 PE=2 SV=1 - [ABCAD_MOUSE]	0	0.3	1	1	1	1	6.24945e+07	5034	568.534	6.52197
	A2	Sequence	# PSMs	# Proteins	# Protein Groups	Protein Group Accessions	Modifications	ΔCn	Area	q-Value	PEP	XCorr	Charge	MH+ [Da]	ΔM [ppm]	RT [min]	# Missed Cleavages
	High	MssALNILTWMLNKK	1	1	1	Q5SSE9	S2(Phospho); S3(Phospho)	0	6.24945e+07	0.008	0.06316	2.53517	5	1909.87	0.420213	39.4261	1
P48410	ATP-binding cassette sub-family D member 1 OS=Mus musculus OX=10090 GN=Abcd1 PE=1 SV=1 - [ABCD1_MOUSE]	0	2.58	1	1	1	1	1.74331e+06	736	81.8069	8.70459
	A2	Sequence	# PSMs	# Proteins	# Protein Groups	Protein Group Accessions	Modifications	ΔCn	Area	q-Value	PEP	XCorr	Charge	MH+ [Da]	ΔM [ppm]	RT [min]	# Missed Cleavages
	Medium	qILGEAAAPVQPLVPGVPT	1	1	1	P48410	N-Term(Acetyl)	0	1.74331e+06	0.037	0.2858	1.81526	3	1899.07	5.23487	54.8769	0
Q02013	Aquaporin-1 OS=Mus musculus OX=10090 GN=Aqp1 PE=1 SV=3 - [AQP1_MOUSE]	0	3.35	1	1	1	1	4.5729e+07	269	28.7752	7.43018
	A2	Sequence	# PSMs	# Proteins	# Protein Groups	Protein Group Accessions	Modifications	ΔCn	Area	q-Value	PEP	XCorr	Charge	MH+ [Da]	ΔM [ppm]	RT [min]	# Missed Cleavages
	High	SFGSAVLTR	1	1	1	Q02013		0	4.5729e+07	0.007	0.06063	1.25325	2	937.512	1.73447	48.3998	0
Q8K019	Bcl-2-associated transcription factor 1 OS=Mus musculus OX=10090 GN=Bclaf1 PE=1 SV=2 - [BCLF1_MOUSE]	0	0.98	1	1	1	1	3.53369e+06	919	105.939	9.99365
	A2	Sequence	# PSMs	# Proteins	# Protein Groups	Protein Group Accessions	Modifications	ΔCn	Area	q-Value	PEP	XCorr	Charge	MH+ [Da]	ΔM [ppm]	RT [min]	# Missed Cleavages
	Medium	IDISPsALR	1	1	1	Q8K019	S6(Phospho)	0	3.53369e+06	0.011	0.08741	1.27286	2	1051.52	5.76245	66.6836	0
Q9CQC5	Cdc42 effector protein 3 OS=Mus musculus OX=10090 GN=Cdc42ep3 PE=1 SV=1 - [BORG2_MOUSE]	0	5.12	1	1	1	1	1.37076e+10	254	27.6687	5.93506
	A2	Sequence	# PSMs	# Proteins	# Protein Groups	Protein Group Accessions	Modifications	ΔCn	Area	q-Value	PEP	XCorr	Charge	MH+ [Da]	ΔM [ppm]	RT [min]	# Missed Cleavages
	Medium	LPRLScEPVmEEK	1	1	1	Q9CQC5	C6(Carbamidomethyl); M10(Oxidation)	0	1.37076e+10	0.043	0.3283	1.4286	4	1603.77	-6.88101	40.7228	1
Q99JS0	Noncompact myelin-associated protein OS=Mus musculus OX=10090 GN=Ncmap PE=1 SV=1 - [NCMAP_MOUSE]	0	18	1	1	1	1	1.18903e+07	100	10.8388	9.70068
	A2	Sequence	# PSMs	# Proteins	# Protein Groups	Protein Group Accessions	Modifications	ΔCn	Area	q-Value	PEP	XCorr	Charge	MH+ [Da]	ΔM [ppm]	RT [min]	# Missed Cleavages
	High	mTTATTLGDAVFSLNMTR	1	1	1	Q99JS0	M1(Oxidation)	0	1.18903e+07	0.007	0.05335	2.36214	5	1945.94	1.99865	38.954	0
O35668	Huntingtin-associated protein 1 OS=Mus musculus OX=10090 GN=Hap1 PE=1 SV=1 - [HAP1_MOUSE]	0	2.55	1	1	1	1	1.18169e+07	628	70.073	4.7417
	A2	Sequence	# PSMs	# Proteins	# Protein Groups	Protein Group Accessions	Modifications	ΔCn	Area	q-Value	PEP	XCorr	Charge	MH+ [Da]	ΔM [ppm]	RT [min]	# Missed Cleavages
	High	LETMLGsAREEILHLR	1	1	1	O35668	S7(Phospho)	0	1.18169e+07	0.002	0.01798	2.70979	5	1947.97	-0.0184995	47.5477	1
Q6NXH2	Glycoprotein endo-alpha-1,2-mannosidase OS=Mus musculus OX=10090 GN=Manea PE=2 SV=1 - [MANEA_MOUSE]	0	2.16	1	1	1	1	2.45097e+08	462	53.1495	8.6167
	A2	Sequence	# PSMs	# Proteins	# Protein Groups	Protein Group Accessions	Modifications	ΔCn	Area	q-Value	PEP	XCorr	Charge	MH+ [Da]	ΔM [ppm]	RT [min]	# Missed Cleavages
	Medium	GAGMtVLPAK	1	1	1	Q6NXH2	T5(Phospho)	0	2.45097e+08	0.036	0.2786	1.39666	2	1024.49	-1.39919	57.7839	0
Q9CQR6	Serine/threonine-protein phosphatase 6 catalytic subunit OS=Mus musculus OX=10090 GN=Ppp6c PE=1 SV=1 - [PPP6_MOUSE]	0	2.95	1	1	1	1	5.2675e+06	305	35.1365	5.69385
	A2	Sequence	# PSMs	# Proteins	# Protein Groups	Protein Group Accessions	Modifications	ΔCn	Area	q-Value	PEP	XCorr	Charge	MH+ [Da]	ΔM [ppm]	RT [min]	# Missed Cleavages
	Medium	GAGWLFGAK	1	1	1	Q9CQR6		0	5.2675e+06	0.017	0.168	1.47425	2	906.483	-0.211228	58.8581	0
Q75NR7	ATP-dependent DNA helicase Q4 OS=Mus musculus OX=10090 GN=Recql4 PE=2 SV=2 - [RECQ4_MOUSE]	0	0.82	1	1	1	1	2.93368e+07	1216	135.038	8.36768
	A2	Sequence	# PSMs	# Proteins	# Protein Groups	Protein Group Accessions	Modifications	ΔCn	Area	q-Value	PEP	XCorr	Charge	MH+ [Da]	ΔM [ppm]	RT [min]	# Missed Cleavages
	Medium	QAAFGGSGPR	1	1	1	Q75NR7		0	2.93368e+07	0.017	0.1433	1.09886	2	947.47	0.576236	38.916	0
P27048	Small nuclear ribonucleoprotein-associated protein B OS=Mus musculus OX=10090 GN=Snrpb PE=1 SV=1 - [RSMB_MOUSE]	0	3.46	2	1	1	1	884782	231	23.6402	10.9019
	A2	Sequence	# PSMs	# Proteins	# Protein Groups	Protein Group Accessions	Modifications	ΔCn	Area	q-Value	PEP	XCorr	Charge	MH+ [Da]	ΔM [ppm]	RT [min]	# Missed Cleavages
	Medium	VLGLVLLR	1	2	1	P27048		0	884782	0.017	0.1321	1.50415	2	882.614	0.577796	61.8226	0
Q9WUH7	Semaphorin-4G OS=Mus musculus OX=10090 GN=Sema4g PE=1 SV=1 - [SEM4G_MOUSE]	0	0.72	1	1	1	1	9.91111e+08	837	92.3196	7.94287
	A2	Sequence	# PSMs	# Proteins	# Protein Groups	Protein Group Accessions	Modifications	ΔCn	Area	q-Value	PEP	XCorr	Charge	MH+ [Da]	ΔM [ppm]	RT [min]	# Missed Cleavages
	Medium	HPHsLR	1	1	1	Q9WUH7	S4(Phospho)	0	9.91111e+08	0.012	0.1095	1.124	2	826.377	5.85123	47.1824	0
Q9ER72	Cysteine--tRNA ligase, cytoplasmic OS=Mus musculus OX=10090 GN=Cars1 PE=1 SV=2 - [SYCC_MOUSE]	0	1.2	1	1	1	1	660460	831	94.8	6.75635
	A2	Sequence	# PSMs	# Proteins	# Protein Groups	Protein Group Accessions	Modifications	ΔCn	Area	q-Value	PEP	XCorr	Charge	MH+ [Da]	ΔM [ppm]	RT [min]	# Missed Cleavages
	Medium	LSETTDPDKR	1	1	1	Q9ER72		0	660460	0.036	0.2799	1.70111	3	1161.58	1.56631	33.3573	1
Q925H1	Zinc finger transcription factor Trps1 OS=Mus musculus OX=10090 GN=Trps1 PE=1 SV=1 - [TRPS1_MOUSE]	0	1.33	1	1	1	1		1281	140.946	7.59131
	A2	Sequence	# PSMs	# Proteins	# Protein Groups	Protein Group Accessions	Modifications	ΔCn	Area	q-Value	PEP	XCorr	Charge	MH+ [Da]	ΔM [ppm]	RT [min]	# Missed Cleavages
	Medium	HsRPGPTANGAsKEKTK	1	1	1	Q925H1	S2(Phospho); S12(Phospho)	0	0	0.043	0.3358	2.51542	5	1925.86	-1.16087	36.2731	2
Q8C0D0	Probable tRNA pseudouridine synthase 1 OS=Mus musculus OX=10090 GN=Trub1 PE=1 SV=1 - [TRUB1_MOUSE]	0	4.14	1	1	1	1	777574388	338	36.325	8.08936
	A2	Sequence	# PSMs	# Proteins	# Protein Groups	Protein Group Accessions	Modifications	ΔCn	Area	q-Value	PEP	XCorr	Charge	MH+ [Da]	ΔM [ppm]	RT [min]	# Missed Cleavages
	Medium	lLAEAGmPsPEWNK	1	1	1	Q8C0D0	N-Term(Acetyl); M7(Oxidation); S9(Phospho)	0	777574388	0.041	0.3218	2.25023	4	1680.74	1.32945	46.7943	0
E9PYL2	Proline-rich protein 12 OS=Mus musculus OX=10090 GN=Prr12 PE=1 SV=1 - [PRR12_MOUSE]	0	0.84	1	1	1	1	9.44964e+06	2035	211.745	7.6499
	A2	Sequence	# PSMs	# Proteins	# Protein Groups	Protein Group Accessions	Modifications	ΔCn	Area	q-Value	PEP	XCorr	Charge	MH+ [Da]	ΔM [ppm]	RT [min]	# Missed Cleavages
	Medium	HPPLYQAGLTPPLSPPK	1	1	1	E9PYL2		0	9.44964e+06	0.021	0.1866	1.73621	3	1813	0.547069	58.6696	0
Q8BZQ7	Anaphase-promoting complex subunit 2 OS=Mus musculus OX=10090 GN=Anapc2 PE=1 SV=2 - [ANC2_MOUSE]	0	0.96	1	1	1	1	137087	837	95.2468	5.31299
	A2	Sequence	# PSMs	# Proteins	# Protein Groups	Protein Group Accessions	Modifications	ΔCn	Area	q-Value	PEP	XCorr	Charge	MH+ [Da]	ΔM [ppm]	RT [min]	# Missed Cleavages
	Medium	tsGAVPPK	1	1	1	Q8BZQ7	N-Term(Acetyl); S2(Phospho)	0	137087	0.032	0.2522	1.12406	2	878.402	-0.00363996	30.65	0
A8Y5H7	SEC14-like protein 1 OS=Mus musculus OX=10090 GN=Sec14l1 PE=1 SV=1 - [S14L1_MOUSE]	0	1.96	1	1	1	1	3.27825e+07	715	81.164	6.34131
	A2	Sequence	# PSMs	# Proteins	# Protein Groups	Protein Group Accessions	Modifications	ΔCn	Area	q-Value	PEP	XCorr	Charge	MH+ [Da]	ΔM [ppm]	RT [min]	# Missed Cleavages
	Medium	vDDVLASLQVSsHK	1	1	1	A8Y5H7	N-Term(Acetyl); S12(Phospho)	0	3.27825e+07	0.043	0.3297	1.88839	3	1619.77	-0.510842	38.7589	0
O88573	AF4/FMR2 family member 1 OS=Mus musculus OX=10090 GN=Aff1 PE=1 SV=2 - [AFF1_MOUSE]	0	1.32	1	1	1	1	2.37964e+07	1216	131.477	9.33447
	A2	Sequence	# PSMs	# Proteins	# Protein Groups	Protein Group Accessions	Modifications	ΔCn	Area	q-Value	PEP	XCorr	Charge	MH+ [Da]	ΔM [ppm]	RT [min]	# Missed Cleavages
	Medium	SSTAPsKAPSAPQPPK	1	1	1	O88573	S6(Phospho)	0	2.37964e+07	0.037	0.2919	2.13392	4	1630.79	1.12882	41.3484	1
Q80TY5	Vacuolar protein sorting-associated protein 13B OS=Mus musculus OX=10090 GN=Vps13b PE=1 SV=3 - [VP13B_MOUSE]	0	0.33	1	1	1	1	1.37399e+06	3993	443.733	6.45557
	A2	Sequence	# PSMs	# Proteins	# Protein Groups	Protein Group Accessions	Modifications	ΔCn	Area	q-Value	PEP	XCorr	Charge	MH+ [Da]	ΔM [ppm]	RT [min]	# Missed Cleavages
	Medium	iSLMTYSSVALPK	1	1	1	Q80TY5	N-Term(Acetyl)	0	1.37399e+06	0.043	0.3399	1.34201	3	1451.78	0.0289251	63.9163	0
P01837	Immunoglobulin kappa constant OS=Mus musculus OX=10090 GN=Igkc PE=1 SV=2 - [IGKC_MOUSE]	0	10.28	1	1	1	1	4.09012e+06	107	11.9267	5.89697
	A2	Sequence	# PSMs	# Proteins	# Protein Groups	Protein Group Accessions	Modifications	ΔCn	Area	q-Value	PEP	XCorr	Charge	MH+ [Da]	ΔM [ppm]	RT [min]	# Missed Cleavages
	Medium	HNSYTcEATHK	1	1	1	P01837	C6(Carbamidomethyl)	0	4.09012e+06	0.032	0.2465	1.81523	3	1347.58	3.73984	31.2382	0

## Sheet: 4 - Protein Results
Accession	Description	Score	Coverage	# Proteins	# Unique Peptides	# Peptides	# PSMs	Area	# AAs	MW [kDa]	calc. pI
P02088	Hemoglobin subunit beta-1 OS=Mus musculus OX=10090 GN=Hbb-b1 PE=1 SV=2 - [HBB1_MOUSE]	379.2	89.8	2	6	12	192	44620000000	147	15.8	7.65
P01942	Hemoglobin subunit alpha OS=Mus musculus OX=10090 GN=Hba PE=1 SV=2 - [HBA_MOUSE]	212.42	44.37	2	7	7	109	43190000000	142	15.1	8.22
P19157	Glutathione S-transferase P 1 OS=Mus musculus OX=10090 GN=Gstp1 PE=1 SV=2 - [GSTP1_MOUSE]	169.71	46.67	2	9	9	68	4077000000	210	23.6	7.87
P02089	Hemoglobin subunit beta-2 OS=Mus musculus OX=10090 GN=Hbb-b2 PE=1 SV=2 - [HBB2_MOUSE]	158.27	76.87	2	6	12	105	36970000000	147	15.9	8.05
P15508	Spectrin beta chain, erythrocytic OS=Mus musculus OX=10090 GN=Sptb PE=1 SV=4 - [SPTB1_MOUSE]	106.62	26.69	3	49	49	53	54160000	2128	245.1	5.33
P63017	Heat shock cognate 71 kDa protein OS=Mus musculus OX=10090 GN=Hspa8 PE=1 SV=1 - [HSP7C_MOUSE]	92.24	37	5	23	26	44	346400000	646	70.8	5.52
Q02357	Ankyrin-1 OS=Mus musculus OX=10090 GN=Ank1 PE=1 SV=2 - [ANK1_MOUSE]	92.09	21.48	1	33	33	45	225300000	1862	204.1	6.55
P48193	Protein 4.1 OS=Mus musculus OX=10090 GN=Epb41 PE=1 SV=2 - [EPB41_MOUSE]	72.44	22.26	4	18	18	33	455500000	858	95.9	5.6
P60710	Actin, cytoplasmic 1 OS=Mus musculus OX=10090 GN=Actb PE=1 SV=1 - [ACTB_MOUSE]	66.26	35.73	3	4	14	33	1673000000	375	41.7	5.48
P10649	Glutathione S-transferase Mu 1 OS=Mus musculus OX=10090 GN=Gstm1 PE=1 SV=2 - [GSTM1_MOUSE]	65.83	70.18	1	10	17	35	1206000000	218	26	7.94
P08032	Spectrin alpha chain, erythrocytic 1 OS=Mus musculus OX=10090 GN=Spta1 PE=1 SV=3 - [SPTA1_MOUSE]	63.06	14.45	1	31	31	37	29760000	2415	279.7	5.03
P15626	Glutathione S-transferase Mu 2 OS=Mus musculus OX=10090 GN=Gstm2 PE=1 SV=2 - [GSTM2_MOUSE]	44.15	67.89	1	9	16	22	977200000	218	25.7	7.39
P68033	Actin, alpha cardiac muscle 1 OS=Mus musculus OX=10090 GN=Actc1 PE=1 SV=1 - [ACTC_MOUSE]	43.05	28.65	5	1	11	24	1340000000	377	42	5.39
P48758	Carbonyl reductase [NADPH] 1 OS=Mus musculus OX=10090 GN=Cbr1 PE=1 SV=3 - [CBR1_MOUSE]	41.85	59.21	3	16	16	23	404500000	277	30.6	8.31
O89112	Glutathione S-transferase LANCL1 OS=Mus musculus OX=10090 GN=Lancl1 PE=1 SV=1 - [LANC1_MOUSE]	41.06	28.57	1	12	12	22	330600000	399	45.3	7.77
P48774	Glutathione S-transferase Mu 5 OS=Mus musculus OX=10090 GN=Gstm5 PE=1 SV=1 - [GSTM5_MOUSE]	40.53	53.13	1	14	15	22	1113000000	224	26.6	7.21
P19639	Glutathione S-transferase Mu 3 OS=Mus musculus OX=10090 GN=Gstm3 PE=1 SV=2 - [GSTM3_MOUSE]	34.46	55.05	1	5	14	18	488100000	218	25.7	7.77
P70290	55 kDa erythrocyte membrane protein OS=Mus musculus OX=10090 GN=Mpp1 PE=1 SV=1 - [EM55_MOUSE]	33.3	26.39	1	11	11	14	128100000	466	52.2	7.2
P24549	Retinal dehydrogenase 1 OS=Mus musculus OX=10090 GN=Aldh1a1 PE=1 SV=5 - [AL1A1_MOUSE]	32.26	27.94	2	11	11	13	39620000	501	54.4	7.8
Q61316	Heat shock 70 kDa protein 4 OS=Mus musculus OX=10090 GN=Hspa4 PE=1 SV=1 - [HSP74_MOUSE]	29.81	24.02	1	14	15	15	20690000	841	94.1	5.24
Q9D8N0	Elongation factor 1-gamma OS=Mus musculus OX=10090 GN=Eef1g PE=1 SV=3 - [EF1G_MOUSE]	29.35	29.98	1	13	13	19	160700000	437	50	6.74
Q9JJK2	LanC-like protein 2 OS=Mus musculus OX=10090 GN=Lancl2 PE=1 SV=1 - [LANC2_MOUSE]	28.78	19.56	1	8	8	13	140700000	450	50.7	7.28
P24270	Catalase OS=Mus musculus OX=10090 GN=Cat PE=1 SV=4 - [CATA_MOUSE]	28.43	26.57	1	11	11	13	30110000	527	59.8	7.88
P62259	14-3-3 protein epsilon OS=Mus musculus OX=10090 GN=Ywhae PE=1 SV=1 - [1433E_MOUSE]	28.39	48.63	1	9	11	13	238200000	255	29.2	4.74
P49813	Tropomodulin-1 OS=Mus musculus OX=10090 GN=Tmod1 PE=1 SV=2 - [TMOD1_MOUSE]	28.17	33.43	4	11	11	18	163200000	359	40.4	5.1
Q8CJG0	Protein argonaute-2 OS=Mus musculus OX=10090 GN=Ago2 PE=1 SV=3 - [AGO2_MOUSE]	27.62	18.14	4	12	12	12	23220000	860	97.2	9.19
P11352	Glutathione peroxidase 1 OS=Mus musculus OX=10090 GN=Gpx1 PE=1 SV=2 - [GPX1_MOUSE]	27.5	45.77	1	10	10	21	1493000000	201	22.3	7.21
Q9WUM4	Coronin-1C OS=Mus musculus OX=10090 GN=Coro1c PE=1 SV=2 - [COR1C_MOUSE]	26.99	25.53	1	11	12	14	76660000	474	53.1	7.08
P04919	Band 3 anion transport protein OS=Mus musculus OX=10090 GN=Slc4a1 PE=1 SV=1 - [B3AT_MOUSE]	25.87	13.99	1	12	12	15	47780000	929	103.1	5.45
Q9QYC0	Alpha-adducin OS=Mus musculus OX=10090 GN=Add1 PE=1 SV=2 - [ADDA_MOUSE]	25.83	17.01	1	9	10	13	72260000	735	80.6	5.9
P58252	Elongation factor 2 OS=Mus musculus OX=10090 GN=Eef2 PE=1 SV=2 - [EF2_MOUSE]	25.12	13.05	1	10	10	12	23420000	858	95.3	6.83
Q01853	Transitional endoplasmic reticulum ATPase OS=Mus musculus OX=10090 GN=Vcp PE=1 SV=4 - [TERA_MOUSE]	24.72	17.12	1	11	11	12	13830000	806	89.3	5.26
Q9R111	Guanine deaminase OS=Mus musculus OX=10090 GN=Gda PE=1 SV=1 - [GUAD_MOUSE]	23.89	22.69	1	9	9	12	59780000	454	51	5.53
P20029	Endoplasmic reticulum chaperone BiP OS=Mus musculus OX=10090 GN=Hspa5 PE=1 SV=3 - [BIP_MOUSE]	23.69	18.17	1	8	10	11	121500000	655	72.4	5.16
P63101	14-3-3 protein zeta/delta OS=Mus musculus OX=10090 GN=Ywhaz PE=1 SV=1 - [1433Z_MOUSE]	23.12	44.9	1	8	11	14	266800000	245	27.8	4.79
Q922D8	C-1-tetrahydrofolate synthase, cytoplasmic OS=Mus musculus OX=10090 GN=Mthfd1 PE=1 SV=4 - [C1TC_MOUSE]	21.52	15.83	1	13	13	13	23290000	935	101.1	7.14
Q9QYB8	Beta-adducin OS=Mus musculus OX=10090 GN=Add2 PE=1 SV=4 - [ADDB_MOUSE]	21.52	13.38	1	8	9	12	52820000	725	80.6	6.21
Q80W21	Glutathione S-transferase Mu 7 OS=Mus musculus OX=10090 GN=Gstm7 PE=1 SV=1 - [GSTM7_MOUSE]	21.15	44.04	1	3	10	12	1047000000	218	25.7	6.8
P61982	14-3-3 protein gamma OS=Mus musculus OX=10090 GN=Ywhag PE=1 SV=2 - [1433G_MOUSE]	19.93	42.91	2	6	11	12	178300000	247	28.3	4.89
Q9DCS2	Methyltransferase-like 26 OS=Mus musculus OX=10090 GN=Mettl26 PE=1 SV=1 - [MTL26_MOUSE]	19.85	44.61	1	8	8	11	51190000	204	22.7	6.52
P01872	Immunoglobulin heavy constant mu OS=Mus musculus OX=10090 GN=Ighm PE=1 SV=2 - [IGHM_MOUSE]	19.63	22.91	1	10	10	12	58740000	454	49.9	7.01
P00920	Carbonic anhydrase 2 OS=Mus musculus OX=10090 GN=Ca2 PE=1 SV=4 - [CAH2_MOUSE]	19.28	26.92	1	6	6	10	340700000	260	29	7.01
Q61171	Peroxiredoxin-2 OS=Mus musculus OX=10090 GN=Prdx2 PE=1 SV=3 - [PRDX2_MOUSE]	19.13	32.32	1	7	7	11	346400000	198	21.8	5.41
Q9WV69	Dematin OS=Mus musculus OX=10090 GN=Dmtn PE=1 SV=1 - [DEMA_MOUSE]	18.4	18.02	1	6	6	9	92860000	405	45.4	8.41
P07724	Albumin OS=Mus musculus OX=10090 GN=Alb PE=1 SV=3 - [ALBU_MOUSE]	16.97	14.8	1	8	8	9	71610000	608	68.6	6.07
Q9JJU8	SH3 domain-binding glutamic acid-rich-like protein OS=Mus musculus OX=10090 GN=Sh3bgrl PE=1 SV=1 - [SH3L1_MOUSE]	15.95	44.74	1	5	5	7	41410000	114	12.8	4.92
P54116	Stomatin OS=Mus musculus OX=10090 GN=Stom PE=1 SV=3 - [STOM_MOUSE]	15.32	28.52	1	6	6	7	21040000	284	31.4	6.93
Q99J09	Methylosome protein 50 OS=Mus musculus OX=10090 GN=Wdr77 PE=1 SV=1 - [MEP50_MOUSE]	15.13	19.59	1	5	5	6	43330000	342	36.9	5.27
P68040	Receptor of activated protein C kinase 1 OS=Mus musculus OX=10090 GN=Rack1 PE=1 SV=3 - [RACK1_MOUSE]	15.1	29.02	1	7	7	7	26910000	317	35.1	7.69
Q00612	Glucose-6-phosphate 1-dehydrogenase X OS=Mus musculus OX=10090 GN=G6pdx PE=1 SV=3 - [G6PD1_MOUSE]	15	21.36	2	10	10	11	18460000	515	59.2	6.49
P47962	60S ribosomal protein L5 OS=Mus musculus OX=10090 GN=Rpl5 PE=1 SV=3 - [RL5_MOUSE]	14.86	22.22	1	5	5	7	48000000	297	34.4	9.77
P21107	Tropomyosin alpha-3 chain OS=Mus musculus OX=10090 GN=Tpm3 PE=1 SV=3 - [TPM3_MOUSE]	14.51	29.12	4	7	7	8	15460000	285	33	4.72
O89053	Coronin-1A OS=Mus musculus OX=10090 GN=Coro1a PE=1 SV=5 - [COR1A_MOUSE]	14.49	19.96	1	8	9	9	89750000	461	51	6.48
Q9JMA1	Ubiquitin carboxyl-terminal hydrolase 14 OS=Mus musculus OX=10090 GN=Usp14 PE=1 SV=3 - [UBP14_MOUSE]	13.82	21.1	1	8	8	8	29710000	493	56	5.24
P80314	T-complex protein 1 subunit beta OS=Mus musculus OX=10090 GN=Cct2 PE=1 SV=4 - [TCPB_MOUSE]	13.74	9.53	1	4	4	5	14330000	535	57.4	6.4
O70325	Phospholipid hydroperoxide glutathione peroxidase OS=Mus musculus OX=10090 GN=Gpx4 PE=1 SV=4 - [GPX4_MOUSE]	13.4	32.49	1	6	6	7	152100000	197	22.2	8.46
P02535	Keratin, type I cytoskeletal 10 OS=Mus musculus OX=10090 GN=Krt10 PE=1 SV=3 - [K1C10_MOUSE]	13.25	10.88	14	5	7	9	168400000	570	57.7	5.11
Q8R5I6	Glutathione S-transferase Mu 4 OS=Mus musculus OX=10090 GN=Gstm4 PE=1 SV=1 - [GSTM4_MOUSE]	13.12	27.52	1	3	6	8	687600000	218	25.5	6.93
O09172	Glutamate--cysteine ligase regulatory subunit OS=Mus musculus OX=10090 GN=Gclm PE=1 SV=1 - [GSH0_MOUSE]	13.08	18.98	1	4	4	5	29910000	274	30.5	5.52
P68510	14-3-3 protein eta OS=Mus musculus OX=10090 GN=Ywhah PE=1 SV=2 - [1433F_MOUSE]	12.96	32.52	2	4	8	8	160900000	246	28.2	4.89
Q8VDM4	26S proteasome non-ATPase regulatory subunit 2 OS=Mus musculus OX=10090 GN=Psmd2 PE=1 SV=1 - [PSMD2_MOUSE]	12.88	9.47	1	8	8	8	9952000	908	100.1	5.17
P50580	Proliferation-associated protein 2G4 OS=Mus musculus OX=10090 GN=Pa2g4 PE=1 SV=3 - [PA2G4_MOUSE]	12.58	14.72	1	6	6	6	43480000	394	43.7	6.86
Q922U2	Keratin, type II cytoskeletal 5 OS=Mus musculus OX=10090 GN=Krt5 PE=1 SV=1 - [K2C5_MOUSE]	12.44	10.86	10	3	6	8	260600000	580	61.7	7.75
Q6ZPJ3	(E3-independent) E2 ubiquitin-conjugating enzyme UBE2O OS=Mus musculus OX=10090 GN=Ube2o PE=1 SV=3 - [UBE2O_MOUSE]	11.96	6.44	1	8	8	8	6982000	1288	140.7	5.06
Q99KB8	Hydroxyacylglutathione hydrolase, mitochondrial OS=Mus musculus OX=10090 GN=Hagh PE=1 SV=2 - [GLO2_MOUSE]	11.96	17.48	1	5	5	6	22210000	309	34.1	7.75
P11247	Myeloperoxidase OS=Mus musculus OX=10090 GN=Mpo PE=1 SV=2 - [PERM_MOUSE]	11.94	10.86	1	7	7	7	30850000	718	81.1	9.55
Q91YR1	Twinfilin-1 OS=Mus musculus OX=10090 GN=Twf1 PE=1 SV=2 - [TWF1_MOUSE]	11.86	23.71	1	6	8	9	59450000	350	40.1	6.67
Q91VH6	Protein MEMO1 OS=Mus musculus OX=10090 GN=Memo1 PE=1 SV=1 - [MEMO1_MOUSE]	11.85	19.87	1	5	5	8	34190000	297	33.7	7.14
O35290	Eosinophil cationic-type ribonuclease 3 OS=Mus musculus OX=10090 GN=Ear3 PE=1 SV=1 - [ECP3_MOUSE]	11.56	20.51	2	5	5	6	43870000	156	17.7	9.74
Q9Z0N1	Eukaryotic translation initiation factor 2 subunit 3, X-linked OS=Mus musculus OX=10090 GN=Eif2s3x PE=1 SV=2 - [IF2G_MOUSE]	11.47	16.74	2	7	7	8	36950000	472	51	8.4
P10126	Elongation factor 1-alpha 1 OS=Mus musculus OX=10090 GN=Eef1a1 PE=1 SV=3 - [EF1A1_MOUSE]	11.3	14.72	2	6	6	7	184700000	462	50.1	9.01
P06151	L-lactate dehydrogenase A chain OS=Mus musculus OX=10090 GN=Ldha PE=1 SV=3 - [LDHA_MOUSE]	11.22	16.87	3	5	5	6	41100000	332	36.5	7.74
P16858	Glyceraldehyde-3-phosphate dehydrogenase OS=Mus musculus OX=10090 GN=Gapdh PE=1 SV=2 - [G3P_MOUSE]	11.01	22.22	2	5	5	5	21690000	333	35.8	8.25
Q9CQV8	14-3-3 protein beta/alpha OS=Mus musculus OX=10090 GN=Ywhab PE=1 SV=3 - [1433B_MOUSE]	10.79	35.77	2	3	8	9	171200000	246	28.1	4.83
Q922B2	Aspartate--tRNA ligase, cytoplasmic OS=Mus musculus OX=10090 GN=Dars1 PE=1 SV=2 - [SYDC_MOUSE]	10.49	12.77	1	6	6	7	8586000	501	57.1	6.49
Q99LX0	Parkinson disease protein 7 homolog OS=Mus musculus OX=10090 GN=Park7 PE=1 SV=1 - [PARK7_MOUSE]	10.33	25.4	1	5	5	6	11970000	189	20	6.77
P53026	60S ribosomal protein L10a OS=Mus musculus OX=10090 GN=Rpl10a PE=1 SV=3 - [RL10A_MOUSE]	10.19	27.65	1	5	5	6	36480000	217	24.9	9.98
P35979	60S ribosomal protein L12 OS=Mus musculus OX=10090 GN=Rpl12 PE=1 SV=2 - [RL12_MOUSE]	9.87	33.94	1	4	4	4	17200000	165	17.8	9.42
P15327	Bisphosphoglycerate mutase OS=Mus musculus OX=10090 GN=Bpgm PE=1 SV=2 - [PMGE_MOUSE]	9.85	26.25	1	6	6	7	29830000	259	30	7.06
Q3TXS7	26S proteasome non-ATPase regulatory subunit 1 OS=Mus musculus OX=10090 GN=Psmd1 PE=1 SV=1 - [PSMD1_MOUSE]	9.78	6.82	1	6	6	6	9331000	953	105.7	5.39
P10518	Delta-aminolevulinic acid dehydratase OS=Mus musculus OX=10090 GN=Alad PE=1 SV=1 - [HEM2_MOUSE]	9.47	15.76	1	4	4	4	11790000	330	36	6.79
O35660	Glutathione S-transferase Mu 6 OS=Mus musculus OX=10090 GN=Gstm6 PE=1 SV=4 - [GSTM6_MOUSE]	9.41	28.9	1	3	7	7	397500000	218	25.6	6.24
P24472	Glutathione S-transferase A4 OS=Mus musculus OX=10090 GN=Gsta4 PE=1 SV=3 - [GSTA4_MOUSE]	9.24	15.32	1	3	3	5	61460000	222	25.5	7.39
Q99MN1	Lysine--tRNA ligase OS=Mus musculus OX=10090 GN=Kars1 PE=1 SV=1 - [SYK_MOUSE]	9.18	6.55	1	3	3	4	12990000	595	67.8	5.94
Q9CWJ9	Bifunctional purine biosynthesis protein ATIC OS=Mus musculus OX=10090 GN=Atic PE=1 SV=2 - [PUR9_MOUSE]	9.1	7.26	1	3	3	3	2498000	592	64.2	6.76
O35350	Calpain-1 catalytic subunit OS=Mus musculus OX=10090 GN=Capn1 PE=1 SV=1 - [CAN1_MOUSE]	9.07	9.54	1	7	7	7	13010000	713	82.1	5.87
Q9Z0P5	Twinfilin-2 OS=Mus musculus OX=10090 GN=Twf2 PE=1 SV=1 - [TWF2_MOUSE]	8.96	15.76	1	3	5	6	44790000	349	39.4	6.8
P68254	14-3-3 protein theta OS=Mus musculus OX=10090 GN=Ywhaq PE=1 SV=1 - [1433T_MOUSE]	8.9	26.12	2	3	7	8	164100000	245	27.8	4.78
P11499	Heat shock protein HSP 90-beta OS=Mus musculus OX=10090 GN=Hsp90ab1 PE=1 SV=3 - [HS90B_MOUSE]	8.87	7.87	3	5	5	5	14930000	724	83.2	5.03
P13634	Carbonic anhydrase 1 OS=Mus musculus OX=10090 GN=Ca1 PE=1 SV=4 - [CAH1_MOUSE]	8.66	29.89	1	7	7	7	137900000	261	28.3	6.96
Q9WUM3	Coronin-1B OS=Mus musculus OX=10090 GN=Coro1b PE=1 SV=1 - [COR1B_MOUSE]	8.55	10.12	1	5	5	6	52280000	484	53.9	5.78
Q8K274	Ketosamine-3-kinase OS=Mus musculus OX=10090 GN=Fn3krp PE=1 SV=2 - [KT3K_MOUSE]	8.53	20.71	1	6	6	7	50610000	309	34.4	7.87
P10852	4F2 cell-surface antigen heavy chain OS=Mus musculus OX=10090 GN=Slc3a2 PE=1 SV=1 - [4F2_MOUSE]	8.39	8.56	1	4	4	4	8923000	526	58.3	5.91
Q8CIG8	Protein arginine N-methyltransferase 5 OS=Mus musculus OX=10090 GN=Prmt5 PE=1 SV=3 - [ANM5_MOUSE]	8.2	14.6	1	9	9	9	85370000	637	72.6	6.42
P42932	T-complex protein 1 subunit theta OS=Mus musculus OX=10090 GN=Cct8 PE=1 SV=3 - [TCPQ_MOUSE]	8.1	11.5	1	5	5	5	10550000	548	59.5	5.62
P07356	Annexin A2 OS=Mus musculus OX=10090 GN=Anxa2 PE=1 SV=2 - [ANXA2_MOUSE]	8.05	12.98	1	4	4	4	7719000	339	38.7	7.69
Q9ER35	Fructosamine-3-kinase OS=Mus musculus OX=10090 GN=Fn3k PE=1 SV=1 - [FN3K_MOUSE]	7.99	10.36	1	2	2	3	22290000	309	35	8.4
P17182	Alpha-enolase OS=Mus musculus OX=10090 GN=Eno1 PE=1 SV=3 - [ENOA_MOUSE]	7.84	7.37	2	2	2	3	10350000	434	47.1	6.8
P35441	Thrombospondin-1 OS=Mus musculus OX=10090 GN=Thbs1 PE=1 SV=1 - [TSP1_MOUSE]	7.82	6.84	1	7	7	7	10860000	1170	129.6	4.96
P62889	60S ribosomal protein L30 OS=Mus musculus OX=10090 GN=Rpl30 PE=1 SV=2 - [RL30_MOUSE]	7.58	39.13	1	4	4	4	35590000	115	12.8	9.63
Q8K0E8	Fibrinogen beta chain OS=Mus musculus OX=10090 GN=Fgb PE=1 SV=1 - [FIBB_MOUSE]	7.58	6.24	1	2	2	3	7295000	481	54.7	7.08
E9PV24	Fibrinogen alpha chain OS=Mus musculus OX=10090 GN=Fga PE=1 SV=1 - [FIBA_MOUSE]	7.46	4.18	1	3	3	3	12460000	789	87.4	6.11
P04104	Keratin, type II cytoskeletal 1 OS=Mus musculus OX=10090 GN=Krt1 PE=1 SV=4 - [K2C1_MOUSE]	7.33	4.87	5	2	4	4	240600000	637	65.6	8.15
P31725	Protein S100-A9 OS=Mus musculus OX=10090 GN=S100a9 PE=1 SV=3 - [S10A9_MOUSE]	7.29	23.01	1	2	2	3	74880000	113	13	7.17
Q9CR00	26S proteasome non-ATPase regulatory subunit 9 OS=Mus musculus OX=10090 GN=Psmd9 PE=1 SV=1 - [PSMD9_MOUSE]	7.04	17.57	1	3	3	3	15380000	222	24.7	6.43
P08071	Lactotransferrin OS=Mus musculus OX=10090 GN=Ltf PE=1 SV=4 - [TRFL_MOUSE]	6.85	7.92	1	4	4	4	4940000	707	77.8	8.53
P39654	Polyunsaturated fatty acid lipoxygenase ALOX15 OS=Mus musculus OX=10090 GN=Alox15 PE=1 SV=4 - [LOX15_MOUSE]	6.73	6.18	1	3	3	3	8338000	663	75.4	6.11
Q8VED5	Keratin, type II cytoskeletal 79 OS=Mus musculus OX=10090 GN=Krt79 PE=1 SV=2 - [K2C79_MOUSE]	6.72	5.46	4	1	3	4	55430000	531	57.5	7.69
Q08093	Calponin-2 OS=Mus musculus OX=10090 GN=Cnn2 PE=1 SV=1 - [CNN2_MOUSE]	6.67	13.77	1	3	3	3	4808000	305	33.1	7.62
P60335	Poly(rC)-binding protein 1 OS=Mus musculus OX=10090 GN=Pcbp1 PE=1 SV=1 - [PCBP1_MOUSE]	6.63	15.17	3	4	4	4	20450000	356	37.5	7.09
Q3U0B3	Dehydrogenase/reductase SDR family member 11 OS=Mus musculus OX=10090 GN=Dhrs11 PE=1 SV=1 - [DHR11_MOUSE]	6.63	24.62	1	4	4	4	7580000	260	28.3	6.34
Q61598	Rab GDP dissociation inhibitor beta OS=Mus musculus OX=10090 GN=Gdi2 PE=1 SV=1 - [GDIB_MOUSE]	6.62	10.11	1	3	3	3	8773000	445	50.5	6.25
Q9D6Y7	Mitochondrial peptide methionine sulfoxide reductase OS=Mus musculus OX=10090 GN=Msra PE=1 SV=1 - [MSRA_MOUSE]	6.57	15.88	1	3	3	3	12290000	233	26	8.41
Q9WU78	Programmed cell death 6-interacting protein OS=Mus musculus OX=10090 GN=Pdcd6ip PE=1 SV=3 - [PDC6I_MOUSE]	6.44	5.75	1	4	4	4	9882000	869	96	6.52
Q9D8W5	26S proteasome non-ATPase regulatory subunit 12 OS=Mus musculus OX=10090 GN=Psmd12 PE=1 SV=4 - [PSD12_MOUSE]	6.42	6.8	1	3	3	3	3830000	456	52.9	7.06
P68372	Tubulin beta-4B chain OS=Mus musculus OX=10090 GN=Tubb4b PE=1 SV=1 - [TBB4B_MOUSE]	6.3	8.09	5	3	3	3	3109000	445	49.8	4.89
P17563	Methanethiol oxidase OS=Mus musculus OX=10090 GN=Selenbp1 PE=1 SV=2 - [SBP1_MOUSE]	6.29	14.62	2	6	6	6	27710000	472	52.5	6.29
Q8R146	Acylamino-acid-releasing enzyme OS=Mus musculus OX=10090 GN=Apeh PE=1 SV=3 - [APEH_MOUSE]	6.28	3.14	1	3	3	3	1284000	732	81.5	5.59
Q9D7G0	Ribose-phosphate pyrophosphokinase 1 OS=Mus musculus OX=10090 GN=Prps1 PE=1 SV=4 - [PRPS1_MOUSE]	6.26	13.84	2	3	3	3	10870000	318	34.8	6.98
O08709	Peroxiredoxin-6 OS=Mus musculus OX=10090 GN=Prdx6 PE=1 SV=3 - [PRDX6_MOUSE]	6.22	24.55	1	5	5	5	10760000	224	24.9	6.01
P29341	Polyadenylate-binding protein 1 OS=Mus musculus OX=10090 GN=Pabpc1 PE=1 SV=2 - [PABP1_MOUSE]	6.21	6.45	1	3	3	3	3827000	636	70.6	9.5
P47757	F-actin-capping protein subunit beta OS=Mus musculus OX=10090 GN=Capzb PE=1 SV=3 - [CAPZB_MOUSE]	6.2	10.11	1	3	3	3	8030000	277	31.3	5.74
O35643	AP-1 complex subunit beta-1 OS=Mus musculus OX=10090 GN=Ap1b1 PE=1 SV=2 - [AP1B1_MOUSE]	6.13	5.09	1	4	4	4	15120000	943	103.9	5.17
P60843	Eukaryotic initiation factor 4A-I OS=Mus musculus OX=10090 GN=Eif4a1 PE=1 SV=1 - [IF4A1_MOUSE]	5.94	8.87	3	3	3	3	3771000	406	46.1	5.48
Q6ZWX6	Eukaryotic translation initiation factor 2 subunit 1 OS=Mus musculus OX=10090 GN=Eif2s1 PE=1 SV=3 - [IF2A_MOUSE]	5.84	13.33	1	4	4	4	11360000	315	36.1	5.08
P17751	Triosephosphate isomerase OS=Mus musculus OX=10090 GN=Tpi1 PE=1 SV=5 - [TPIS_MOUSE]	5.81	17.27	1	4	4	4	14250000	249	26.7	7.3
P56480	ATP synthase subunit beta, mitochondrial OS=Mus musculus OX=10090 GN=Atp5f1b PE=1 SV=2 - [ATPB_MOUSE]	5.81	9.07	1	4	4	4	5148000	529	56.3	5.34
P16546	Spectrin alpha chain, non-erythrocytic 1 OS=Mus musculus OX=10090 GN=Sptan1 PE=1 SV=4 - [SPTN1_MOUSE]	5.68	1.17	1	2	2	2	2274000	2472	284.4	5.33
P61979	Heterogeneous nuclear ribonucleoprotein K OS=Mus musculus OX=10090 GN=Hnrnpk PE=1 SV=1 - [HNRPK_MOUSE]	5.68	6.7	1	2	2	2	1746000	463	50.9	5.54
Q61414	Keratin, type I cytoskeletal 15 OS=Mus musculus OX=10090 GN=Krt15 PE=1 SV=2 - [K1C15_MOUSE]	5.55	5.09	17	1	3	5	117400000	452	49.1	4.86
Q922R8	Protein disulfide-isomerase A6 OS=Mus musculus OX=10090 GN=Pdia6 PE=1 SV=3 - [PDIA6_MOUSE]	5.36	12.73	1	4	4	4	7777000	440	48.1	5.14
Q02053	Ubiquitin-like modifier-activating enzyme 1 OS=Mus musculus OX=10090 GN=Uba1 PE=1 SV=1 - [UBA1_MOUSE]	5.29	2.36	2	2	2	2	2368000	1058	117.7	5.66
P35700	Peroxiredoxin-1 OS=Mus musculus OX=10090 GN=Prdx1 PE=1 SV=1 - [PRDX1_MOUSE]	5.26	20.1	2	5	5	6	45430000	199	22.2	8.12
O70435	Proteasome subunit alpha type-3 OS=Mus musculus OX=10090 GN=Psma3 PE=1 SV=3 - [PSA3_MOUSE]	5.23	10.2	1	2	2	2	5929000	255	28.4	5.44
P40142	Transketolase OS=Mus musculus OX=10090 GN=Tkt PE=1 SV=1 - [TKT_MOUSE]	5.06	4.17	1	2	2	2	4773000	623	67.6	7.5
O88685	26S proteasome regulatory subunit 6A OS=Mus musculus OX=10090 GN=Psmc3 PE=1 SV=2 - [PRS6A_MOUSE]	4.95	7.24	1	2	2	2	2562000	442	49.5	5.19
P46471	26S proteasome regulatory subunit 7 OS=Mus musculus OX=10090 GN=Psmc2 PE=1 SV=5 - [PRS7_MOUSE]	4.93	5.31	1	2	2	2	2882000	433	48.6	5.95
P13020	Gelsolin OS=Mus musculus OX=10090 GN=Gsn PE=1 SV=3 - [GELS_MOUSE]	4.9	3.33	1	2	2	2	2758000	780	85.9	6.18
P80318	T-complex protein 1 subunit gamma OS=Mus musculus OX=10090 GN=Cct3 PE=1 SV=1 - [TCPG_MOUSE]	4.88	4.4	1	2	2	2	4444000	545	60.6	6.7
P68368	Tubulin alpha-4A chain OS=Mus musculus OX=10090 GN=Tuba4a PE=1 SV=1 - [TBA4A_MOUSE]	4.87	7.14	6	2	2	2	8404000	448	49.9	5.06
Q9CR86	Calcium-regulated heat stable protein 1 OS=Mus musculus OX=10090 GN=Carhsp1 PE=1 SV=1 - [CHSP1_MOUSE]	4.85	18.24	1	2	2	3	21660000	148	16.1	8.21
P0CG49	Polyubiquitin-B OS=Mus musculus OX=10090 GN=Ubb PE=2 SV=1 - [UBB_MOUSE]	4.83	52.46	4	4	4	4	69100000	305	34.3	7.53
P18760	Cofilin-1 OS=Mus musculus OX=10090 GN=Cfl1 PE=1 SV=3 - [COF1_MOUSE]	4.75	13.25	1	2	2	2	4475000	166	18.5	8.09
P27612	Phospholipase A-2-activating protein OS=Mus musculus OX=10090 GN=Plaa PE=1 SV=4 - [PLAP_MOUSE]	4.73	2.64	1	2	2	2	2616000	794	87.2	6.14
Q9JLN5	Erythroid membrane-associated protein OS=Mus musculus OX=10090 GN=Ermap PE=1 SV=2 - [ERMAP_MOUSE]	4.73	4.59	1	2	2	2	23890000	566	63.5	8.16
O88456	Calpain small subunit 1 OS=Mus musculus OX=10090 GN=Capns1 PE=1 SV=1 - [CPNS1_MOUSE]	4.72	11.9	2	3	3	3	2233000	269	28.4	5.63
P14206	40S ribosomal protein SA OS=Mus musculus OX=10090 GN=Rpsa PE=1 SV=4 - [RSSA_MOUSE]	4.7	13.9	1	3	3	3	30310000	295	32.8	4.87
Q99PT1	Rho GDP-dissociation inhibitor 1 OS=Mus musculus OX=10090 GN=Arhgdia PE=1 SV=3 - [GDIR1_MOUSE]	4.66	14.71	1	2	2	2	5372000	204	23.4	5.2
Q9QUH0	Glutaredoxin-1 OS=Mus musculus OX=10090 GN=Glrx PE=1 SV=3 - [GLRX1_MOUSE]	4.61	23.36	1	3	3	3	48950000	107	11.9	8.37
Q78ZA7	Nucleosome assembly protein 1-like 4 OS=Mus musculus OX=10090 GN=Nap1l4 PE=1 SV=1 - [NP1L4_MOUSE]	4.55	5.6	1	1	2	2	12000000	375	42.7	4.67
Q6NXH9	Keratin, type II cytoskeletal 73 OS=Mus musculus OX=10090 GN=Krt73 PE=1 SV=1 - [K2C73_MOUSE]	4.46	7.05	11	1	4	4	163200000	539	58.9	8.09
Q8BG07	5'-3' exonuclease PLD4 OS=Mus musculus OX=10090 GN=Pld4 PE=1 SV=1 - [PLD4_MOUSE]	4.46	5.77	1	2	2	2	2468000	503	56.1	7.31
P63330	Serine/threonine-protein phosphatase 2A catalytic subunit alpha isoform OS=Mus musculus OX=10090 GN=Ppp2ca PE=1 SV=1 - [PP2AA_MOUSE]	4.46	11.33	1	1	3	3	8261000	309	35.6	5.54
Q8R5H1	Ubiquitin carboxyl-terminal hydrolase 15 OS=Mus musculus OX=10090 GN=Usp15 PE=1 SV=1 - [UBP15_MOUSE]	4.43	4.08	2	4	4	4	4965000	981	112.3	5.17
P49222	Protein 4.2 OS=Mus musculus OX=10090 GN=Epb42 PE=1 SV=3 - [EPB42_MOUSE]	4.41	7.24	1	4	4	4	14560000	691	76.7	7.31
P97372	Proteasome activator complex subunit 2 OS=Mus musculus OX=10090 GN=Psme2 PE=1 SV=4 - [PSME2_MOUSE]	4.39	10.88	1	2	2	2	5933000	239	27	5.76
O70251	Elongation factor 1-beta OS=Mus musculus OX=10090 GN=Eef1b PE=1 SV=5 - [EF1B_MOUSE]	4.36	12.44	1	2	2	2	42680000	225	24.7	4.69
Q61656	Probable ATP-dependent RNA helicase DDX5 OS=Mus musculus OX=10090 GN=Ddx5 PE=1 SV=2 - [DDX5_MOUSE]	4.35	4.07	2	2	2	2	3050000	614	69.2	8.92
P62702	40S ribosomal protein S4, X isoform OS=Mus musculus OX=10090 GN=Rps4x PE=1 SV=2 - [RS4X_MOUSE]	4.34	9.89	1	2	2	2	3729000	263	29.6	10.15
Q80UP5	Ankyrin repeat domain-containing protein 13A OS=Mus musculus OX=10090 GN=Ankrd13a PE=1 SV=2 - [AN13A_MOUSE]	4.34	4.25	1	2	2	2	4952000	588	67.1	5.08
P62715	Serine/threonine-protein phosphatase 2A catalytic subunit beta isoform OS=Mus musculus OX=10090 GN=Ppp2cb PE=1 SV=1 - [PP2AB_MOUSE]	4.31	9.71	1	1	3	3	5875000	309	35.6	5.43
Q9CXW4	60S ribosomal protein L11 OS=Mus musculus OX=10090 GN=Rpl11 PE=1 SV=4 - [RL11_MOUSE]	4.3	12.92	1	2	2	2	9667000	178	20.2	9.6
P15532	Nucleoside diphosphate kinase A OS=Mus musculus OX=10090 GN=Nme1 PE=1 SV=1 - [NDKA_MOUSE]	4.24	16.45	2	2	2	3	12620000	152	17.2	7.37
Q61753	D-3-phosphoglycerate dehydrogenase OS=Mus musculus OX=10090 GN=Phgdh PE=1 SV=3 - [SERA_MOUSE]	4.19	3.75	1	2	2	2	1349000	533	56.5	6.54
O35295	Transcriptional activator protein Pur-beta OS=Mus musculus OX=10090 GN=Purb PE=1 SV=3 - [PURB_MOUSE]	4.19	14.81	1	3	3	3	3814000	324	33.9	5.43
Q8R0S2	IQ motif and SEC7 domain-containing protein 1 OS=Mus musculus OX=10090 GN=Iqsec1 PE=1 SV=2 - [IQEC1_MOUSE]	4.08	2.81	2	2	2	2	629900	961	107.9	7.14
O35737	Heterogeneous nuclear ribonucleoprotein H OS=Mus musculus OX=10090 GN=Hnrnph1 PE=1 SV=3 - [HNRH1_MOUSE]	4.07	3.56	2	1	1	1	3895000	449	49.2	6.3
Q9JMH9	Unconventional myosin-XVIIIa OS=Mus musculus OX=10090 GN=Myo18a PE=1 SV=2 - [MY18A_MOUSE]	4.02	1.56	1	2	2	2	2317000	2050	232.6	6.28
Q923D2	Flavin reductase (NADPH) OS=Mus musculus OX=10090 GN=Blvrb PE=1 SV=3 - [BLVRB_MOUSE]	4.02	17.48	1	3	3	4	77980000	206	22.2	7.01
Q9Z126	Platelet factor 4 OS=Mus musculus OX=10090 GN=Pf4 PE=1 SV=1 - [PLF4_MOUSE]	4.01	20	1	2	2	2	39050000	105	11.2	9.29
Q9QUT0	Ammonium transporter Rh type A OS=Mus musculus OX=10090 GN=Rhag PE=1 SV=1 - [RHAG_MOUSE]	3.93	3.65	1	2	2	2	21610000	438	47.8	6.47
Q9CX00	IST1 homolog OS=Mus musculus OX=10090 GN=Ist1 PE=1 SV=1 - [IST1_MOUSE]	3.93	4.7	1	2	2	2	3138000	362	39.4	5.44
P42669	Transcriptional activator protein Pur-alpha OS=Mus musculus OX=10090 GN=Pura PE=1 SV=1 - [PURA_MOUSE]	3.91	10.9	1	4	4	5	25450000	321	34.9	6.44
Q9CQR6	Serine/threonine-protein phosphatase 6 catalytic subunit OS=Mus musculus OX=10090 GN=Ppp6c PE=1 SV=1 - [PPP6_MOUSE]	3.91	10.16	1	3	3	3	3691000	305	35.1	5.69
Q61189	Methylosome subunit pICln OS=Mus musculus OX=10090 GN=Clns1a PE=1 SV=1 - [ICLN_MOUSE]	3.83	16.1	1	3	3	4	53160000	236	26	4.12
P28656	Nucleosome assembly protein 1-like 1 OS=Mus musculus OX=10090 GN=Nap1l1 PE=1 SV=2 - [NP1L1_MOUSE]	3.81	5.37	1	1	2	2	6569000	391	45.3	4.46
P11983	T-complex protein 1 subunit alpha OS=Mus musculus OX=10090 GN=Tcp1 PE=1 SV=3 - [TCPA_MOUSE]	3.8	3.96	1	2	2	2	4092000	556	60.4	6.16
Q6ZWN5	40S ribosomal protein S9 OS=Mus musculus OX=10090 GN=Rps9 PE=1 SV=3 - [RS9_MOUSE]	3.79	8.25	1	2	2	2		194	22.6	10.65
P20152	Vimentin OS=Mus musculus OX=10090 GN=Vim PE=1 SV=3 - [VIME_MOUSE]	3.78	4.94	2	2	2	2	3876000	466	53.7	5.12
P67984	60S ribosomal protein L22 OS=Mus musculus OX=10090 GN=Rpl22 PE=1 SV=2 - [RL22_MOUSE]	3.73	18.75	1	2	2	2	21250000	128	14.7	9.19
Q8BTZ7	Mannose-1-phosphate guanyltransferase beta OS=Mus musculus OX=10090 GN=Gmppb PE=1 SV=1 - [GMPPB_MOUSE]	3.71	6.39	1	2	2	2	2964000	360	39.9	6.74
O55234	Proteasome subunit beta type-5 OS=Mus musculus OX=10090 GN=Psmb5 PE=1 SV=3 - [PSB5_MOUSE]	3.62	7.95	1	2	2	2	4636000	264	28.5	7.02
P28666	Murinoglobulin-2 OS=Mus musculus OX=10090 GN=Mug2 PE=1 SV=2 - [MUG2_MOUSE]	3.57	1.03	1	1	1	1	4474000	1451	162.3	6.74
P48722	Heat shock 70 kDa protein 4L OS=Mus musculus OX=10090 GN=Hspa4l PE=1 SV=2 - [HS74L_MOUSE]	3.56	3.46	1	1	2	2	10150000	838	94.3	5.74
Q8BX46	SKI family transcriptional corepressor 1 OS=Mus musculus OX=10090 GN=Skor1 PE=1 SV=2 - [SKOR1_MOUSE]	3.49	1.56	1	1	1	1	2390000	964	100.2	6.54
Q6P069	Sorcin OS=Mus musculus OX=10090 GN=Sri PE=1 SV=1 - [SORCN_MOUSE]	3.48	16.16	1	3	3	3	10400000	198	21.6	5.59
P10639	Thioredoxin OS=Mus musculus OX=10090 GN=Txn PE=1 SV=3 - [THIO_MOUSE]	3.47	29.52	1	3	3	3	45090000	105	11.7	4.92
Q99M74	Keratin, type II cuticular Hb2 OS=Mus musculus OX=10090 GN=Krt82 PE=1 SV=2 - [KRT82_MOUSE]	3.39	3.29	1	1	1	1	16590000	516	57.1	6.25
Q9QYJ3	DnaJ homolog subfamily B member 1 OS=Mus musculus OX=10090 GN=Dnajb1 PE=1 SV=3 - [DNJB1_MOUSE]	3.37	4.71	1	1	1	1	3664000	340	38.1	8.63
Q6ZPU9	KIF-binding protein OS=Mus musculus OX=10090 GN=Kifbp PE=1 SV=2 - [KBP_MOUSE]	3.33	2.27	1	1	1	1	70130000	617	71	5.48
F8VQB6	Unconventional myosin-X OS=Mus musculus OX=10090 GN=Myo10 PE=1 SV=1 - [MYO10_MOUSE]	3.19	0.82	1	1	1	1		2062	237.2	6.25
P62960	Y-box-binding protein 1 OS=Mus musculus OX=10090 GN=Ybx1 PE=1 SV=3 - [YBOX1_MOUSE]	3.19	5.9	1	1	1	1	3384000	322	35.7	9.88
Q08297	DNA repair protein RAD51 homolog 1 OS=Mus musculus OX=10090 GN=Rad51 PE=1 SV=1 - [RAD51_MOUSE]	3.04	4.42	1	1	1	1	20670000	339	36.9	5.6
P05064	Fructose-bisphosphate aldolase A OS=Mus musculus OX=10090 GN=Aldoa PE=1 SV=2 - [ALDOA_MOUSE]	2.95	6.04	3	2	2	2	3856000	364	39.3	8.09
Q9Z0P4	Paralemmin-1 OS=Mus musculus OX=10090 GN=Palm PE=1 SV=1 - [PALM_MOUSE]	2.93	4.18	1	1	1	1	634100	383	41.6	4.84
Q8VDI7	Ubiquitin-associated domain-containing protein 1 OS=Mus musculus OX=10090 GN=Ubac1 PE=1 SV=2 - [UBAC1_MOUSE]	2.92	2.93	1	1	1	1		409	45.5	4.97
P38647	Stress-70 protein, mitochondrial OS=Mus musculus OX=10090 GN=Hspa9 PE=1 SV=3 - [GRP75_MOUSE]	2.92	2.8	1	1	2	2	68790000	679	73.4	6.07
P51163	Uroporphyrinogen-III synthase OS=Mus musculus OX=10090 GN=Uros PE=1 SV=1 - [HEM4_MOUSE]	2.87	5.66	1	1	1	1	5670000	265	28.5	6.54
Q3TTY5	Keratin, type II cytoskeletal 2 epidermal OS=Mus musculus OX=10090 GN=Krt2 PE=1 SV=1 - [K22E_MOUSE]	2.85	6.65	6	3	5	5	60180000	707	70.9	8.06
P62858	40S ribosomal protein S28 OS=Mus musculus OX=10090 GN=Rps28 PE=1 SV=1 - [RS28_MOUSE]	2.81	17.39	1	1	1	1	30370000	69	7.8	10.7
Q99JI4	26S proteasome non-ATPase regulatory subunit 6 OS=Mus musculus OX=10090 GN=Psmd6 PE=1 SV=1 - [PSMD6_MOUSE]	2.8	3.86	1	1	1	1	2478000	389	45.5	5.52
Q02105	Complement C1q subcomponent subunit C OS=Mus musculus OX=10090 GN=C1qc PE=1 SV=2 - [C1QC_MOUSE]	2.79	7.32	1	1	1	1	14540000	246	26	8.54
Q8BJY1	26S proteasome non-ATPase regulatory subunit 5 OS=Mus musculus OX=10090 GN=Psmd5 PE=1 SV=4 - [PSMD5_MOUSE]	2.77	5.56	1	2	2	2	4837000	504	55.9	5.21
Q9DBP5	UMP-CMP kinase OS=Mus musculus OX=10090 GN=Cmpk1 PE=1 SV=1 - [KCY_MOUSE]	2.76	12.76	1	2	2	2	4285000	196	22.2	5.83
Q60817	Nascent polypeptide-associated complex subunit alpha OS=Mus musculus OX=10090 GN=Naca PE=1 SV=1 - [NACA_MOUSE]	2.75	6.98	2	1	1	1	13110000	215	23.4	4.56
P80316	T-complex protein 1 subunit epsilon OS=Mus musculus OX=10090 GN=Cct5 PE=1 SV=1 - [TCPE_MOUSE]	2.74	3.14	1	1	1	1	2279000	541	59.6	6.02
Q91W90	Thioredoxin domain-containing protein 5 OS=Mus musculus OX=10090 GN=Txndc5 PE=1 SV=2 - [TXND5_MOUSE]	2.73	3.84	1	1	1	1	1029000	417	46.4	5.78
P47708	Rabphilin-3A OS=Mus musculus OX=10090 GN=Rph3a PE=1 SV=2 - [RP3A_MOUSE]	2.72	2.5	1	1	1	1		681	75.4	8.27
Q80SY4	E3 ubiquitin-protein ligase MIB1 OS=Mus musculus OX=10090 GN=Mib1 PE=1 SV=1 - [MIB1_MOUSE]	2.64	1.49	1	1	1	1	1254000	1006	110	6.92
P14106	Complement C1q subcomponent subunit B OS=Mus musculus OX=10090 GN=C1qb PE=1 SV=2 - [C1QB_MOUSE]	2.63	4.74	1	1	1	1	16820000	253	26.7	8.15
Q8BTM8	Filamin-A OS=Mus musculus OX=10090 GN=Flna PE=1 SV=5 - [FLNA_MOUSE]	2.63	0.6	1	1	1	1		2647	281	6.04
P24547	Inosine-5'-monophosphate dehydrogenase 2 OS=Mus musculus OX=10090 GN=Impdh2 PE=1 SV=2 - [IMDH2_MOUSE]	2.61	2.33	1	1	1	1	1923000	514	55.8	7.28
P61205	ADP-ribosylation factor 3 OS=Mus musculus OX=10090 GN=Arf3 PE=2 SV=2 - [ARF3_MOUSE]	2.58	8.29	3	1	1	1	582300	181	20.6	7.43
A1A5B6	TBC1 domain family member 25 OS=Mus musculus OX=10090 GN=Tbc1d25 PE=1 SV=1 - [TBC25_MOUSE]	2.57	2.16	1	1	1	1		742	82.5	6.79
P31230	Aminoacyl tRNA synthase complex-interacting multifunctional protein 1 OS=Mus musculus OX=10090 GN=Aimp1 PE=1 SV=2 - [AIMP1_MOUSE]	2.56	5.48	1	1	1	1		310	34	8.35
Q60997	Deleted in malignant brain tumors 1 protein OS=Mus musculus OX=10090 GN=Dmbt1 PE=1 SV=2 - [DMBT1_MOUSE]	2.54	0.67	1	1	1	1	41320000	2085	226.7	4.97
P99026	Proteasome subunit beta type-4 OS=Mus musculus OX=10090 GN=Psmb4 PE=1 SV=1 - [PSB4_MOUSE]	2.54	3.79	1	1	1	1	7502000	264	29.1	5.64
Q91Z96	BMP-2-inducible protein kinase OS=Mus musculus OX=10090 GN=Bmp2k PE=1 SV=1 - [BMP2K_MOUSE]	2.52	1.41	1	1	1	1	3413000	1138	126.1	6.8
P62908	40S ribosomal protein S3 OS=Mus musculus OX=10090 GN=Rps3 PE=1 SV=1 - [RS3_MOUSE]	2.51	8.64	1	2	2	2	10520000	243	26.7	9.66
P35922	Synaptic functional regulator FMR1 OS=Mus musculus OX=10090 GN=Fmr1 PE=1 SV=1 - [FMR1_MOUSE]	2.49	2.28	1	1	1	1	1507000	614	68.9	7.62
Q922D4	Serine/threonine-protein phosphatase 6 regulatory subunit 3 OS=Mus musculus OX=10090 GN=Ppp6r3 PE=1 SV=1 - [PP6R3_MOUSE]	2.48	1.78	1	1	1	1	52630000	844	94.6	4.58
Q8QZY1	Eukaryotic translation initiation factor 3 subunit L OS=Mus musculus OX=10090 GN=Eif3l PE=1 SV=1 - [EIF3L_MOUSE]	2.48	2.84	1	1	1	1	833600	564	66.6	6.44
Q9CY52	Probable tRNA(His) guanylyltransferase OS=Mus musculus OX=10090 GN=Thg1l PE=1 SV=1 - [THG1_MOUSE]	2.47	4.7	1	1	1	1	8154000	298	34.9	8.57
Q9CZ30	Obg-like ATPase 1 OS=Mus musculus OX=10090 GN=Ola1 PE=1 SV=1 - [OLA1_MOUSE]	2.46	3.79	1	1	1	1	3511000	396	44.7	7.81
Q8CID0	Cysteine-rich protein 2-binding protein OS=Mus musculus OX=10090 GN=Kat14 PE=1 SV=2 - [CSR2B_MOUSE]	2.44	2.05	1	1	1	1		779	88.2	6.68
Q9Z1P6	NADH dehydrogenase [ubiquinone] 1 alpha subcomplex subunit 7 OS=Mus musculus OX=10090 GN=Ndufa7 PE=1 SV=3 - [NDUA7_MOUSE]	2.43	15.93	1	1	1	1	4826000	113	12.6	10.17
O08692	Neutrophilic granule protein OS=Mus musculus OX=10090 GN=Ngp PE=1 SV=1 - [NGP_MOUSE]	2.43	11.38	1	2	2	3	13760000	167	19.3	5.31
Q9CPU4	Microsomal glutathione S-transferase 3 OS=Mus musculus OX=10090 GN=Mgst3 PE=1 SV=1 - [MGST3_MOUSE]	2.39	8.5	1	1	1	1	3794000	153	16.9	9.5
O54824	Pro-interleukin-16 OS=Mus musculus OX=10090 GN=Il16 PE=1 SV=3 - [IL16_MOUSE]	2.38	1.13	1	1	1	1	2768000	1322	141.3	7.78
Q9D799	Methionyl-tRNA formyltransferase, mitochondrial OS=Mus musculus OX=10090 GN=Mtfmt PE=2 SV=3 - [FMT_MOUSE]	2.38	3.89	1	1	1	1	88500000	386	43.1	9.42
Q689Z5	Protein strawberry notch homolog 1 OS=Mus musculus OX=10090 GN=Sbno1 PE=1 SV=2 - [SBNO1_MOUSE]	2.37	1.37	1	1	1	1	7849000	1390	153.6	8.07
Q9Z1Q9	Valine--tRNA ligase OS=Mus musculus OX=10090 GN=Vars1 PE=1 SV=1 - [SYVC_MOUSE]	2.37	0.79	1	1	1	1	739500	1263	140.1	7.77
F8VPZ5	DNA excision repair protein ERCC-6 OS=Mus musculus OX=10090 GN=Ercc6 PE=1 SV=1 - [ERCC6_MOUSE]	2.37	0.88	1	1	1	1	2534000	1481	165.9	7.97
Q9JKV1	Proteasomal ubiquitin receptor ADRM1 OS=Mus musculus OX=10090 GN=Adrm1 PE=1 SV=2 - [ADRM1_MOUSE]	2.36	3.93	1	1	1	1	3753000	407	42	5.07
Q00PI9	Heterogeneous nuclear ribonucleoprotein U-like protein 2 OS=Mus musculus OX=10090 GN=Hnrnpul2 PE=1 SV=2 - [HNRL2_MOUSE]	2.35	3.89	1	2	2	2	2952000	745	84.9	4.89
Q9QUM9	Proteasome subunit alpha type-6 OS=Mus musculus OX=10090 GN=Psma6 PE=1 SV=1 - [PSA6_MOUSE]	2.35	5.28	1	1	1	1	12840000	246	27.4	6.76
P08905	Lysozyme C-2 OS=Mus musculus OX=10090 GN=Lyz2 PE=1 SV=2 - [LYZ2_MOUSE]	2.34	10.14	1	1	1	1	8970000	148	16.7	8.81
Q9EPL4	Methyltransferase-like protein 9 OS=Mus musculus OX=10090 GN=Mettl9 PE=1 SV=1 - [METL9_MOUSE]	2.34	3.14	1	1	1	1		318	36.4	6.68
Q9DBG3	AP-2 complex subunit beta OS=Mus musculus OX=10090 GN=Ap2b1 PE=1 SV=1 - [AP2B1_MOUSE]	2.34	1.28	1	1	1	1	568100	937	104.5	5.38
P49443	Protein phosphatase 1A OS=Mus musculus OX=10090 GN=Ppm1a PE=1 SV=1 - [PPM1A_MOUSE]	2.33	3.14	2	1	1	1	3789000	382	42.4	5.36
Q99P68	Sclerostin OS=Mus musculus OX=10090 GN=Sost PE=1 SV=2 - [SOST_MOUSE]	2.33	8.53	1	1	1	1		211	23.5	9.16
P16110	Galectin-3 OS=Mus musculus OX=10090 GN=Lgals3 PE=1 SV=3 - [LEG3_MOUSE]	2.31	4.17	1	1	1	1	1779000	264	27.5	8.38
Q9CPU0	Lactoylglutathione lyase OS=Mus musculus OX=10090 GN=Glo1 PE=1 SV=3 - [LGUL_MOUSE]	2.29	9.24	1	2	2	2	3066000	184	20.8	5.47
Q9JL16	Interferon-stimulated gene 20 kDa protein OS=Mus musculus OX=10090 GN=Isg20 PE=1 SV=1 - [ISG20_MOUSE]	2.29	2.67	1	1	1	1	5325000	300	32.5	8.15
E9Q5G3	Kinesin-like protein KIF23 OS=Mus musculus OX=10090 GN=Kif23 PE=1 SV=1 - [KIF23_MOUSE]	2.28	1.57	1	1	1	1		953	108.7	8.66
Q6PAR0	Kelch domain-containing protein 10 OS=Mus musculus OX=10090 GN=Klhdc10 PE=1 SV=1 - [KLD10_MOUSE]	2.27	4.78	1	1	1	1	5742000	439	49	9.32
Q9WVJ2	26S proteasome non-ATPase regulatory subunit 13 OS=Mus musculus OX=10090 GN=Psmd13 PE=1 SV=1 - [PSD13_MOUSE]	2.25	5.59	1	2	2	2	2826000	376	42.8	5.71
P38533	Heat shock factor protein 2 OS=Mus musculus OX=10090 GN=Hsf2 PE=2 SV=2 - [HSF2_MOUSE]	2.25	2.8	1	1	1	1	5351000	535	60.2	4.92
P63028	Translationally-controlled tumor protein OS=Mus musculus OX=10090 GN=Tpt1 PE=1 SV=1 - [TCTP_MOUSE]	2.25	5.81	1	1	1	1	1124000	172	19.4	4.86
P26516	26S proteasome non-ATPase regulatory subunit 7 OS=Mus musculus OX=10090 GN=Psmd7 PE=1 SV=2 - [PSMD7_MOUSE]	2.25	3.43	1	1	1	1	6939000	321	36.5	6.77
Q8CGY8	UDP-N-acetylglucosamine--peptide N-acetylglucosaminyltransferase 110 kDa subunit OS=Mus musculus OX=10090 GN=Ogt PE=1 SV=2 - [OGT1_MOUSE]	2.24	1.15	1	1	1	1		1046	116.9	6.7
Q9DCH4	Eukaryotic translation initiation factor 3 subunit F OS=Mus musculus OX=10090 GN=Eif3f PE=1 SV=2 - [EIF3F_MOUSE]	2.24	4.71	1	1	1	1	3075000	361	38	5.58
Q9JLV5	Cullin-3 OS=Mus musculus OX=10090 GN=Cul3 PE=1 SV=1 - [CUL3_MOUSE]	2.24	3.65	1	2	2	2	436100	768	88.9	8.46
P61161	Actin-related protein 2 OS=Mus musculus OX=10090 GN=Actr2 PE=1 SV=1 - [ARP2_MOUSE]	2.23	3.3	1	1	1	1	3781000	394	44.7	6.74
Q91V27	Melanophilin OS=Mus musculus OX=10090 GN=Mlph PE=1 SV=1 - [MELPH_MOUSE]	2.22	2.2	1	1	1	1		590	65	6.01
Q9CX84	Regulator of G-protein signaling 19 OS=Mus musculus OX=10090 GN=Rgs19 PE=1 SV=1 - [RGS19_MOUSE]	2.21	6.02	1	1	1	1	501800	216	24.7	6
Q7TM95	Tigger transposable element-derived protein 3 OS=Mus musculus OX=10090 GN=Tigd3 PE=2 SV=1 - [TIGD3_MOUSE]	2.21	2.13	1	1	1	1	7552000	470	52.2	6.35
O55042	Alpha-synuclein OS=Mus musculus OX=10090 GN=Snca PE=1 SV=2 - [SYUA_MOUSE]	2.21	11.43	1	1	1	1	497000	140	14.5	4.77
Q8K212	Phosphofurin acidic cluster sorting protein 1 OS=Mus musculus OX=10090 GN=Pacs1 PE=1 SV=2 - [PACS1_MOUSE]	2.19	1.56	1	1	1	1	1774000	961	104.8	7.74
P59598	Polycomb group protein ASXL1 OS=Mus musculus OX=10090 GN=Asxl1 PE=1 SV=1 - [ASXL1_MOUSE]	2.18	0.92	1	1	1	1	25770000	1514	162.6	5.99
Q99PP2	Zinc finger protein 318 OS=Mus musculus OX=10090 GN=Znf318 PE=1 SV=3 - [ZN318_MOUSE]	2.17	0.94	1	1	1	1	910600	2237	246.2	7.01
Q9R0P3	S-formylglutathione hydrolase OS=Mus musculus OX=10090 GN=Esd PE=1 SV=1 - [ESTD_MOUSE]	2.17	3.19	1	1	1	1	10580000	282	31.3	7.12
P53657	Pyruvate kinase PKLR OS=Mus musculus OX=10090 GN=Pklr PE=1 SV=1 - [KPYR_MOUSE]	2.17	2.79	1	1	1	1	5183000	574	62.3	7.09
P17427	AP-2 complex subunit alpha-2 OS=Mus musculus OX=10090 GN=Ap2a2 PE=1 SV=2 - [AP2A2_MOUSE]	2.16	3.62	1	3	3	3	3253000	938	104	6.93
P11276	Fibronectin OS=Mus musculus OX=10090 GN=Fn1 PE=1 SV=4 - [FINC_MOUSE]	2.15	1.05	1	2	2	2	2137000	2477	272.4	5.59
Q5SWD9	Pre-rRNA-processing protein TSR1 homolog OS=Mus musculus OX=10090 GN=Tsr1 PE=1 SV=1 - [TSR1_MOUSE]	2.14	1.49	1	1	1	1		803	92	6.99
Q8BG32	26S proteasome non-ATPase regulatory subunit 11 OS=Mus musculus OX=10090 GN=Psmd11 PE=1 SV=3 - [PSD11_MOUSE]	2.14	3.08	1	1	1	1	2309000	422	47.4	6.48
[truncated: 149 more rows]

## Sheet: 4 - Peptide Results
Accession	Description	Score	Coverage	# Proteins	# Unique Peptides	# Peptides	# PSMs	Area	# AAs	MW [kDa]	calc. pI
[truncated: 2,292 more rows]

[truncated: 3 more sheets: Unique in Sample 4, Peptide Results Page, Protein Results Page]
